# Supplementary material for: Study on the regulation mechanism of TBX5 gene and Gegen Qinlian decoction on colorectal cancer
Source: Front Oncol. 2026 Jan 14;15:1732015. doi: 10.3389/fonc.2025.1732015 (PMC12847017; doi:10.3389/fonc.2025.1732015)
Supplement: Supplementary file 1 [file DataSheet1.zip › Supplementary Table 3.xlsx]

## Sheet: Sheet1
Supplementary Table S3 List of differentially expressed genes.
baseMean	log2FoldChange	lfcSE	stat	pvalue	padj
C1orf112	369.586	1.21629	0.0813203	14.9567	1.40749e-50	2.92168e-49
CFH	857.22	-1.34028	0.162977	-8.22372	1.97285e-16	7.26118e-16
STPG1	352.759	-1.09308	0.0750948	-14.5561	5.34549e-48	9.62122e-47
LAS1L	2138.68	1.06177	0.0860258	12.3425	5.34961e-35	5.19782e-34
SEMA3F	1479.7	1.119	0.130983	8.54309	1.3068e-17	5.15422e-17
AOC1	9083.47	-1.77345	0.147224	-12.0459	2.03757e-33	1.83369e-32
HECW1	41.68	1.47232	0.202424	7.27344	3.50455e-13	1.07422e-12
CYP26B1	99.2735	-1.33603	0.178049	-7.50371	6.20349e-14	1.97919e-13
DBNDD1	833.528	2.47854	0.134344	18.4493	5.28448e-76	3.3618e-74
HSPB6	547.028	-3.50884	0.261716	-13.407	5.49846e-41	6.98982e-40
ARHGAP33	313.603	1.05047	0.127161	8.26092	1.44557e-16	5.37816e-16
PDK4	1010.64	-3.32863	0.16913	-19.6808	3.14898e-86	3.22749e-84
PRSS22	868.388	3.66162	0.166707	21.9644	6.30612e-107	1.36871e-104
MEOX1	73.1998	-1.4296	0.180723	-7.91045	2.56456e-15	8.85596e-15
THSD7A	73.2882	-1.12388	0.204205	-5.50371	3.71888e-08	8.20065e-08
PRKAR2B	278.859	-1.99328	0.1773	-11.2424	2.52295e-29	1.84156e-28
BZRAP1	678.478	1.15986	0.226315	5.12499	2.97547e-07	6.15486e-07
WDR54	393.866	1.16912	0.120578	9.6959	3.13859e-22	1.60341e-21
CROT	497.237	-1.24781	0.0999836	-12.4801	9.58237e-36	9.57523e-35
ITGAL	447.591	-1.16783	0.165389	-7.06112	1.65167e-12	4.87834e-12
C19orf60	1534	1.27484	0.144634	8.81427	1.20464e-18	5.07691e-18
TMEM132A	1431.24	2.57745	0.128223	20.1012	7.19653e-90	8.70603e-88
TNFRSF12A	1938.76	2.23913	0.123301	18.1598	1.0733e-73	6.0461e-72
TTC22	1233	-1.55327	0.104508	-14.8627	5.75696e-50	1.16234e-48
CCL26	30.73	1.9496	0.245912	7.92804	2.22635e-15	7.71874e-15
GGCT	1974.72	1.07235	0.0920333	11.6518	2.24695e-31	1.82213e-30
DBF4	742.26	1.08799	0.0909162	11.9669	5.29647e-33	4.6669e-32
GTF2IRD1	2540.82	2.2256	0.0923912	24.0889	3.26802e-128	1.0962e-125
ARHGAP44	772.549	-2.19411	0.149663	-14.6604	1.15651e-48	2.18553e-47
SCIN	710.943	-2.60161	0.195212	-13.3271	1.6105e-40	1.99408e-39
PRSS21	102.692	1.22426	0.407417	3.00494	0.00265633	0.00390408
SLC13A2	437.652	-2.11372	0.316481	-6.67881	2.40885e-11	6.64651e-11
GAS7	702.944	-1.61167	0.156095	-10.325	5.43407e-25	3.19655e-24
MATK	91.022	-1.04432	0.194849	-5.35965	8.3383e-08	1.79683e-07
CEACAM7	12693.3	-4.13007	0.28122	-14.6863	7.89185e-49	1.51267e-47
CD79B	123.63	-2.25528	0.194116	-11.6182	3.33188e-31	2.67839e-30
RPUSD1	1585.22	1.11825	0.117163	9.5444	1.36893e-21	6.75944e-21
FMO3	37.9152	1.05924	0.165963	6.38238	1.7436e-10	4.53699e-10
CELSR3	793.317	2.75424	0.152638	18.0443	8.74907e-73	4.83624e-71
MPND	945.912	-1.06988	0.0954849	-11.2047	3.86452e-29	2.79454e-28
TRAF3IP3	135.669	-1.01478	0.162273	-6.25356	4.0121e-10	1.02024e-09
MLXIPL	1541.92	3.26671	0.178903	18.2597	1.73397e-74	1.01554e-72
SEMA3G	224.661	-1.95909	0.166383	-11.7746	5.27704e-32	4.41019e-31
STAB1	1723.08	-1.41979	0.15071	-9.42067	4.4823e-21	2.15697e-20
CD4	1199.67	-1.01069	0.146034	-6.92092	4.48706e-12	1.29497e-11
BTK	141.443	-1.58144	0.162367	-9.73991	2.03735e-22	1.05137e-21
FMO1	29.4191	1.11603	0.200152	5.57589	2.46268e-08	5.50624e-08
NME2	32.9794	1.26075	0.158299	7.96436	1.6608e-15	5.79886e-15
ABHD5	466.384	-1.13368	0.0737846	-15.3647	2.82505e-53	6.49452e-52
KAL1	306.665	2.88315	0.205407	14.0363	9.35301e-45	1.43943e-43
DPF1	23.028	1.56604	0.18074	8.66461	4.53053e-18	1.84356e-17
SYT7	2396.86	1.8277	0.154788	11.8078	3.55758e-32	3.01069e-31
ANLN	1901.74	2.03152	0.102753	19.7709	5.29988e-87	5.58721e-85
DCN	7541.2	-1.85371	0.183551	-10.0991	5.57291e-24	3.11437e-23
BRCA1	936.566	1.2187	0.0928672	13.123	2.4308e-39	2.86551e-38
CD22	129.547	-2.59073	0.244128	-10.6122	2.6163e-26	1.63966e-25
LTF	190.651	-1.27734	0.214964	-5.94211	2.81369e-09	6.74582e-09
NR1H4	74.0971	-3.72152	0.338092	-11.0074	3.51956e-28	2.41045e-27
CLDN11	63.0718	-2.08128	0.212827	-9.77922	1.38268e-22	7.18554e-22
DDX11	1104.66	1.24292	0.0990663	12.5464	4.16123e-36	4.221e-35
TACC3	2280.39	1.04112	0.096068	10.8373	2.2903e-27	1.50702e-26
WAS	246.33	-1.04388	0.145372	-7.18076	6.93247e-13	2.09407e-12
DPEP1	9398.21	5.47479	0.262343	20.8689	1.02732e-96	1.63035e-94
BID	2067.88	1.05515	0.0998026	10.5724	4.00118e-26	2.49381e-25
NPC1L1	222.159	3.99203	0.333669	11.964	5.48232e-33	4.82202e-32
IL20RA	1009.78	1.36159	0.110602	12.3107	7.92852e-35	7.6332e-34
CLCA1	12930.8	-2.52665	0.410301	-6.15804	7.3651e-10	1.84146e-09
CLCA4	3795.68	-5.34584	0.395637	-13.512	1.32887e-41	1.74182e-40
IGF1	32.2384	-1.80742	0.237566	-7.60808	2.782e-14	9.07194e-14
SLC38A5	3052.91	2.09328	0.202264	10.3493	4.21751e-25	2.49784e-24
CNTN1	65.7941	-2.81733	0.296952	-9.48749	2.36656e-21	1.15465e-20
SLC11A1	323.655	2.415	0.194451	12.4196	2.04544e-35	2.01527e-34
WWTR1	993.618	-1.27972	0.161847	-7.90694	2.6379e-15	9.10495e-15
ATP1A2	183.737	-5.03447	0.299691	-16.7989	2.48632e-63	9.08308e-62
ZNF582	25.2492	-1.31324	0.166285	-7.89754	2.84459e-15	9.8046e-15
VSIG2	1327.2	-2.81792	0.284912	-9.89049	4.57784e-23	2.43651e-22
CYP24A1	42.0065	2.5858	0.33166	7.79655	6.36227e-15	2.14974e-14
SAMD4A	526.357	-1.18587	0.141458	-8.38321	5.15039e-17	1.96319e-16
PLEKHB1	1558.75	1.23342	0.176209	6.99973	2.56459e-12	7.49521e-12
CPS1	282.446	2.58443	0.337681	7.65345	1.95655e-14	6.42705e-14
FHL1	1464.39	-3.39795	0.185124	-18.355	3.00887e-75	1.85807e-73
ABCC2	246.028	3.49963	0.264759	13.2182	6.89173e-40	8.27624e-39
PLEKHO1	918.083	-1.63046	0.131062	-12.4404	1.57731e-35	1.55924e-34
EHD2	1853.93	-1.26509	0.153277	-8.25358	1.53715e-16	5.70735e-16
HSD17B6	97.0632	-1.56867	0.154222	-10.1715	2.65674e-24	1.50695e-23
TOMM34	3249.22	1.83131	0.0988936	18.5179	1.47992e-76	9.6647e-75
RTEL1-TNFRSF6B	206.973	2.08988	0.160843	12.9933	1.33528e-38	1.52063e-37
FAS	592.071	-1.36214	0.133609	-10.195	2.08816e-24	1.18901e-23
CD44	11622.9	1.32519	0.0839329	15.7887	3.72208e-56	9.88026e-55
KCNG1	85.5617	-1.27596	0.274299	-4.65171	3.29192e-06	6.30407e-06
SLAMF7	562.028	-1.79073	0.197348	-9.07396	1.14766e-19	5.09115e-19
SH2D2A	278.46	1.07689	0.111515	9.65686	4.59744e-22	2.33014e-21
POU2F2	173.959	-1.50939	0.156919	-9.6189	6.65405e-22	3.34379e-21
ARNTL2	903.994	2.22768	0.128341	17.3575	1.73059e-67	7.60173e-66
IBSP	34.231	5.90949	0.384222	15.3804	2.21606e-53	5.12645e-52
FAM13B	645.595	-1.0507	0.0935186	-11.2352	2.73973e-29	1.99485e-28
LRRC7	18.1852	-1.45881	0.172239	-8.46968	2.46064e-17	9.557e-17
VCL	6192.03	-1.11375	0.0915752	-12.1621	4.94826e-34	4.59028e-33
DEPDC1B	546.177	1.1082	0.0987641	11.2207	3.22726e-29	2.33945e-28
STAP1	19.53	-2.52034	0.223324	-11.2856	1.5463e-29	1.14224e-28
OTC	115.811	-1.25349	0.331361	-3.78286	0.000155039	0.000257392
USP2	178.935	-3.80833	0.180473	-21.102	7.62365e-99	1.30834e-96
METTL1	787.774	1.37941	0.0791106	17.4365	4.36275e-68	1.99968e-66
TLL1	31.0314	-2.36834	0.232764	-10.1749	2.56714e-24	1.45725e-23
VCAN	3779.83	1.38085	0.190021	7.26681	3.68083e-13	1.12755e-12
DNAH5	55.8168	2.42181	0.198682	12.1894	3.54168e-34	3.30833e-33
BEST2	185.853	-3.59724	0.33679	-10.681	1.24983e-26	7.9687e-26
PHLPP2	830.388	-2.58917	0.10351	-25.0137	4.34125e-138	1.88449e-135
SPDL1	484.778	1.01537	0.0837744	12.1203	8.24297e-34	7.57522e-33
RTN4R	317.248	1.55907	0.157521	9.89756	4.26576e-23	2.27697e-22
RETSAT	4348.99	-1.90029	0.0836828	-22.7083	3.70914e-114	9.43849e-112
TG	356.139	4.11155	0.232179	17.7086	3.60192e-70	1.77795e-68
ADAM28	281.782	-1.34574	0.179569	-7.49425	6.66779e-14	2.12182e-13
BARX2	265.607	-1.86488	0.233602	-7.98314	1.42657e-15	5.00588e-15
ZIC2	224.841	6.09588	0.368088	16.5609	1.33522e-61	4.60432e-60
ADRB1	39.3639	-1.0814	0.239048	-4.52379	6.07418e-06	1.13984e-05
GUCA2B	344.297	-5.98887	0.389311	-15.3832	2.12099e-53	4.92197e-52
EPHA3	147.502	-1.27543	0.190302	-6.70211	2.05436e-11	5.69183e-11
GPM6B	161.852	-2.67054	0.180996	-14.7547	2.86928e-49	5.60156e-48
PREX2	111.107	-1.32168	0.17014	-7.76816	7.96341e-15	2.67361e-14
FAM214A	596.892	-1.24292	0.100657	-12.3481	4.98462e-35	4.84957e-34
CP	157.778	-2.15058	0.280662	-7.66251	1.82329e-14	6.00669e-14
SCML1	1067.12	1.59157	0.128392	12.3962	2.74032e-35	2.68912e-34
HDAC9	182.082	-1.74684	0.186601	-9.36138	7.87026e-21	3.74459e-20
NOP16	1270.52	1.12121	0.0826948	13.5584	7.0703e-42	9.43495e-41
TNFRSF17	77.861	-3.27831	0.25985	-12.6162	1.72025e-36	1.7792e-35
LMO3	177.044	-3.7263	0.269405	-13.8316	1.64306e-43	2.37512e-42
COL9A2	590.32	1.06412	0.197093	5.39908	6.69834e-08	1.45255e-07
KITLG	951.973	-1.24172	0.13293	-9.34115	9.52974e-21	4.50511e-20
ADAMTS6	87.076	2.1706	0.181435	11.9635	5.52043e-33	4.85265e-32
PER3	339.391	-1.77205	0.152382	-11.629	2.9345e-31	2.36539e-30
RCN1	5108.02	1.23294	0.0864358	14.2643	3.65301e-46	6.10587e-45
NEDD4L	2331.22	-1.30025	0.084632	-15.3636	2.87317e-53	6.59489e-52
FOXP3	135.018	1.42395	0.153221	9.29345	1.49372e-20	6.96773e-20
NFE2L3	4509.27	2.66055	0.0915711	29.0545	1.34985e-185	1.6602e-182
LIMA1	5806.82	-1.44266	0.10742	-13.43	4.03143e-41	5.1515e-40
SLC4A8	144.858	1.40306	0.167083	8.39743	4.5637e-17	1.74587e-16
PTGER3	146.911	-1.13789	0.210345	-5.40965	6.31465e-08	1.37217e-07
COL23A1	36.4609	-1.07436	0.157994	-6.80004	1.04588e-11	2.95598e-11
POLQ	427.288	1.42591	0.117322	12.1539	5.47112e-34	5.06577e-33
RRP12	2117.98	1.38207	0.0807819	17.1087	1.27898e-65	5.10176e-64
FNIP2	1415.68	-1.12226	0.0992972	-11.302	1.28254e-29	9.52161e-29
FSTL4	41.1806	1.30001	0.295444	4.40019	1.08155e-05	1.98738e-05
FOXN3	1597.02	-1.26507	0.101166	-12.5048	7.02429e-36	7.05729e-35
NNAT	96.5427	-2.38376	0.215806	-11.0459	2.2952e-28	1.59112e-27
MCF2L2	28.056	-1.05328	0.138969	-7.57927	3.47503e-14	1.12449e-13
KCNQ1	5271.38	1.02771	0.140539	7.31261	2.61995e-13	8.06925e-13
OPN3	268.039	-1.5768	0.10527	-14.9785	1.01407e-50	2.11393e-49
PTPRN	68.0914	-1.57846	0.238517	-6.61779	3.64615e-11	9.91954e-11
FOXC1	216.404	1.35158	0.206563	6.5432	6.02181e-11	1.61329e-10
RELT	343.961	1.09042	0.103206	10.5655	4.30605e-26	2.67972e-25
NOP58	3225.37	1.20666	0.0790328	15.2678	1.25357e-52	2.81606e-51
GINM1	1094.95	-1.05471	0.072392	-14.5694	4.39574e-48	7.96033e-47
ZNF280C	214.991	1.34	0.104895	12.7747	2.26897e-37	2.4337e-36
F7	81.1807	3.63743	0.327865	11.0943	1.33709e-28	9.37931e-28
TMCC3	1018.96	-2.3889	0.126597	-18.8701	2.00856e-79	1.47484e-77
RASGRF1	63.0464	1.04884	0.220702	4.75227	2.01144e-06	3.92528e-06
ATP2B4	2495.51	-2.27367	0.14228	-15.9802	1.75501e-57	4.91503e-56
TARBP1	1811.4	1.30454	0.0898782	14.5146	9.79856e-48	1.74237e-46
MXD1	2504.04	-1.7462	0.123912	-14.0923	4.23497e-45	6.67777e-44
PSD	324.672	-3.42339	0.19949	-17.1607	5.22899e-66	2.14971e-64
STYK1	386.199	-1.72715	0.133241	-12.9626	1.99437e-38	2.25901e-37
GNA15	418.569	1.08627	0.154167	7.04603	1.84099e-12	5.42121e-12
CREB3L3	118.731	-4.19408	0.280797	-14.9363	1.91301e-50	3.93782e-49
PTPRU	623.457	1.70125	0.222053	7.66149	1.83784e-14	6.0519e-14
COL11A1	1341.68	6.28344	0.247831	25.3537	8.17452e-142	4.16026e-139
MPC1	1268.82	-1.2331	0.0954616	-12.9172	3.59901e-38	4.01192e-37
LZTS1	189.016	1.64868	0.146726	11.2364	2.70111e-29	1.9677e-28
PRDM6	69.5107	-2.24269	0.203804	-11.0041	3.65002e-28	2.49864e-27
CDH3	3189.77	5.76399	0.131193	43.9351	0	0
DGAT2	1134.02	1.93081	0.125004	15.4459	8.03655e-54	1.91618e-52
LTK	245.424	-1.66509	0.236962	-7.02684	2.11268e-12	6.20641e-12
POLD1	1648.56	1.03171	0.113706	9.0735	1.15255e-19	5.11131e-19
AHRR	65.8173	-1.18991	0.158531	-7.50589	6.10122e-14	1.94782e-13
ASUN	1167.48	1.18822	0.0923055	12.8727	6.41035e-38	7.06048e-37
DLX3	67.0203	3.23399	0.362351	8.92502	4.45632e-19	1.91305e-18
WISP2	63.8132	-3.64745	0.302581	-12.0545	1.83719e-33	1.65741e-32
NGFR	120.032	-1.80519	0.244962	-7.36927	1.71569e-13	5.34553e-13
CDON	183.845	-1.61605	0.145645	-11.0958	1.31474e-28	9.2313e-28
TMEM161A	1716.72	1.3534	0.107567	12.5819	2.65457e-36	2.72443e-35
SLC12A2	17944	1.47	0.120187	12.231	2.12428e-34	2.00334e-33
SNX24	202.565	-1.35112	0.122669	-11.0143	3.25939e-28	2.23642e-27
EYA2	171.514	-2.75928	0.251734	-10.9611	5.87931e-28	3.98223e-27
CNN2	6623.4	1.15071	0.0747244	15.3993	1.65354e-53	3.85538e-52
SNCAIP	214.347	1.16512	0.22276	5.23037	1.69171e-07	3.55873e-07
BCAS1	1824.89	-2.48622	0.193796	-12.8291	1.1273e-37	1.22879e-36
CHI3L2	48.2039	-1.42322	0.224375	-6.34303	2.25294e-10	5.81721e-10
NTHL1	1327.89	1.16856	0.125944	9.27837	1.72091e-20	7.99714e-20
IPO5	8632.73	1.01949	0.0779884	13.0723	4.73799e-39	5.51048e-38
NTN1	245.952	-2.78141	0.171605	-16.2082	4.41354e-59	1.3599e-57
GLP2R	61.3118	-3.93642	0.187231	-21.0244	3.92492e-98	6.58271e-96
MCM10	459.808	1.69231	0.0991855	17.062	2.84446e-65	1.11357e-63
MYLK	5866.42	-3.45343	0.194431	-17.7617	1.39938e-70	7.00116e-69
TMEM206	376.902	1.54696	0.0729647	21.2015	9.24334e-100	1.60497e-97
COL17A1	5234.3	-1.03551	0.195068	-5.30847	1.10551e-07	2.36126e-07
FAM107B	1684.03	-1.50953	0.128034	-11.79	4.39498e-32	3.70026e-31
TBC1D1	1950.66	-1.12314	0.0838033	-13.4021	5.87434e-41	7.46122e-40
MTHFD2	3128.05	1.36841	0.0907177	15.0843	2.05462e-51	4.40758e-50
SLC9A7	442.503	1.59783	0.163608	9.76626	1.57141e-22	8.14055e-22
SLC9A3	1685.62	-3.59224	0.26513	-13.549	8.03469e-42	1.06832e-40
ASPM	956.078	1.38086	0.123427	11.1876	4.68787e-29	3.37504e-28
FGFR2	665.131	-2.27254	0.191862	-11.8446	2.294e-32	1.9616e-31
EML1	352.035	-2.39144	0.153373	-15.5923	8.2131e-55	2.05105e-53
PPAP2A	929.791	-1.94992	0.0882941	-22.0844	4.46094e-108	9.82672e-106
NEO1	4343.67	-1.08129	0.101396	-10.6641	1.49856e-26	9.52506e-26
PHKA1	621.841	1.27859	0.123709	10.3355	4.87003e-25	2.87163e-24
CACNB1	236.34	-1.11922	0.122869	-9.10903	8.31195e-20	3.71296e-19
PDZD4	66.8066	-3.23954	0.205259	-15.7827	4.09369e-56	1.08277e-54
CBFB	2181.25	1.30474	0.0764515	17.0662	2.64933e-65	1.03993e-63
FTSJ1	1696.24	1.21783	0.0755931	16.1103	2.15975e-58	6.41364e-57
PRR11	831.418	1.29614	0.0937814	13.8209	1.90752e-43	2.74664e-42
REEP1	310.347	-1.42309	0.248237	-5.73279	9.879e-09	2.27783e-08
ATP11A	3271.86	2.23035	0.121843	18.3051	7.53371e-75	4.48347e-73
RASGRP2	131.096	-1.66275	0.154537	-10.7595	5.34348e-27	3.47267e-26
PYGM	75.024	-3.98518	0.206296	-19.3178	3.80514e-83	3.26512e-81
PITX1	1764.9	1.77962	0.144811	12.2892	1.03497e-34	9.89324e-34
ABCC9	141.899	-1.16796	0.208656	-5.59754	2.17414e-08	4.88329e-08
GAL	409.272	1.40821	0.26506	5.31278	1.07964e-07	2.30866e-07
MAOB	373.68	-2.35964	0.241685	-9.76329	1.61817e-22	8.37987e-22
DRD4	35.1495	1.07257	0.182774	5.86832	4.40235e-09	1.04226e-08
TGFBR3	748.74	-1.27569	0.155492	-8.20422	2.32097e-16	8.51061e-16
PLA2G10	130.083	-1.39722	0.182179	-7.66949	1.72681e-14	5.7003e-14
RAB27A	967.834	-1.66536	0.101716	-16.3727	2.99781e-60	9.70278e-59
FGF10	28.4221	-2.27176	0.229842	-9.884	4.88422e-23	2.59676e-22
FSTL3	835.072	1.25053	0.165569	7.55294	4.25552e-14	1.36984e-13
POLB	684.487	1.01617	0.0984636	10.3202	5.70919e-25	3.34771e-24
ST6GALNAC1	5087.23	-1.45365	0.206163	-7.05099	1.77646e-12	5.23748e-12
ASNS	2052.2	1.41654	0.113561	12.4739	1.03621e-35	1.03404e-34
PABPC1	68635.4	1.02867	0.0813813	12.6402	1.2677e-36	1.32039e-35
TESK2	272.883	-1.37697	0.0810409	-16.991	9.57419e-65	3.67983e-63
PTPN21	584.308	-1.50089	0.0819799	-18.3081	7.13802e-75	4.26518e-73
TCOF1	3229.48	1.12176	0.0908361	12.3493	4.91533e-35	4.78532e-34
OSBPL3	1426.31	1.83412	0.0891806	20.5663	5.49792e-94	7.95528e-92
RAD18	865.863	1.0126	0.0747239	13.5513	7.78736e-42	1.03637e-40
ATP2B1	2054.08	-1.07185	0.0925023	-11.5873	4.78056e-31	3.80153e-30
MGAT4A	2211.48	-1.25751	0.0987539	-12.7337	3.84004e-37	4.07442e-36
MS4A12	1402.57	-5.33135	0.383494	-13.902	6.15724e-44	9.13314e-43
ARHGAP10	308.628	-1.28617	0.160637	-8.00666	1.17864e-15	4.15665e-15
TRIP13	931.505	2.22068	0.091773	24.1975	2.36168e-129	8.10605e-127
TCF3	4554.31	1.00211	0.0868854	11.5336	8.92771e-31	6.98273e-30
MYO3B	22.3636	1.59969	0.239806	6.67078	2.5445e-11	7.00893e-11
CYBRD1	1730.47	-2.08549	0.166939	-12.4925	8.20448e-36	8.22063e-35
RPS6KA6	271.134	-1.18394	0.226909	-5.2177	1.81158e-07	3.80275e-07
LIMS2	915.782	-2.39327	0.182314	-13.1272	2.3002e-39	2.71372e-38
SPEG	319.119	-3.00745	0.233789	-12.8639	7.18396e-38	7.88899e-37
HMMR	986.6	1.21969	0.124655	9.78456	1.31169e-22	6.82623e-22
TRHDE	80.6393	-2.25308	0.226785	-9.93485	2.93603e-23	1.57574e-22
FCGR2B	133.793	-1.15484	0.20923	-5.51949	3.39991e-08	7.51636e-08
MRVI1	872.748	-1.72448	0.156514	-11.0181	3.12657e-28	2.15028e-27
SCARB1	4288.59	1.01539	0.107677	9.42993	4.10363e-21	1.97797e-20
CYP2W1	2212.1	4.06013	0.330332	12.2911	1.01178e-34	9.68406e-34
MCM2	3381.07	1.31382	0.100614	13.0581	5.71447e-39	6.61489e-38
MOV10L1	15.856	1.00596	0.190119	5.29122	1.21504e-07	2.58621e-07
PANX2	23.1016	1.83518	0.24642	7.44739	9.52053e-14	3.0095e-13
PDE8A	1404.48	-1.1551	0.0718646	-16.0732	3.93085e-58	1.13979e-56
CLCN4	329.385	1.74318	0.16771	10.394	2.63976e-25	1.57606e-24
NLE1	1257.75	1.30567	0.0903285	14.4547	2.34211e-47	4.12005e-46
PPP2R3A	302.527	-2.01852	0.133107	-15.1647	6.05486e-52	1.32784e-50
FERMT2	859.205	-1.88869	0.165628	-11.4032	4.03149e-30	3.05759e-29
DHRS9	905.144	-3.3096	0.27501	-12.0345	2.34032e-33	2.09847e-32
NOTCH3	2751.29	1.37714	0.142796	9.64408	5.20781e-22	2.63226e-21
PPP2R2C	187.342	1.9715	0.29233	6.74408	1.54004e-11	4.29913e-11
CDHR2	2064.2	-2.13333	0.213784	-9.97894	1.88462e-23	1.02412e-22
ATP2A3	5062.33	-1.59875	0.165645	-9.65167	4.83593e-22	2.44765e-21
CA12	4947.99	-2.30037	0.168122	-13.6827	1.28831e-42	1.77066e-41
MGLL	6172.81	-1.41179	0.100187	-14.0915	4.28225e-45	6.73793e-44
NTN4	587.123	-1.01392	0.123998	-8.17695	2.91125e-16	1.06249e-15
ZZEF1	2574.24	-1.71138	0.0928699	-18.4277	7.87707e-76	4.9896e-74
TACR2	251.092	-3.90725	0.251158	-15.557	1.42673e-54	3.52125e-53
SRI	6551.84	-1.54327	0.102778	-15.0156	5.80467e-51	1.22914e-49
GTSE1	709.806	1.33679	0.0867563	15.4086	1.43369e-53	3.36404e-52
ACAT1	2052.87	-1.2984	0.0971406	-13.3662	9.52301e-41	1.19312e-39
CELSR1	1464.82	2.28224	0.136507	16.7188	9.56102e-63	3.39209e-61
ADD2	29.4215	-1.50896	0.263932	-5.71722	1.08279e-08	2.48807e-08
CACNG4	168.221	3.53663	0.349627	10.1154	4.71904e-24	2.64621e-23
FSCN1	2237.83	1.55195	0.193837	8.00646	1.18053e-15	4.16233e-15
PLD1	1099.29	-1.12297	0.107354	-10.4605	1.31228e-25	7.9507e-25
WDR62	580.314	1.86521	0.11599	16.0809	3.47485e-58	1.00955e-56
ARHGAP15	134.995	-1.31127	0.140882	-9.30753	1.30842e-20	6.12656e-20
EXOSC7	1337.72	1.08468	0.0765476	14.17	1.40566e-45	2.27729e-44
FMO4	129.113	-1.71103	0.11269	-15.1835	4.54962e-52	1.00071e-50
SLC46A1	223.292	-1.14986	0.123386	-9.31919	1.17236e-20	5.50871e-20
PLXNA2	2148.48	-1.11422	0.095697	-11.6432	2.48617e-31	2.0128e-30
ACACB	776.341	-1.80963	0.115405	-15.6807	2.0501e-55	5.28977e-54
PAG1	1109.26	-1.69734	0.135777	-12.501	7.37366e-36	7.39822e-35
ICAM3	61.1664	-1.55773	0.184162	-8.45849	2.70871e-17	1.04681e-16
CTTNBP2	413.812	1.30815	0.196791	6.64738	2.98357e-11	8.17271e-11
UBE2T	898.608	1.44277	0.102184	14.1194	2.88468e-45	4.61769e-44
PPP1R12B	2753.09	-2.76561	0.170788	-16.1932	5.62911e-59	1.72724e-57
EXOSC5	1391.32	1.47402	0.111493	13.2207	6.6613e-40	8.01257e-39
APBB1IP	211.625	-1.22231	0.161132	-7.58578	3.30496e-14	1.0711e-13
NAALAD2	21.7706	-1.18234	0.182377	-6.48292	8.99637e-11	2.38679e-10
FGFR1	1143.09	-1.24145	0.148826	-8.34158	7.33048e-17	2.76631e-16
FBLN1	3919.61	-1.59422	0.19052	-8.3677	5.87545e-17	2.22977e-16
ITGA8	175.302	-1.86048	0.13568	-13.7122	8.57647e-43	1.19641e-41
MAP2	69.4481	-1.43641	0.22027	-6.52115	6.97701e-11	1.86108e-10
AMPH	42.3121	-1.11396	0.165175	-6.74414	1.5394e-11	4.29858e-11
FAP	441.581	3.06576	0.219056	13.9953	1.66474e-44	2.52517e-43
NEBL	3292.36	2.30682	0.107294	21.4999	1.55887e-102	2.91232e-100
ADCY2	53.6543	-2.21974	0.1895	-11.7137	1.08483e-31	8.9049e-31
HOXA9	1037.44	1.02033	0.179386	5.68793	1.2859e-08	2.93651e-08
P2RY10	42.3046	-1.51384	0.197779	-7.65422	1.94489e-14	6.39018e-14
ITM2A	287.308	-2.31754	0.16424	-14.1107	3.26537e-45	5.19888e-44
TP53INP2	1931.68	-2.52367	0.129808	-19.4416	3.43532e-84	3.16887e-82
MYH7B	171.842	1.7679	0.231624	7.63262	2.30024e-14	7.52421e-14
TP73	167.633	2.19774	0.186606	11.7774	5.10422e-32	4.27301e-31
RUNX1T1	132.798	-1.36505	0.197677	-6.90543	5.00511e-12	1.43969e-11
LXN	570.52	-1.32393	0.114749	-11.5376	8.52776e-31	6.68408e-30
SP140	99.856	-1.11177	0.191968	-5.79142	6.9793e-09	1.63141e-08
TNS1	4330.41	-2.82572	0.197171	-14.3313	1.3941e-46	2.37318e-45
CDC14A	248.729	-1.93401	0.105805	-18.279	1.21555e-74	7.17615e-73
CEACAM1	9779.54	-2.23095	0.13797	-16.1698	8.2429e-59	2.50323e-57
PAFAH1B3	1733.25	1.65374	0.120044	13.776	3.55243e-43	5.03169e-42
SCGN	63.2149	-4.89353	0.281273	-17.3978	8.57618e-68	3.82404e-66
PGM1	2600.63	-1.42515	0.107103	-13.3063	2.12731e-40	2.62516e-39
PTPRH	1805.65	-2.0518	0.131388	-15.6163	5.63559e-55	1.42914e-53
SLC4A4	1156.16	-4.60165	0.273593	-16.8193	1.76229e-63	6.48619e-62
COL5A3	690.563	1.24309	0.153281	8.10988	5.06717e-16	1.82272e-15
KIAA0020	1663.89	1.1381	0.0711828	15.9884	1.53816e-57	4.32414e-56
CHRNA3	89.237	-2.05434	0.231583	-8.87087	7.25747e-19	3.08416e-18
MOK	250.838	1.06809	0.146997	7.2661	3.70017e-13	1.13324e-12
RBL1	688.297	1.3088	0.105331	12.4256	1.89882e-35	1.87331e-34
MAGI3	877.294	-1.10799	0.0883411	-12.5422	4.38754e-36	4.44446e-35
CXCL2	908.345	2.36655	0.190413	12.4285	1.83076e-35	1.80737e-34
TCF7	1914.74	1.98261	0.114158	17.3672	1.46282e-67	6.464e-66
ARG2	158.293	1.07529	0.134307	8.0062	1.1831e-15	4.17038e-15
MEF2C	434.615	-1.58335	0.144172	-10.9824	4.64639e-28	3.15873e-27
PTPRC	1073.95	-1.11532	0.189042	-5.89988	3.6377e-09	8.66228e-09
PKP1	434.239	4.03665	0.244825	16.4879	4.48187e-61	1.50336e-59
STK17B	1413.75	-1.10576	0.10665	-10.3681	3.46383e-25	2.06057e-24
PCDHB4	40.0077	-1.14259	0.190323	-6.00345	1.93166e-09	4.69135e-09
ATP8B1	6458.05	-1.68273	0.0981407	-17.1461	6.72125e-66	2.73275e-64
PGR	47.5929	-2.68017	0.227365	-11.7879	4.50371e-32	3.78317e-31
C1QTNF3	176.042	-1.29664	0.167196	-7.75517	8.82257e-15	2.95333e-14
EPB41L3	714.385	-2.69273	0.189829	-14.185	1.13427e-45	1.84776e-44
SERTAD4	165.026	-1.72143	0.193852	-8.88014	6.67769e-19	2.84105e-18
TRAF5	1950.15	1.51234	0.111675	13.5423	8.80419e-42	1.16644e-40
NUFIP1	522.638	1.37074	0.0939802	14.5854	3.47999e-48	6.31749e-47
SLC27A5	385.95	1.78175	0.187117	9.5221	1.69706e-21	8.33231e-21
ZNF671	62.2027	-1.51942	0.142877	-10.6344	2.06127e-26	1.30121e-25
GSTP1	22265.6	1.24521	0.127395	9.77441	1.45006e-22	7.53043e-22
CAD	3574.21	1.44467	0.0875803	16.4954	3.9612e-61	1.3409e-59
FCN1	118.948	-1.72378	0.235736	-7.31234	2.62535e-13	8.08419e-13
OVGP1	206.813	1.64547	0.122304	13.454	2.91795e-41	3.75794e-40
IGSF9	926.117	-1.56935	0.142869	-10.9846	4.53324e-28	3.0875e-27
ABCB1	1574.45	-1.7616	0.215562	-8.17212	3.03022e-16	1.104e-15
WNT11	874.091	2.75492	0.272458	10.1113	4.92059e-24	2.75714e-23
RAD54L	437.254	1.47228	0.0975647	15.0903	1.87548e-51	4.02913e-50
AQP6	16.9664	1.89468	0.224315	8.44653	3.00085e-17	1.15699e-16
EPDR1	1130.94	1.04958	0.1558	6.73669	1.62038e-11	4.514e-11
HSD17B2	895.804	-3.36557	0.22741	-14.7996	1.47337e-49	2.92278e-48
TXLNG	1368.01	1.08476	0.0916236	11.8393	2.44412e-32	2.08513e-31
PPEF1	14.8036	2.79192	0.214947	12.9889	1.41508e-38	1.60778e-37
NOX4	88.5418	2.93081	0.215327	13.611	3.44489e-42	4.64746e-41
TRIP6	2500.11	1.17451	0.155392	7.55835	4.08219e-14	1.31577e-13
ADAMTS2	1592.94	2.39917	0.181825	13.1949	9.38627e-40	1.12172e-38
GNAO1	220.126	-3.55868	0.214761	-16.5704	1.14068e-61	3.95195e-60
PHACTR3	101.198	1.66852	0.25457	6.55425	5.59204e-11	1.50087e-10
AURKA	1757.29	1.5462	0.0947479	16.3191	7.21679e-60	2.30049e-58
SULT2B1	924.097	3.48875	0.175342	19.8968	4.33553e-88	4.84758e-86
GNA11	4967.44	-1.67899	0.0892442	-18.8135	5.8558e-79	4.19542e-77
ASAP3	480.61	-1.84389	0.117923	-15.6364	4.1159e-55	1.0528e-53
DNMT3B	225.517	1.71337	0.125189	13.6863	1.22665e-42	1.6904e-41
TPX2	4455.27	1.87414	0.0962497	19.4717	1.90951e-84	1.7837e-82
PDRG1	1315.04	1.40058	0.109113	12.836	1.03017e-37	1.12458e-36
SLC15A1	227.16	-2.62097	0.303981	-8.62216	6.57017e-18	2.64149e-17
TGDS	760.868	1.1581	0.0982331	11.7893	4.43167e-32	3.7269e-31
DOCK3	35.6637	-1.75844	0.18743	-9.38184	6.48338e-21	3.09871e-20
C3orf18	103.509	-1.19512	0.12571	-9.50702	1.96194e-21	9.59771e-21
KIF9	389.293	1.00242	0.0880155	11.3891	4.73722e-30	3.58547e-29
ARHGAP28	68.8329	-1.19585	0.163774	-7.30178	2.8398e-13	8.72996e-13
SMOX	874.93	2.34574	0.125657	18.6678	9.0566e-78	6.13149e-76
SIGLEC1	303.263	-1.71695	0.196755	-8.72631	2.63113e-18	1.08532e-17
SLC4A11	298.827	4.12238	0.212516	19.3979	8.03445e-84	7.27487e-82
C20orf194	209.064	-1.92007	0.161987	-11.8532	2.07062e-32	1.77573e-31
CPXM1	519.224	1.70568	0.170261	10.018	1.27041e-23	6.95991e-23
LZTS3	1419.58	2.26928	0.149899	15.1388	8.98566e-52	1.96182e-50
TESC	1972.28	4.64108	0.203091	22.8522	1.38883e-115	3.66032e-113
P2RX7	102.076	-1.01703	0.171919	-5.91574	3.30388e-09	7.89029e-09
CHGB	135.176	-2.56958	0.31909	-8.05284	8.08918e-16	2.8796e-15
FXYD5	4090.29	2.12911	0.119919	17.7546	1.58708e-70	7.91343e-69
GRAMD1A	2967.04	1.62335	0.0944981	17.1786	3.8402e-66	1.59207e-64
FXYD3	19855.4	-1.4823	0.152768	-9.7029	2.93043e-22	1.49862e-21
CDIP1	537.713	-1.08059	0.155918	-6.93052	4.19306e-12	1.21181e-11
KCNH4	27.9845	2.17154	0.213558	10.1684	2.74401e-24	1.55466e-23
BIRC5	2455.65	1.42571	0.107682	13.24	5.15682e-40	6.26415e-39
OTUB2	259.593	1.9317	0.134728	14.3378	1.2704e-46	2.16761e-45
LTBP4	4927.9	-1.30124	0.141277	-9.21059	3.24326e-20	1.48242e-19
SLC9A1	2528.95	-1.38689	0.102323	-13.5541	7.49623e-42	9.98528e-41
LYZ	17834.1	1.34397	0.258152	5.20612	1.92832e-07	4.04205e-07
SI	808.438	-3.12707	0.342938	-9.11848	7.6185e-20	3.41063e-19
TFAP4	1016.45	1.47748	0.074666	19.7878	3.79069e-87	4.02495e-85
P3H2	493.422	-1.83309	0.184779	-9.92044	3.39251e-23	1.81545e-22
CD209	260.46	-2.27865	0.189324	-12.0357	2.307e-33	2.06985e-32
KIF4A	1185.7	1.30211	0.0882497	14.7549	2.86314e-49	5.59697e-48
PUS7	1128.53	1.67731	0.0802906	20.8905	6.52922e-97	1.05895e-94
NRCAM	167.942	1.21022	0.247238	4.89494	9.8334e-07	1.96097e-06
SLC26A3	14965.8	-4.54344	0.313483	-14.4934	1.33363e-47	2.36008e-46
WDR7	459.167	-1.08673	0.0956376	-11.363	6.39434e-30	4.82238e-29
PITPNM3	561.957	-1.43837	0.146637	-9.80905	1.02929e-22	5.39271e-22
ORC6	540.199	1.98613	0.0952237	20.8575	1.30189e-96	2.04411e-94
ZFHX4	97.191	-1.08298	0.274323	-3.94782	7.88671e-05	0.000134566
ESR1	33.0153	-1.01404	0.22116	-4.58509	4.53785e-06	8.59856e-06
ANGPT2	284.258	1.47826	0.126527	11.6833	1.5517e-31	1.26528e-30
CCDC80	1924.06	-1.79659	0.220607	-8.14388	3.82805e-16	1.3885e-15
SLC22A17	204.559	-1.74926	0.154233	-11.3417	8.1578e-30	6.11794e-29
SEMA6A	1041.49	-2.33602	0.175889	-13.2812	2.97648e-40	3.6426e-39
TYRO3	498.041	1.74279	0.144867	12.0303	2.46303e-33	2.20582e-32
TBX15	31.825	3.0968	0.243434	12.7213	4.50269e-37	4.757e-36
PHGDH	2188.83	1.66049	0.198721	8.35587	6.49521e-17	2.45928e-16
COL9A3	969.492	3.1115	0.263585	11.8045	3.69799e-32	3.12771e-31
MYL6	28469.9	-1.00028	0.0904615	-11.0575	2.0163e-28	1.40172e-27
CLSPN	292.104	1.16825	0.117611	9.93322	2.98447e-23	1.60116e-22
CDC45	749.339	1.67131	0.111235	15.025	5.035e-51	1.06923e-49
COMT	5087.85	1.18335	0.124261	9.52303	1.68202e-21	8.2612e-21
CECR1	1034.08	-1.39834	0.166825	-8.38204	5.20174e-17	1.98225e-16
GABRP	235.337	3.03729	0.320405	9.47953	2.55425e-21	1.24375e-20
CDC6	1353.25	1.65479	0.11623	14.2372	5.38657e-46	8.94267e-45
FMO2	41.3734	-1.8232	0.30264	-6.02432	1.69821e-09	4.13732e-09
NXPE1	707.517	-2.25376	0.258518	-8.718	2.83159e-18	1.1654e-17
EPB41L4B	3749.95	-1.30044	0.100655	-12.9198	3.47872e-38	3.88663e-37
PTGS1	825.975	-2.93108	0.148115	-19.7892	3.68893e-87	3.94529e-85
SEMA4G	2251.35	-1.03163	0.109218	-9.44563	3.53282e-21	1.70954e-20
SORBS1	2286.95	-2.27858	0.168031	-13.5605	6.86799e-42	9.17327e-41
BAMBI	769.819	1.7376	0.204313	8.50459	1.82234e-17	7.1342e-17
IL11	166.689	4.66483	0.262049	17.8013	6.89928e-71	3.53564e-69
TPSD1	52.3979	-1.11205	0.343296	-3.23933	0.00119811	0.00182806
TREM2	192.137	1.13123	0.208931	5.41436	6.15088e-08	1.33757e-07
FKBP5	1756.91	-1.11985	0.108223	-10.3476	4.292e-25	2.5389e-24
PGC	56.1213	4.40997	0.315251	13.9888	1.82574e-44	2.7637e-43
HSP90AB1	50793.3	1.08206	0.0655231	16.5142	2.90043e-61	9.8408e-60
CDC7	332.508	1.00556	0.109639	9.17155	4.66275e-20	2.11162e-19
PCSK5	551.259	-2.43197	0.157757	-15.4159	1.27965e-53	3.00739e-52
SCD	17405.7	2.29901	0.13423	17.1274	9.2757e-66	3.73025e-64
OCEL1	484.908	-1.06619	0.0977729	-10.9048	1.09333e-27	7.30157e-27
CATSPERG	49.2038	-1.09626	0.135858	-8.06919	7.07671e-16	2.52955e-15
C19orf26	52.9621	2.4904	0.207449	12.0049	3.349e-33	2.98117e-32
CDHR5	5578.13	-2.29467	0.170001	-13.498	1.6065e-41	2.0927e-40
PALM	280.84	-1.87441	0.181585	-10.3225	5.57747e-25	3.27438e-24
MADCAM1	59.3516	-2.33034	0.202944	-11.4827	1.61149e-30	1.24523e-29
ARVCF	645.764	1.05572	0.112391	9.39333	5.81322e-21	2.78472e-20
RANBP1	3419.98	1.08212	0.0775725	13.9498	3.15709e-44	4.74496e-43
SERPIND1	57.9253	3.64072	0.332507	10.9493	6.69581e-28	4.52074e-27
MMP11	4139.42	4.45975	0.205923	21.6574	5.17876e-104	1.01911e-101
CECR2	79.7504	1.85224	0.298581	6.20346	5.52349e-10	1.39162e-09
DERL3	607.99	-1.16664	0.17307	-6.74085	1.57459e-11	4.3939e-11
OSM	208.26	2.27364	0.237162	9.58689	9.07827e-22	4.52656e-21
SEC14L2	264.95	2.10167	0.120653	17.4192	5.90073e-68	2.65515e-66
SPECC1L	927.9	-1.06412	0.0597235	-17.8175	5.17006e-71	2.66801e-69
PRODH	131.813	1.18225	0.257686	4.58794	4.47633e-06	8.48634e-06
SLC35E4	750.529	1.50148	0.137977	10.8821	1.4035e-27	9.33072e-27
LRP5L	237.902	1.19826	0.128746	9.30715	1.31306e-20	6.14633e-20
PLA2G3	77.4835	4.37437	0.400811	10.9138	9.90556e-28	6.63021e-27
LGALS2	378.06	-2.64225	0.242005	-10.9182	9.4381e-28	6.33168e-27
TTC28	324.627	-1.39381	0.140903	-9.89193	4.51238e-23	2.4034e-22
RSPH14	21.9937	1.62058	0.183298	8.8412	9.46956e-19	4.01036e-18
RAB36	392.094	1.83484	0.130844	14.0231	1.1253e-44	1.72464e-43
SUN2	3833.09	-1.00133	0.0845078	-11.849	2.17781e-32	1.86549e-31
PACSIN2	3404.1	-1.15113	0.0632642	-18.1955	5.59858e-74	3.22771e-72
NEFH	21.6349	-1.77285	0.176313	-10.0551	8.72209e-24	4.81231e-23
HMOX1	1086.05	-1.58206	0.125839	-12.5721	3.00679e-36	3.07321e-35
RASD2	379.085	-1.97243	0.18686	-10.5556	4.78419e-26	2.97055e-25
CBX7	721.21	-1.84521	0.102993	-17.9159	8.86237e-72	4.77371e-70
SYNGR1	139.848	-1.97943	0.20359	-9.72264	2.41446e-22	1.24164e-21
PNPLA3	49.7375	3.69326	0.300994	12.2702	1.30941e-34	1.24521e-33
FOXRED2	882.439	1.02498	0.112451	9.11489	7.87534e-20	3.52219e-19
CSF2RB	466.301	-1.21955	0.177086	-6.88678	5.70675e-12	1.63736e-11
UPK3A	73.363	1.39824	0.291142	4.8026	1.56615e-06	3.07992e-06
RANGAP1	5004.58	1.02281	0.0879538	11.6289	2.93856e-31	2.36608e-30
ACO2	4392.4	-1.06187	0.0892387	-11.8992	1.19528e-32	1.03589e-31
KCNK10	63.7586	-1.77719	0.207327	-8.57193	1.01765e-17	4.04731e-17
CTSG	48.0785	-3.32981	0.291618	-11.4184	3.38489e-30	2.5858e-29
GZMB	460.314	2.23629	0.223971	9.98472	1.77794e-23	9.67575e-23
COCH	136.708	1.35682	0.219845	6.17173	6.75472e-10	1.69229e-09
POLE2	284.668	1.07012	0.102908	10.3988	2.51181e-25	1.50149e-24
SOS2	1241.08	-1.0498	0.0832067	-12.6167	1.7073e-36	1.76704e-35
CDKL1	68.2794	-1.78024	0.108315	-16.4358	1.05987e-60	3.48387e-59
TRIM9	41.7375	-2.31612	0.219608	-10.5466	5.26582e-26	3.26134e-25
CDKN3	672.422	1.19544	0.105584	11.3222	1.01842e-29	7.62213e-29
CGRRF1	262.286	-1.12625	0.0947987	-11.8804	1.49564e-32	1.28863e-31
ISM2	98.4664	3.85349	0.345173	11.1639	6.12279e-29	4.37397e-28
CHGA	1179.86	-4.41958	0.364166	-12.1362	6.79395e-34	6.27818e-33
SIX4	53.7137	2.51384	0.224051	11.2199	3.25482e-29	2.35826e-28
GALNT16	53.0433	-2.66313	0.220541	-12.0755	1.42357e-33	1.29534e-32
ASB2	218.665	-2.97558	0.192059	-15.4931	3.8615e-54	9.37365e-53
SUSD6	2410.15	-1.01278	0.0805754	-12.5693	3.11313e-36	3.1775e-35
SERPINA4	48.9391	6.88222	0.399584	17.2235	1.7702e-66	7.42229e-65
BDKRB1	66.1278	-1.60079	0.142383	-11.2429	2.5105e-29	1.83337e-28
RPS6KA5	452.99	-1.1074	0.121813	-9.09101	9.81236e-20	4.36733e-19
CCNB1IP1	1841.41	1.11813	0.0876892	12.7511	3.07412e-37	3.27116e-36
EFS	119.94	-1.19072	0.148011	-8.04478	8.63971e-16	3.07113e-15
DHRS2	109.478	3.87809	0.245111	15.8218	2.2014e-56	5.90736e-55
MMP9	1753.39	1.3535	0.215956	6.26747	3.66954e-10	9.36031e-10
PROCR	1421.74	1.05348	0.135323	7.78494	6.97451e-15	2.35069e-14
GINS1	1114.57	1.675	0.112139	14.9369	1.89695e-50	3.9102e-49
SGK2	948.75	-1.60443	0.165437	-9.69816	3.06994e-22	1.56888e-21
MYBL2	4142.08	2.15425	0.137033	15.7207	1.09192e-55	2.8473e-54
R3HDML	64.5084	2.04668	0.222525	9.19753	3.66264e-20	1.66739e-19
SLA2	69.6843	-1.05101	0.153085	-6.86554	6.62391e-12	1.89242e-11
PABPC1L	975.654	3.16946	0.169724	18.6741	8.03798e-78	5.51779e-76
SALL4	131.151	4.99162	0.204444	24.4156	1.16911e-131	4.31373e-129
PFDN4	869.296	1.12758	0.125969	8.95125	3.5149e-19	1.5173e-18
BMP7	1484.29	3.18977	0.240518	13.2621	3.83987e-40	4.69145e-39
RAE1	2214.2	1.36858	0.0843663	16.2219	3.52977e-59	1.09675e-57
NELFCD	5202.7	1.47351	0.0949373	15.5209	2.50651e-54	6.15534e-53
MTG2	1682.23	1.09385	0.0956165	11.44	2.63906e-30	2.02758e-29
PSMA7	11378.9	1.28891	0.111359	11.5744	5.55826e-31	4.40335e-30
SLCO4A1	2624.73	3.50932	0.133935	26.2017	2.54405e-151	1.50191e-148
NTSR1	133.91	-1.42798	0.339766	-4.20283	2.63598e-05	4.68052e-05
MRGBP	1440.38	1.65549	0.0851626	19.4391	3.60176e-84	3.30176e-82
TCFL5	718.366	1.35006	0.109201	12.363	4.14154e-35	4.03999e-34
SLC17A9	1928.32	2.40822	0.175922	13.6892	1.17835e-42	1.62535e-41
BIRC7	33.2568	2.41961	0.259934	9.30854	1.296e-20	6.07229e-20
ARFGAP1	4548.31	1.28689	0.108864	11.8211	3.03665e-32	2.58019e-31
EEF1A2	89.837	-1.20207	0.286188	-4.20028	2.66582e-05	4.73066e-05
C20orf27	2208.83	1.08428	0.133131	8.14447	3.80931e-16	1.38205e-15
CDC25B	5656.1	2.23197	0.112675	19.8089	2.49302e-87	2.68573e-85
ISM1	90.0433	1.34491	0.255768	5.25833	1.45372e-07	3.07208e-07
TRIB3	2926.77	3.86241	0.143376	26.9391	7.66154e-160	6.28203e-157
RASSF2	489.404	-1.251	0.145931	-8.57253	1.01236e-17	4.02734e-17
HM13	9091.68	1.28778	0.0915015	14.0738	5.50068e-45	8.60005e-44
FERMT1	9734.99	1.45809	0.120947	12.0556	1.8126e-33	1.63722e-32
CCM2L	53.3007	-1.04975	0.121123	-8.66681	4.44398e-18	1.81034e-17
PLCB4	5057.02	1.51331	0.199182	7.59761	3.01657e-14	9.80437e-14
MYL9	10218.5	-3.29571	0.189106	-17.4278	5.07371e-68	2.29702e-66
NOP56	5518.32	1.40763	0.0909545	15.4762	5.02127e-54	1.20502e-52
CDK5RAP1	1336.11	1.09616	0.0760598	14.4118	4.36389e-47	7.58617e-46
TTI1	1561.26	1.23452	0.0804524	15.3447	3.84072e-53	8.78839e-52
E2F1	1186.74	1.89017	0.11699	16.1566	1.0207e-58	3.06812e-57
ACTR5	601.103	1.09152	0.0796006	13.7125	8.54966e-43	1.1938e-41
AHCY	17972.2	1.68882	0.122258	13.8135	2.112e-43	3.0322e-42
PPP1R16B	295.661	-1.74665	0.156075	-11.1911	4.51014e-29	3.25025e-28
DNTTIP1	2631.51	1.30787	0.112946	11.5797	5.22499e-31	4.146e-30
TNNC2	570.019	1.53587	0.26389	5.8201	5.88141e-09	1.38223e-08
SMCHD1	1527.81	-1.06107	0.129176	-8.21409	2.13779e-16	7.85256e-16
MYOM1	116.503	-3.32099	0.186294	-17.8266	4.38952e-71	2.28116e-69
LIPG	1321.14	1.325	0.121974	10.8629	1.73148e-27	1.14596e-26
LAMA1	160.926	-2.59403	0.193917	-13.377	8.23759e-41	1.03648e-39
RNF125	342.787	-1.47997	0.152427	-9.7094	2.74946e-22	1.40802e-21
RIOK3	2665.68	-1.5535	0.0921868	-16.8516	1.02065e-63	3.79442e-62
MXRA5	3125.88	1.0792	0.191589	5.63291	1.77198e-08	4.00501e-08
VSIG1	35.9392	1.47479	0.285528	5.16515	2.40243e-07	5.00246e-07
GPR143	292.3	2.31859	0.23235	9.97885	1.88632e-23	1.02467e-22
CHRDL1	434.622	-3.16611	0.295715	-10.7066	9.47521e-27	6.08284e-26
SUV39H1	716.612	1.23524	0.0999371	12.3602	4.29269e-35	4.18466e-34
SRPX	234.056	-2.76986	0.177403	-15.6134	5.90364e-55	1.49454e-53
SYP	134.426	-1.67148	0.180585	-9.25588	2.12471e-20	9.83029e-20
BMX	73.316	-2.06968	0.213023	-9.71574	2.58367e-22	1.32542e-21
PLS3	1742.43	1.06858	0.104787	10.1976	2.03194e-24	1.15745e-23
NAA10	2009.94	1.38787	0.121507	11.4221	3.24134e-30	2.4787e-29
ASB9	301.751	2.13945	0.167496	12.7732	2.31519e-37	2.47967e-36
TAZ	1095.72	1.02825	0.091655	11.2187	3.30214e-29	2.39137e-28
JADE3	794.931	1.37254	0.0914186	15.0138	5.95998e-51	1.26022e-49
CD40LG	32.0776	-1.2187	0.173748	-7.0142	2.31267e-12	6.77907e-12
TIMP1	10084.9	2.01305	0.12173	16.537	1.98767e-61	6.82233e-60
KLHL4	21.2634	-1.23405	0.206561	-5.97427	2.31129e-09	5.5739e-09
GABRE	1242.96	2.44588	0.175213	13.9595	2.75529e-44	4.14529e-43
KLF8	78.3737	-1.09782	0.167492	-6.55445	5.58471e-11	1.49945e-10
SRPX2	1096.69	3.08287	0.197014	15.648	3.42785e-55	8.78328e-54
ZDHHC15	18.2724	-1.95061	0.204199	-9.55251	1.26586e-21	6.27152e-21
CENPI	288.132	1.56506	0.101754	15.3808	2.20242e-53	5.10292e-52
GLA	1185.66	1.02415	0.0871899	11.7462	7.38643e-32	6.13076e-31
BEX4	311.534	-1.81816	0.181918	-9.99438	1.61293e-23	8.79718e-23
KIAA0226L	3311.09	1.72569	0.193134	8.93519	4.0647e-19	1.7485e-18
UGGT2	907.466	1.22796	0.107885	11.3821	5.13556e-30	3.88099e-29
FGF9	36.7874	-1.3989	0.251108	-5.57092	2.53394e-08	5.66127e-08
OLFM4	63305.1	1.19314	0.335357	3.55782	0.000373949	0.000598407
MSLN	2743.74	2.97951	0.274776	10.8434	2.14328e-27	1.41343e-26
HSF4	372.878	2.09099	0.157274	13.2952	2.46714e-40	3.03185e-39
GDPD3	413.583	-2.08891	0.163784	-12.7541	2.9578e-37	3.15192e-36
NUTF2	4468.53	1.05359	0.0841417	12.5216	5.68853e-36	5.73477e-35
CBLN1	72.7632	1.42711	0.296108	4.81956	1.43876e-06	2.83431e-06
ACD	902.509	1.05605	0.0897174	11.7708	5.51904e-32	4.60982e-31
CCDC113	377.72	1.78977	0.118834	15.0611	2.91859e-51	6.25188e-50
NDRG4	160.285	-1.17572	0.136269	-8.62797	6.24499e-18	2.5135e-17
SETD6	541.02	1.05413	0.0710854	14.829	9.51311e-50	1.90249e-48
SMPD3	1458.18	-1.31295	0.133421	-9.84072	7.5173e-23	3.96525e-22
SLC7A6	778.532	1.21216	0.0897298	13.509	1.38358e-41	1.81191e-40
NPRL3	1836.49	1.14593	0.0916162	12.5079	6.75993e-36	6.79631e-35
WFDC1	395.437	-1.47855	0.150055	-9.85336	6.62897e-23	3.50419e-22
SEC14L5	22.8404	-2.43534	0.206248	-11.8078	3.55725e-32	3.01069e-31
ABCC1	2972.53	1.04578	0.0825368	12.6705	8.61965e-37	9.05462e-36
FOXF1	623.151	-1.45198	0.136035	-10.6736	1.35332e-26	8.61304e-26
HAGHL	408.979	3.62104	0.195887	18.4854	2.70847e-76	1.75326e-74
FAM173A	706.932	1.00702	0.168431	5.97884	2.24726e-09	5.42748e-09
SLC7A5	6856.87	3.06816	0.135863	22.5828	6.40346e-113	1.57515e-110
RHBDL1	195.302	1.73515	0.183684	9.44639	3.50716e-21	1.69768e-20
PRSS33	282.556	4.72441	0.331397	14.256	4.11154e-46	6.86451e-45
AQP8	3089.85	-6.86724	0.376627	-18.2336	2.79533e-74	1.61789e-72
QPRT	2908.15	1.09761	0.202019	5.4332	5.53523e-08	1.20814e-07
RPGRIP1L	330.382	1.27593	0.0827345	15.422	1.1642e-53	2.74918e-52
C16orf62	920.501	-1.28241	0.133987	-9.57117	1.05704e-21	5.25815e-21
AQP9	200.678	2.29855	0.269426	8.53129	1.44724e-17	5.69899e-17
IQCH	57.1782	1.07287	0.133912	8.01172	1.13114e-15	3.99007e-15
CORO2B	51.2579	-2.17499	0.195469	-11.1271	9.26459e-29	6.54553e-28
RASL12	258.009	-1.68935	0.138815	-12.1697	4.50525e-34	4.18721e-33
CTSH	4865.63	1.07385	0.117271	9.15701	5.33539e-20	2.40811e-19
CD276	3095.33	1.05417	0.0899101	11.7247	9.52365e-32	7.84373e-31
CEMIP	4846.49	5.20178	0.160534	32.403	2.48848e-230	5.24678e-227
OCA2	58.2384	1.73127	0.307156	5.63644	1.73598e-08	3.92845e-08
FAM189A1	172.682	-1.92843	0.283019	-6.81381	9.5048e-12	2.69202e-11
BMF	589.478	-1.15223	0.113793	-10.1257	4.24999e-24	2.38955e-23
SLC30A4	323.062	-1.35661	0.139609	-9.71723	2.54625e-22	1.30668e-21
CA2	5112.7	-4.78687	0.235967	-20.2862	1.70404e-91	2.22566e-89
FZD3	552.46	1.35063	0.153673	8.78905	1.50836e-18	6.29756e-18
RIPK2	934.667	1.53803	0.0794898	19.3488	2.08539e-83	1.84301e-81
EYA1	77.6367	2.83248	0.338354	8.37134	5.6968e-17	2.16364e-16
TRPA1	302.895	-1.17358	0.222053	-5.28515	1.25599e-07	2.66838e-07
CPQ	657.479	-1.27467	0.123904	-10.2875	8.02163e-25	4.6574e-24
CALB1	112.372	3.37015	0.409403	8.23187	1.84308e-16	6.79543e-16
SFRP1	249.792	-4.10914	0.305133	-13.4667	2.45459e-41	3.17783e-40
LAPTM4B	6285.69	1.50561	0.145504	10.3476	4.29159e-25	2.5389e-24
POP1	534.171	1.45305	0.0904609	16.0627	4.65621e-58	1.34483e-56
JPH1	1048.87	1.60565	0.106961	15.0116	6.16402e-51	1.29964e-49
DKK4	108.531	7.71799	0.430824	17.9145	9.09307e-72	4.88017e-70
WISP1	273.966	2.56235	0.179099	14.3069	1.9815e-46	3.35377e-45
NDRG1	13658.5	-1.18382	0.126842	-9.33304	1.02882e-20	4.85586e-20
STMN2	168.94	-3.06593	0.267929	-11.4431	2.54728e-30	1.95809e-29
TSTA3	6630.34	1.26701	0.129144	9.81083	1.0113e-22	5.30413e-22
PYCRL	1188.86	1.74781	0.137197	12.7394	3.57276e-37	3.79629e-36
SQLE	3303.5	1.53321	0.124349	12.3299	6.24866e-35	6.04351e-34
TUSC3	251.136	-1.42213	0.157106	-9.05202	1.40353e-19	6.20017e-19
MCM4	5071.31	1.19368	0.0909827	13.1198	2.53454e-39	2.98542e-38
KCTD9	877.026	-1.35499	0.109408	-12.3848	3.15823e-35	3.09511e-34
KCNN4	3481.61	1.63235	0.159028	10.2645	1.01855e-24	5.8952e-24
DHDH	47.8475	1.26219	0.193748	6.51461	7.28803e-11	1.94264e-10
MAP4K1	171.855	-1.37866	0.156066	-8.83382	1.01158e-18	4.27791e-18
ARHGEF18	363.998	-1.30601	0.0912547	-14.3117	1.85047e-46	3.13561e-45
PPP1R13L	1396.45	1.27627	0.117948	10.8206	2.7496e-27	1.80281e-26
RNASEH2A	1561.43	1.5041	0.107595	13.9793	2.08557e-44	3.14734e-43
KLC3	35.5506	5.91095	0.335199	17.6342	1.34688e-69	6.51757e-68
CD37	380.505	-1.38596	0.17179	-8.06777	7.15956e-16	2.55793e-15
AMH	126.876	4.16999	0.293863	14.1903	1.05278e-45	1.7188e-44
TRMT1	1746.87	1.43429	0.098347	14.584	3.54928e-48	6.43537e-47
DMPK	1020.61	-1.35483	0.1212	-11.1785	5.19746e-29	3.73281e-28
ASF1B	1659.28	1.05846	0.0961962	11.0032	3.68972e-28	2.52231e-27
TNNT1	129.185	4.07167	0.337608	12.0603	1.711e-33	1.54829e-32
EPHX3	32.859	1.97331	0.23292	8.47204	2.41135e-17	9.37294e-17
CCNE1	465.09	1.64773	0.116927	14.0919	4.26006e-45	6.71016e-44
PDCD5	2389.49	1.05841	0.0822735	12.8645	7.12897e-38	7.83444e-37
FBL	8392.03	1.15405	0.103658	11.1333	8.63423e-29	6.11481e-28
CLC	73.7226	-1.38384	0.371491	-3.72509	0.000195245	0.000320786
CNTD2	179.197	4.92451	0.224478	21.9376	1.13628e-106	2.43048e-104
PRX	104.067	-1.14247	0.127398	-8.96772	3.02717e-19	1.31252e-18
EBI3	59.7557	-1.28063	0.163752	-7.82056	5.25874e-15	1.78546e-14
CLIP3	428.128	-2.00343	0.149855	-13.3692	9.15502e-41	1.14897e-39
SLC1A5	9353.85	1.19322	0.108383	11.0093	3.44493e-28	2.36043e-27
TJP3	3679.91	-1.09798	0.116969	-9.3869	6.17946e-21	2.95633e-20
APLP1	63.6667	-1.36199	0.198754	-6.85263	7.25048e-12	2.06623e-11
SIGLEC8	31.1903	-2.31659	0.208794	-11.0951	1.3256e-28	9.30317e-28
CD79A	389.053	-2.47444	0.242193	-10.2168	1.66741e-24	9.52744e-24
ICAM5	26.8636	1.48838	0.219142	6.79185	1.10705e-11	3.12348e-11
CD33	61.3012	-1.26649	0.158694	-7.98066	1.45555e-15	5.10271e-15
GRIN2D	1368.07	5.03401	0.16039	31.3861	3.12844e-216	5.77158e-213
CAPS	635.608	1.13731	0.185562	6.12902	8.84198e-10	2.19363e-09
LILRB5	135.867	-2.62783	0.184684	-14.2288	6.07262e-46	1.00365e-44
PDE4C	427.218	-1.17953	0.195118	-6.0452	1.49228e-09	3.65251e-09
COMP	743.417	6.00527	0.314003	19.1249	1.56802e-81	1.23756e-79
TMEM147	3379.61	1.1211	0.106045	10.5719	4.02268e-26	2.50615e-25
HPN	163.95	2.94162	0.346649	8.48588	2.14089e-17	8.35245e-17
SCN1B	97.97	-1.15003	0.145539	-7.90187	2.74761e-15	9.48139e-15
PBX4	128.177	2.04065	0.129822	15.7189	1.12337e-55	2.91899e-54
GRIK5	52.6485	-2.9367	0.211814	-13.8645	1.03972e-43	1.52235e-42
ETHE1	5416.76	-1.56086	0.126815	-12.3081	8.19036e-35	7.88015e-34
RUNDC3B	72.1139	-2.45867	0.180046	-13.6558	1.86434e-42	2.5454e-41
DNAJC2	1404.82	1.14685	0.0895067	12.8131	1.38566e-37	1.50486e-36
PIK3CG	120.733	-1.79398	0.183327	-9.78566	1.2975e-22	6.75478e-22
ITGB8	823.14	1.1512	0.154603	7.44619	9.60722e-14	3.03625e-13
DUS4L	305.572	1.04684	0.0846135	12.3721	3.7015e-35	3.61791e-34
PTN	119.793	-2.77696	0.160479	-17.3042	4.37672e-67	1.88877e-65
MPP6	372.339	1.67759	0.162274	10.338	4.74151e-25	2.79808e-24
TTC26	319.495	1.65285	0.0844737	19.5665	2.98546e-85	2.93749e-83
CAV1	1755.38	-2.14834	0.155353	-13.8287	1.71055e-43	2.47025e-42
MET	5524.31	1.79581	0.0969797	18.5174	1.49426e-76	9.71535e-75
RNF32	163.417	1.32628	0.11599	11.4344	2.81377e-30	2.15957e-29
WNT2	309.928	5.47454	0.176908	30.9457	2.90474e-210	4.28711e-207
BRAT1	2797.37	1.11253	0.0945442	11.7673	5.75371e-32	4.79227e-31
VIPR2	28.3548	-1.99613	0.2064	-9.67117	3.99788e-22	2.03114e-21
CPED1	380.907	-2.45407	0.174456	-14.067	6.05766e-45	9.45085e-44
EVX1	248.768	3.29897	0.291876	11.3026	1.27326e-29	9.45748e-29
STX1A	401.169	1.88227	0.143197	13.1446	1.82682e-39	2.16215e-38
GARS	5823.58	1.21702	0.0689935	17.6397	1.2219e-69	5.93225e-68
FAM188B	75.9408	1.24279	0.117789	10.551	5.02745e-26	3.11504e-25
CCL24	1300.47	1.85627	0.214358	8.65968	4.73108e-18	1.92093e-17
NPTX2	856.456	2.69775	0.334111	8.07443	6.77917e-16	2.42555e-15
EIF3B	11389.5	1.18101	0.0781103	15.1198	1.19931e-51	2.60686e-50
NUDT1	819.4	1.14872	0.108184	10.6182	2.45175e-26	1.53784e-25
WASL	3094.59	-1.0553	0.0744938	-14.1662	1.4825e-45	2.39915e-44
TFR2	166.225	2.8332	0.176672	16.0365	7.10048e-58	2.02309e-56
RBM28	1349.96	1.12526	0.0651648	17.268	8.19428e-67	3.47527e-65
IMPDH1	3397.25	1.64454	0.107362	15.3178	5.81765e-53	1.31894e-51
AGFG2	1531.09	-1.05246	0.0990949	-10.6207	2.38661e-26	1.49762e-25
SERPINE1	1601.31	2.01193	0.213032	9.44424	3.57976e-21	1.73168e-20
PLOD3	7342.31	1.29176	0.107517	12.0144	2.98448e-33	2.66311e-32
EZH2	1224.86	1.27905	0.0745266	17.1623	5.08705e-66	2.0972e-64
SFRP4	1464.87	3.08817	0.272962	11.3135	1.12468e-29	8.37497e-29
MEST	2615.56	1.03699	0.0822087	12.6141	1.76558e-36	1.82481e-35
MEOX2	46.6509	-1.35187	0.279316	-4.83994	1.29878e-06	2.56506e-06
RARRES2	1734.97	-1.06349	0.160344	-6.63259	3.29837e-11	9.00494e-11
GLI3	191.693	-1.72235	0.207577	-8.29739	1.06424e-16	3.97951e-16
POLD2	5448.7	1.31633	0.0970614	13.5618	6.74706e-42	9.01992e-41
LIMK1	1728.99	1.03224	0.0873361	11.8192	3.10628e-32	2.63784e-31
SPATA6L	117.351	1.33655	0.14305	9.34323	9.34425e-21	4.42167e-20
SLC1A1	722.826	-1.84498	0.166878	-11.0559	2.0534e-28	1.42684e-27
PRUNE2	1895.17	-1.63262	0.195415	-8.35464	6.56332e-17	2.48379e-16
OGN	225.338	-3.95463	0.332015	-11.911	1.03721e-32	8.99949e-32
PTGR1	1113.44	-1.06302	0.099704	-10.6618	1.53666e-26	9.75882e-26
AMBP	52.4494	2.13754	0.240354	8.89329	5.93266e-19	2.53064e-18
TNFSF8	37.9733	-1.1272	0.181368	-6.215	5.13236e-10	1.29489e-09
RLN2	17.8088	1.4044	0.220649	6.36486	1.95465e-10	5.06738e-10
NCS1	1207.17	-1.33638	0.127975	-10.4426	1.58443e-25	9.55642e-25
KCNT1	33.1622	2.03023	0.303219	6.69559	2.14806e-11	5.9436e-11
CA9	1671.36	5.51984	0.296482	18.6178	2.30663e-77	1.53349e-75
TYRP1	40.4623	-1.25467	0.23489	-5.34153	9.21671e-08	1.98063e-07
MPDZ	251.529	-1.60714	0.182288	-8.8165	1.18089e-18	4.98108e-18
PIP5K1B	1744.46	-1.08462	0.0939685	-11.5423	8.07034e-31	6.33902e-30
APBA1	235.066	-1.28641	0.142494	-9.02786	1.75062e-19	7.69244e-19
PTGDS	621.178	-1.35973	0.202018	-6.73074	1.68808e-11	4.69728e-11
SHB	835.608	1.19245	0.0914858	13.0342	7.81528e-39	9.01138e-38
PHYH	1443.35	-1.00403	0.105556	-9.51184	1.87325e-21	9.16991e-21
CXCL12	1079.86	-2.70898	0.168735	-16.0546	5.30534e-58	1.52042e-56
PALD1	1609.11	1.94584	0.139738	13.9249	4.46911e-44	6.67608e-43
CDH23	67.3032	-1.23294	0.172309	-7.15538	8.34442e-13	2.50621e-12
C10orf54	1479.18	-1.59148	0.111721	-14.2451	4.81151e-46	7.99697e-45
ACTA2	7327.44	-1.55663	0.172465	-9.02576	1.78459e-19	7.8389e-19
TLX1	127.905	4.12607	0.219237	18.8201	5.16602e-79	3.73751e-77
C10orf2	1025.25	1.52621	0.074195	20.5702	5.07516e-94	7.41627e-92
SFXN3	1732.69	1.00563	0.0851396	11.8115	3.40289e-32	2.88308e-31
NPM3	1447.01	1.51149	0.123575	12.2314	2.11353e-34	1.99448e-33
CPEB3	187.737	-1.32625	0.101282	-13.0947	3.53143e-39	4.13654e-38
GTPBP4	2394.5	1.08022	0.0561498	19.2382	1.77384e-82	1.47079e-80
NEURL1	483.106	-1.27283	0.241219	-5.27664	1.3157e-07	2.79e-07
DKK1	62.7573	2.94819	0.343375	8.58593	9.01078e-18	3.59627e-17
SORCS1	40.3463	-3.80693	0.285131	-13.3515	1.16107e-40	1.44977e-39
UBE2S	1373.11	1.88064	0.123202	15.2647	1.31465e-52	2.94878e-51
PBLD	895.857	-2.24053	0.14397	-15.5625	1.30912e-54	3.2364e-53
CYP2C18	116.092	-2.04543	0.223616	-9.14708	5.84948e-20	2.6337e-19
KRT23	2527.5	7.3642	0.300726	24.4881	1.98023e-132	7.4939e-130
CSF3	108.461	1.8311	0.290619	6.30068	2.96335e-10	7.60232e-10
RGS9	41.7329	-2.28162	0.156431	-14.5855	3.47493e-48	6.31607e-47
RNF43	9483.39	2.32223	0.134441	17.2732	7.49044e-67	3.18592e-65
WNT3	123.405	2.43003	0.141888	17.1264	9.43925e-66	3.7857e-64
ASPA	32.6725	-3.93583	0.201698	-19.5135	8.43379e-85	8.0306e-83
P2RX1	85.711	-2.17306	0.167004	-13.012	1.0458e-38	1.1993e-37
GALK1	1090.84	1.40142	0.133068	10.5316	6.17869e-26	3.80757e-25
HOXB6	1282.88	1.06178	0.183261	5.79379	6.88142e-09	1.6093e-08
B9D1	347.287	1.20121	0.122652	9.79367	1.19869e-22	6.25361e-22
CCL8	72.6657	-2.34499	0.252343	-9.29288	1.50166e-20	7.00254e-20
KAT2A	3093.04	1.59393	0.0853736	18.6701	8.67362e-78	5.89926e-76
CNTNAP1	305.883	-1.13149	0.162994	-6.94193	3.86781e-12	1.12041e-11
DLX4	28.5472	2.47604	0.177946	13.9145	5.17102e-44	7.70122e-43
COL1A1	87519.5	2.66341	0.197172	13.508	1.40263e-41	1.83523e-40
SGCA	72.6937	-2.36867	0.244396	-9.69191	3.26355e-22	1.66667e-21
RND2	24.8423	-2.29648	0.193859	-11.8461	2.25454e-32	1.92897e-31
MPP2	67.7665	-2.11902	0.15623	-13.5634	6.59667e-42	8.83487e-41
HLF	110.73	-2.61629	0.175868	-14.8764	4.68934e-50	9.49383e-49
NAT9	1249.83	1.17024	0.0834049	14.0308	1.00952e-44	1.55203e-43
TMEM97	2512.62	1.56868	0.0976931	16.0573	5.08576e-58	1.46317e-56
CDR2L	647.609	1.13243	0.137632	8.22795	1.90444e-16	7.01288e-16
PMP22	1741.2	-1.38435	0.141738	-9.76693	1.56107e-22	8.08981e-22
CWH43	202.224	-3.86531	0.33495	-11.54	8.29548e-31	6.50893e-30
ODAM	133.268	2.23186	0.293936	7.59301	3.12549e-14	1.01405e-13
NMU	181.784	2.86722	0.251831	11.3855	4.93891e-30	3.73429e-29
KIAA1211	471.763	-2.08904	0.153829	-13.5803	5.24068e-42	7.03797e-41
AREG	3336.2	1.79461	0.196587	9.12887	6.92178e-20	3.10985e-19
MAPK10	70.5573	-1.99023	0.168646	-11.8012	3.84702e-32	3.25004e-31
TBC1D9	521.732	-1.24776	0.136737	-9.12526	7.15619e-20	3.21028e-19
GAB1	926.32	-1.17167	0.0944334	-12.4074	2.38243e-35	2.34103e-34
WFS1	2915.97	1.0093	0.159254	6.33766	2.33274e-10	6.018e-10
AADAT	270.97	1.07572	0.129079	8.33381	7.82783e-17	2.94947e-16
SOD3	3759.9	1.04477	0.216932	4.81613	1.46367e-06	2.88223e-06
NEIL3	157.382	1.27507	0.10652	11.9703	5.08725e-33	4.49059e-32
NKX3-2	51.6291	-1.93249	0.192565	-10.0356	1.06344e-23	5.85207e-23
GLRB	34.7427	-1.0157	0.193685	-5.24407	1.57069e-07	3.31311e-07
BST1	174.013	-1.15979	0.16187	-7.16499	7.77919e-13	2.34169e-12
NCAPG	782.248	1.18364	0.0959946	12.3303	6.22038e-35	6.02011e-34
UGDH	2752.61	-1.82942	0.0974252	-18.7777	1.15045e-78	8.16324e-77
PPARGC1A	496.199	-1.8143	0.182367	-9.94863	2.5568e-23	1.37823e-22
CRYAB	480.389	-2.44397	0.185537	-13.1724	1.26492e-39	1.50193e-38
ZBTB16	38.8809	-3.26344	0.307217	-10.6226	2.34025e-26	1.46978e-25
VWA5A	1436.05	-1.43335	0.132389	-10.8268	2.57096e-27	1.68719e-26
SIAE	3435.76	-1.56189	0.104464	-14.9514	1.52436e-50	3.1554e-49
NRXN2	211.847	-1.15628	0.219671	-5.2637	1.41184e-07	2.98572e-07
MS4A6A	724.133	-1.44224	0.160161	-9.00494	2.15791e-19	9.45341e-19
MS4A4A	254.845	-1.59775	0.182793	-8.74075	2.31559e-18	9.58112e-18
ST3GAL4	1662.65	-1.15615	0.206599	-5.59612	2.19197e-08	4.92186e-08
CPT1A	5279.49	-1.19765	0.0834401	-14.3534	1.01432e-46	1.7367e-45
CCND1	7842.22	1.65702	0.0903441	18.3412	3.87816e-75	2.3652e-73
CCDC86	1318.87	1.27047	0.0823903	15.4201	1.19899e-53	2.82682e-52
FOLR1	223.091	4.36855	0.334151	13.0736	4.66231e-39	5.43102e-38
IL10RA	545.684	-1.37812	0.157412	-8.75482	2.04433e-18	8.47773e-18
KIAA1549L	155.189	2.06288	0.279335	7.38496	1.52499e-13	4.76246e-13
CALCA	42.904	3.84797	0.382883	10.05	9.18638e-24	5.06091e-23
POU2AF1	379.565	-1.9437	0.23505	-8.26932	1.34721e-16	5.01727e-16
CD69	142.384	-1.0613	0.20305	-5.22679	1.7248e-07	3.62626e-07
ASIC1	624.429	1.73509	0.137275	12.6395	1.27901e-36	1.33123e-35
TSPAN11	381.529	-1.62391	0.157328	-10.3218	5.61452e-25	3.29351e-24
SLC11A2	3418.7	1.14197	0.101619	11.2378	2.66056e-29	1.94008e-28
BIN2	249.913	-1.17304	0.107482	-10.9138	9.90201e-28	6.63021e-27
IL23A	107.449	2.87288	0.199146	14.426	3.55095e-47	6.19486e-46
CYP27B1	140.218	1.95876	0.11228	17.4453	3.73934e-68	1.71928e-66
TNS2	1209.12	-1.19413	0.11148	-10.7116	8.97715e-27	5.77064e-26
PPM1H	1577.5	2.28408	0.0994487	22.9674	9.86361e-117	2.69587e-114
TRPV4	88.2098	1.70118	0.177919	9.56154	1.16018e-21	5.76145e-21
FOXM1	2174.75	1.34355	0.107093	12.5456	4.20345e-36	4.2609e-35
PRR4	30.0603	1.28757	0.198412	6.48939	8.61829e-11	2.28978e-10
RAD51AP1	564.081	1.17041	0.115547	10.1292	4.09793e-24	2.30757e-23
MGP	2272.23	-1.86144	0.213024	-8.73815	2.36968e-18	9.79668e-18
RASAL1	524.369	1.07529	0.202537	5.30913	1.1015e-07	2.35337e-07
DDX55	825.413	1.08608	0.0642483	16.9045	4.16912e-64	1.57775e-62
VDR	3671.74	-1.09522	0.0894255	-12.2473	1.73719e-34	1.64354e-33
FZD10	270.522	3.29527	0.359676	9.16178	5.10495e-20	2.30762e-19
GPR133	129.221	-1.42449	0.204178	-6.97668	3.02227e-12	8.79449e-12
TBC1D30	551.473	1.31537	0.0908643	14.4762	1.7133e-47	3.02471e-46
TIMELESS	1736.63	1.01157	0.0775335	13.0468	6.62578e-39	7.65778e-38
NOP2	2310.08	1.43749	0.0766048	18.765	1.45894e-78	1.03026e-76
CDCA3	881.377	1.54284	0.0989591	15.5907	8.41829e-55	2.09874e-53
LPCAT3	755.908	-1.19581	0.0857399	-13.9469	3.28618e-44	4.93395e-43
SLCO1B3	138.075	6.52883	0.372818	17.5121	1.1582e-68	5.4266e-67
HCFC2	290.217	-1.21399	0.103866	-11.6881	1.46572e-31	1.19649e-30
ST8SIA1	63.4176	-1.71622	0.17017	-10.0853	6.4146e-24	3.56718e-23
KLRB1	96.0572	-1.91289	0.165266	-11.5746	5.54343e-31	4.39396e-30
COL12A1	7834.22	1.82288	0.182228	10.0033	1.47472e-23	8.05825e-23
TDP2	3695.37	-1.889	0.104011	-18.1615	1.04138e-73	5.8888e-72
MAK	27.0929	1.31079	0.21238	6.17193	6.74621e-10	1.69045e-09
GCNT2	113.894	-3.71458	0.186504	-19.9169	2.90699e-88	3.37829e-86
NEDD9	2334.37	-1.01939	0.116069	-8.78267	1.59646e-18	6.65409e-18
ADTRP	744.994	-3.07526	0.251225	-12.241	1.87609e-34	1.77381e-33
MAN1A1	2247.34	-1.34838	0.124736	-10.8099	3.09121e-27	2.02499e-26
FAM65B	178.797	-1.38947	0.175019	-7.93897	2.03871e-15	7.08319e-15
UST	113.926	-1.53076	0.215256	-7.11135	1.14912e-12	3.4207e-12
ULBP1	30.0799	3.86719	0.223734	17.2847	6.12872e-67	2.62947e-65
MCM3	5639.92	1.05349	0.0734192	14.349	1.08097e-46	1.84868e-45
MDGA1	106.25	-1.12233	0.182712	-6.14263	8.11676e-10	2.02254e-09
BMP5	90.6866	-2.57996	0.239385	-10.7775	4.39874e-27	2.86627e-26
BACH2	62.2948	-1.52824	0.211086	-7.23987	4.4912e-13	1.36926e-12
RBM24	52.4146	-2.2701	0.216459	-10.4874	9.86746e-26	6.02789e-25
CAP2	192.203	-2.41686	0.1524	-15.8587	1.22478e-56	3.3168e-55
BAG2	470.714	-1.12497	0.187104	-6.01253	1.82654e-09	4.43899e-09
RAB23	465.609	-1.09194	0.125249	-8.71815	2.82775e-18	1.16415e-17
TSPO2	16.7603	1.48055	0.204745	7.23123	4.78656e-13	1.45749e-12
FHL5	32.98	-1.72996	0.166023	-10.42	2.01003e-25	1.20741e-24
PTP4A1	7374.38	-1.05192	0.0915749	-11.487	1.53374e-30	1.18702e-29
BVES	96.0738	-2.89466	0.185492	-15.6053	6.70122e-55	1.68777e-53
COL9A1	175.564	1.52897	0.248954	6.14157	8.17115e-10	2.03507e-09
GPLD1	24.4534	-1.06587	0.144906	-7.35564	1.9002e-13	5.90298e-13
VNN1	385.858	1.67971	0.286816	5.85641	4.72981e-09	1.11817e-08
SOBP	155.236	-1.30143	0.165863	-7.84645	4.27983e-15	1.46082e-14
PERP	16365.9	1.26176	0.0979404	12.8829	5.61617e-38	6.22757e-37
EPM2A	143.736	-1.76325	0.0942915	-18.6999	4.95578e-78	3.41787e-76
UNC93A	156.558	3.88397	0.298984	12.9905	1.38468e-38	1.57567e-37
PDE10A	137.181	1.25112	0.220859	5.66476	1.47228e-08	3.34453e-08
MDFI	508.829	3.65079	0.147774	24.7053	9.38731e-135	3.74452e-132
BYSL	1169.01	1.55839	0.0836157	18.6376	1.59364e-77	1.06428e-75
PRPH2	19.3614	-1.14952	0.160845	-7.14676	8.88493e-13	2.66476e-12
PTK7	3406	2.09495	0.161125	13.002	1.19234e-38	1.36311e-37
VEGFA	6022.76	1.53713	0.0990947	15.5118	2.88861e-54	7.07015e-53
TTK	725.421	1.2425	0.102381	12.1361	6.79757e-34	6.27818e-33
SLC29A1	3387.2	1.04813	0.103197	10.1566	3.09764e-24	1.75098e-23
WISP3	92.3738	4.34039	0.343599	12.6321	1.40403e-36	1.45725e-35
FAM46A	1039.53	-1.16843	0.132013	-8.85086	8.68488e-19	3.6844e-18
CLIC5	2154.57	-2.07799	0.143107	-14.5205	8.97967e-48	1.59868e-46
LY86	85.1145	-1.26915	0.153028	-8.29355	1.09917e-16	4.10702e-16
MEP1A	4830.93	-2.32106	0.217711	-10.6612	1.54619e-26	9.81095e-26
TBX18	113.362	1.59663	0.300725	5.30925	1.10075e-07	2.35211e-07
CEP72	370.531	2.01599	0.100287	20.1022	7.06415e-90	8.61651e-88
C7	627.289	-3.81672	0.282148	-13.5274	1.07763e-41	1.4188e-40
GHR	140.956	-2.26187	0.21989	-10.2864	8.11832e-25	4.71169e-24
KIF20A	888.519	1.52328	0.0898251	16.9583	1.67168e-64	6.37527e-63
LOX	735.877	1.09995	0.179259	6.1361	8.45743e-10	2.10211e-09
SPARC	30946.2	1.3572	0.154219	8.80046	1.36256e-18	5.71634e-18
PCDHB5	19.4292	-1.03098	0.21071	-4.89286	9.93809e-07	1.98131e-06
THBS4	459.467	-2.33336	0.317807	-7.34207	2.10322e-13	6.5213e-13
BTNL8	540.849	-3.19135	0.236852	-13.474	2.22427e-41	2.885e-40
POLR3G	187.785	1.48662	0.136676	10.877	1.4844e-27	9.85526e-27
CDH6	166.611	1.00137	0.137184	7.29948	2.88876e-13	8.87309e-13
NPR3	117.996	-1.14509	0.283119	-4.04457	5.24201e-05	9.08061e-05
PDE4D	638.428	-1.3827	0.141267	-9.78782	1.27009e-22	6.61673e-22
BRIX1	1385.74	1.1506	0.0943444	12.1958	3.27443e-34	3.06063e-33
NUP155	1660.02	1.00794	0.076137	13.2385	5.25613e-40	6.37954e-39
NR3C1	574.761	-1.80594	0.157804	-11.4442	2.51486e-30	1.93418e-29
LIFR	176.212	-3.29003	0.198058	-16.6114	5.76021e-62	2.00507e-60
DPYSL3	2866.35	-1.04181	0.178095	-5.84974	4.92338e-09	1.163e-08
STC2	952.757	3.55759	0.198314	17.9391	5.83441e-72	3.16581e-70
UNC5A	31.6888	2.10467	0.289729	7.26426	3.7508e-13	1.14803e-12
EHHADH	726.292	-1.15064	0.102338	-11.2436	2.4914e-29	1.82032e-28
CNTN3	64.947	-2.57149	0.267377	-9.61749	6.74594e-22	3.38881e-21
KNG1	32.4129	-1.43169	0.283278	-5.05401	4.32638e-07	8.85987e-07
HGD	364.469	-1.08027	0.180251	-5.99315	2.05814e-09	4.9895e-09
CLDN16	32.8504	2.89883	0.220599	13.1407	1.92401e-39	2.27536e-38
FAM162A	2520.51	-1.1167	0.0845248	-13.2115	7.53081e-40	9.02169e-39
RBP2	189.401	2.08028	0.298551	6.96791	3.21679e-12	9.35132e-12
RBP1	772.444	1.52953	0.248324	6.15944	7.30035e-10	1.82589e-09
KAT2B	440.343	-1.74133	0.1257	-13.8531	1.21852e-43	1.77184e-42
BCHE	74.7618	-4.3046	0.301044	-14.2989	2.22228e-46	3.74413e-45
LRRC31	492.279	-1.51574	0.159496	-9.50332	2.03297e-21	9.9386e-21
WNT5A	877.696	1.48834	0.153819	9.67596	3.815e-22	1.94024e-21
COL7A1	1294.48	3.26595	0.18546	17.61	2.06358e-69	9.79304e-68
ECT2	2985.55	1.76543	0.10544	16.7434	6.32838e-63	2.27806e-61
HHLA2	1559.1	-2.75978	0.184862	-14.9289	2.13804e-50	4.38878e-49
FRMD4B	578.583	-1.10831	0.099808	-11.1044	1.19393e-28	8.39504e-28
PLXNA1	2949.85	1.36729	0.0911046	15.0079	6.51878e-51	1.37248e-49
PODXL2	2033.05	1.57908	0.133287	11.8472	2.22475e-32	1.90458e-31
KIAA1257	159.214	3.46146	0.153378	22.5682	8.90724e-113	2.12035e-110
PLSCR4	579.431	-1.62353	0.118576	-13.6918	1.1363e-42	1.56881e-41
RRP9	1670.91	1.4682	0.100076	14.6709	9.90931e-49	1.88468e-47
ABHD14A-ACY1	15.4416	1.07666	0.145588	7.39531	1.41082e-13	4.41057e-13
ARHGEF26	208.833	-1.8976	0.145303	-13.0596	5.60031e-39	6.48783e-38
VIPR1	1452.33	-1.53571	0.143041	-10.7362	6.88388e-27	4.4483e-26
CLCN2	1460.95	-1.26188	0.125903	-10.0227	1.21175e-23	6.64593e-23
ADAM23	72.4014	-1.04295	0.181561	-5.74435	9.22768e-09	2.13366e-08
RTKN	2711.69	1.24231	0.0710403	17.4874	1.78878e-68	8.32826e-67
IL1A	96.9177	2.64496	0.254292	10.4013	2.44643e-25	1.46359e-24
CCL20	2076.6	1.6289	0.201837	8.07036	7.00937e-16	2.5067e-15
KCNIP3	47.7156	-1.63055	0.180587	-9.02917	1.72973e-19	7.60475e-19
TFCP2L1	2519.44	-1.24479	0.159119	-7.82305	5.15601e-15	1.75138e-14
TP53I3	1126.38	-1.09037	0.0953502	-11.4354	2.78327e-30	2.13727e-29
CENPA	395.355	1.42923	0.0932667	15.3241	5.27586e-53	1.19979e-51
PDE1A	124.251	-1.67908	0.167046	-10.0516	9.03653e-24	4.98022e-23
REEP6	881.04	1.97149	0.177946	11.0792	1.58325e-28	1.10327e-27
PCSK4	126.587	1.40052	0.176334	7.94244	1.98239e-15	6.89398e-15
RPS15	18412.5	1.04217	0.129017	8.0778	6.59434e-16	2.36171e-15
CLIP4	165.112	-2.029	0.193839	-10.4675	1.21874e-25	7.3961e-25
EVA1A	318.659	3.7999	0.175304	21.6761	3.45247e-104	6.88582e-102
WDR75	1587.14	1.08484	0.065685	16.5158	2.82253e-61	9.62073e-60
EFEMP1	1163.97	-1.43997	0.188693	-7.63126	2.32468e-14	7.60078e-14
REG1A	11475	2.66815	0.433206	6.15907	7.31714e-10	1.82978e-09
EFHD1	92.0199	-1.12406	0.154752	-7.26362	3.76878e-13	1.15305e-12
OTX1	99.924	5.69574	0.228816	24.8922	9.04309e-137	3.81334e-134
PLCD4	111.914	-1.58744	0.106361	-14.9251	2.26364e-50	4.64015e-49
IL1R2	466.54	-2.05684	0.220431	-9.33102	1.04859e-20	4.94601e-20
IL1RL2	86.9123	1.06295	0.195238	5.44438	5.19849e-08	1.13649e-07
SLC9A2	878.567	-2.22043	0.192468	-11.5366	8.62792e-31	6.75541e-30
ABCB6	176.946	1.22225	0.114597	10.6656	1.47416e-26	9.37406e-26
PASK	637.584	1.07448	0.0844603	12.7218	4.47616e-37	4.73236e-36
TPO	25.1379	-1.79613	0.242606	-7.40347	1.32669e-13	4.15548e-13
ODC1	8183.72	1.02391	0.0952712	10.7473	6.10099e-27	3.95279e-26
QPCT	1196.78	1.2192	0.188707	6.46084	1.04126e-10	2.75116e-10
RMDN2	199.937	-1.92713	0.109714	-17.5649	4.57189e-69	2.1558e-67
PLCL1	95.0044	-1.15249	0.165474	-6.96478	3.28924e-12	9.55817e-12
PNO1	1139.61	1.00962	0.0734689	13.7422	5.67585e-43	7.97049e-42
TRAK2	1699.19	-1.07834	0.0666432	-16.1807	6.8951e-59	2.09824e-57
EPAS1	5093.91	-1.19786	0.0900929	-13.2958	2.44731e-40	3.00999e-39
ARID3A	1722.49	2.27035	0.161299	14.0754	5.38108e-45	8.43094e-44
CD207	22.4538	-1.42586	0.204908	-6.95854	3.43811e-12	9.98289e-12
EPHA4	281.277	-1.088	0.211187	-5.15185	2.57926e-07	5.35856e-07
PRRX1	682.037	1.41872	0.21005	6.75421	1.43617e-11	4.01981e-11
SCP2	4451.93	-1.13259	0.0785018	-14.4276	3.47083e-47	6.06225e-46
TPSG1	269.504	-2.05537	0.274423	-7.48979	6.89824e-14	2.19326e-13
ANGPTL1	131.121	-4.03608	0.309575	-13.0375	7.48634e-39	8.63885e-38
TMEM59	10176.7	-1.08292	0.0765379	-14.1488	1.89936e-45	3.06033e-44
CHD5	22.7591	-1.1927	0.203949	-5.84803	4.97426e-09	1.17464e-08
OPRD1	44.3063	1.70856	0.304445	5.61204	1.99954e-08	4.50485e-08
AMPD2	1929	1.09973	0.0773186	14.2234	6.55723e-46	1.08011e-44
WDR77	1929.15	1.38109	0.0898345	15.3738	2.45495e-53	5.67022e-52
RAP1A	2121.23	-1.29139	0.0732767	-17.6235	1.6254e-69	7.8141e-68
RHOU	1225.54	-1.47646	0.103755	-14.2302	5.95131e-46	9.85807e-45
SRM	3198	1.49684	0.119556	12.52	5.80397e-36	5.84715e-35
FBXO2	339.133	2.40908	0.27414	8.78775	1.52586e-18	6.36881e-18
C1orf21	1857.75	-1.06281	0.122656	-8.66499	4.51537e-18	1.83841e-17
MAD2L2	855.026	1.29015	0.1073	12.0238	2.66552e-33	2.38427e-32
LEPR	235.197	-1.40746	0.152578	-9.22449	2.84906e-20	1.30669e-19
SLC35D1	2296.76	-1.29959	0.0913485	-14.2267	6.25759e-46	1.03306e-44
RGS2	802.357	-1.92555	0.168432	-11.4322	2.88671e-30	2.21209e-29
OLFML3	774.008	-1.12371	0.166815	-6.73628	1.62495e-11	4.52588e-11
NR5A2	477.857	-2.26584	0.13924	-16.2729	1.53619e-59	4.81373e-58
KIF21B	1194.36	1.18343	0.120414	9.82799	8.53062e-23	4.48854e-22
SIPA1L2	1373.73	-1.2801	0.115472	-11.0858	1.47048e-28	1.02808e-27
RIMS3	256.39	-1.42218	0.176249	-8.06914	7.0794e-16	2.5299e-15
AKT3	459.072	-1.09323	0.168855	-6.47436	9.52162e-11	2.52162e-10
ACADM	1390.33	-1.33015	0.103429	-12.8605	7.50651e-38	8.23094e-37
SLAMF1	82.3112	-1.2272	0.155411	-7.89647	2.86907e-15	9.88437e-15
CD48	321.016	-1.85564	0.169369	-10.9562	6.20526e-28	4.1953e-27
LPHN2	393.085	-1.11628	0.150976	-7.39378	1.42716e-13	4.46071e-13
PADI2	3184.82	-3.26052	0.208202	-15.6604	2.82132e-55	7.24171e-54
MFAP2	665.343	2.39715	0.166647	14.3846	6.46838e-47	1.11788e-45
ACTL8	50.7422	1.5128	0.28508	5.30658	1.11701e-07	2.38478e-07
PLA2G2D	82.7615	-1.62254	0.290918	-5.5773	2.44274e-08	5.46413e-08
GBP3	1868.35	-1.27336	0.156251	-8.14947	3.65525e-16	1.3268e-15
CD160	22.182	-2.13709	0.193974	-11.0174	3.1493e-28	2.1649e-27
ECE1	5341.81	-1.06501	0.0882112	-12.0734	1.45916e-33	1.32446e-32
CR2	198.881	-2.92825	0.324087	-9.03538	1.6343e-19	7.18733e-19
CD46	16181.3	1.04759	0.0930894	11.2535	2.22458e-29	1.62941e-28
P3H1	944.292	1.20645	0.0952573	12.6652	9.22226e-37	9.67387e-36
SLC2A1	9720.04	1.79358	0.161127	11.1315	8.81577e-29	6.23739e-28
CDC20	2718.53	1.2096	0.118387	10.2173	1.65841e-24	9.49069e-24
TSPAN1	14065.4	-2.28314	0.163214	-13.9887	1.82814e-44	2.7645e-43
ABCD3	2447.62	-1.07649	0.076413	-14.0878	4.51563e-45	7.09002e-44
TNFSF4	161.983	1.25163	0.184804	6.77272	1.2638e-11	3.54879e-11
PRDX6	6943.34	-1.45668	0.0711662	-20.4687	4.09552e-93	5.64914e-91
MAN1C1	260.307	-1.10777	0.141156	-7.84785	4.23221e-15	1.44557e-14
NEK2	912.186	1.39859	0.0906294	15.432	9.9735e-54	2.35896e-52
DHDDS	1356.53	-1.20644	0.0652701	-18.4839	2.78409e-76	1.79434e-74
PROX1	1357.18	1.90859	0.165348	11.5428	8.02343e-31	6.30553e-30
CENPF	2352.65	1.41733	0.115214	12.3017	8.86677e-35	8.50876e-34
STX12	1585.51	-1.0413	0.0740907	-14.0544	7.23645e-45	1.12188e-43
MARC2	407.273	-1.07274	0.112623	-9.52512	1.64853e-21	8.09943e-21
CD3EAP	308.25	1.79458	0.0901768	19.9007	4.01152e-88	4.51955e-86
ZNF541	27.5235	1.0672	0.276778	3.85581	0.000115349	0.000193966
SLC8A2	40.9689	-2.8913	0.275227	-10.5052	8.17911e-26	5.01518e-25
KIF14	394.283	1.77155	0.122975	14.4057	4.7624e-47	8.2692e-46
TNNT2	39.2421	2.40433	0.231722	10.3759	3.19063e-25	1.89957e-24
NRP2	1250.89	-1.13073	0.167174	-6.76379	1.34423e-11	3.77106e-11
CA14	25.3633	-2.16531	0.156654	-13.8222	1.87229e-43	2.69854e-42
LRMP	146.79	-2.51293	0.187129	-13.4289	4.09715e-41	5.23096e-40
ELOVL4	25.3323	-1.55372	0.167532	-9.27417	1.79007e-20	8.31592e-20
FILIP1	124.098	-2.67689	0.188664	-14.1887	1.07632e-45	1.7553e-44
UBE3D	218.116	1.2854	0.0924209	13.9081	5.65324e-44	8.4109e-43
CNR1	43.6142	-3.85622	0.28467	-13.5463	8.33427e-42	1.10716e-40
SGIP1	133.366	1.17759	0.178713	6.58925	4.42049e-11	1.19535e-10
AKAP7	391.825	-1.23048	0.164112	-7.4978	6.4897e-14	2.06604e-13
SGK1	1910.28	-2.77493	0.14334	-19.359	1.71113e-83	1.53058e-81
TCF21	167.209	-2.24455	0.149806	-14.9831	9.47382e-51	1.98051e-49
PMFBP1	126.566	1.52432	0.170875	8.92067	4.63462e-19	1.98671e-18
ARMC2	129.535	1.34563	0.142132	9.46748	2.86688e-21	1.39323e-20
TGIF2	1405.87	1.89488	0.105358	17.9852	2.54356e-72	1.39556e-70
CASQ2	147.195	-4.29805	0.357736	-12.0146	2.97841e-33	2.6593e-32
ABCG2	308.533	-4.66952	0.216048	-21.6134	1.34506e-103	2.61208e-101
SPP1	5333.24	3.85037	0.282624	13.6237	2.89658e-42	3.92207e-41
FAM47E-STBD1	134.147	-1.85062	0.0944521	-19.5933	1.76536e-85	1.74866e-83
TRPM6	550.359	-4.12003	0.230673	-17.8609	2.37832e-71	1.25813e-69
KLF9	927.748	-1.89176	0.143319	-13.1997	8.81424e-40	1.05421e-38
PIGZ	1253.33	-1.66786	0.156337	-10.6684	1.43098e-26	9.10339e-26
HEATR1	1779.56	1.08066	0.0765734	14.1127	3.17267e-45	5.06769e-44
NR4A3	205.288	-1.72307	0.221479	-7.77983	7.26225e-15	2.446e-14
GALNT12	1648.06	-1.45645	0.108931	-13.3704	9.00528e-41	1.13114e-39
VPS4B	2082.5	-1.07072	0.0791061	-13.5353	9.68489e-42	1.27967e-40
ONECUT2	181.417	2.69837	0.227436	11.8643	1.81398e-32	1.55745e-31
PGF	366.946	1.46589	0.148506	9.8709	5.56605e-23	2.95077e-22
FLVCR2	232.69	-1.95722	0.136242	-14.3658	8.47992e-47	1.45699e-45
KLHL29	424.186	1.03703	0.129126	8.03111	9.65966e-16	3.41969e-15
FKBP1B	76.2024	-1.44414	0.185866	-7.76977	7.86302e-15	2.64051e-14
CNRIP1	163.869	-1.46211	0.129962	-11.2503	2.30714e-29	1.6882e-28
NKX2-3	167.076	-2.81493	0.161511	-17.4287	4.99346e-68	2.27465e-66
PPP1R3C	101.705	-2.32127	0.208693	-11.1229	9.70683e-29	6.84814e-28
CNNM1	25.3626	-1.02834	0.243128	-4.22962	2.34088e-05	4.17713e-05
MXI1	1573.16	-1.66805	0.0824658	-20.2271	5.64962e-91	7.25067e-89
HELLS	914.63	1.51372	0.119239	12.6949	6.31344e-37	6.65571e-36
GNA13	2443.95	-1.07069	0.0802196	-13.347	1.2327e-40	1.5366e-39
HOXB8	1198.97	2.91434	0.212442	13.7183	7.88688e-43	1.1023e-41
DUSP1	3973.4	-1.13976	0.159557	-7.14329	9.11225e-13	2.72961e-12
MSX2	462.519	4.66317	0.22723	20.5218	1.37525e-93	1.93308e-91
TEK	221.521	-1.35153	0.136218	-9.92183	3.34553e-23	1.79161e-22
RCL1	534.639	1.0424	0.064299	16.2118	4.16052e-59	1.28463e-57
MOB3B	1169.7	-1.49723	0.097509	-15.3548	3.29028e-53	7.54057e-52
MTHFD1L	1693.43	2.36053	0.0783358	30.1335	1.76519e-199	2.36841e-196
LRP11	2328.19	1.14517	0.0826187	13.8609	1.09261e-43	1.59504e-42
CCDC170	253.4	1.0129	0.190383	5.32034	1.03573e-07	2.21733e-07
MYCT1	123.903	-1.24576	0.133513	-9.33059	1.05281e-20	4.96117e-20
CXorf21	45.4574	-1.4697	0.165233	-8.89468	5.85873e-19	2.50127e-18
SEC16B	22.1838	1.20408	0.180739	6.66197	2.70182e-11	7.42436e-11
TTLL2	28.6078	1.03021	0.17936	5.74383	9.25609e-09	2.13989e-08
KCNJ5	46.4715	-1.18479	0.220426	-5.37502	7.65747e-08	1.65495e-07
NUDCD1	1176.2	1.36565	0.0943745	14.4706	1.85961e-47	3.2791e-46
ENOX1	50.4046	-1.45922	0.160132	-9.11258	8.0444e-20	3.59671e-19
TNFSF11	119.292	1.37653	0.178249	7.72249	1.14081e-14	3.79816e-14
PROSER1	4116.86	1.27948	0.1074	11.9133	1.00905e-32	8.7603e-32
HSPH1	7082.53	1.61259	0.124499	12.9527	2.26931e-38	2.55669e-37
EXOSC8	1255.9	1.11741	0.0863196	12.9451	2.50586e-38	2.8189e-37
TGFBI	32552.5	3.29777	0.153145	21.5337	7.53075e-103	1.42495e-100
PLS1	6918.63	-1.4428	0.0993271	-14.5258	8.31736e-48	1.48435e-46
SOCS2	372.368	-1.19946	0.115259	-10.4067	2.31205e-25	1.38489e-24
DUSP4	1605.96	3.1844	0.236765	13.4497	3.09317e-41	3.97666e-40
CLU	2940.3	-2.25	0.21645	-10.395	2.61299e-25	1.56071e-24
TNFRSF10B	3011.77	1.24673	0.0951762	13.0991	3.32997e-39	3.90676e-38
PTK2B	1952.45	-1.25612	0.0980485	-12.8112	1.4197e-37	1.54069e-36
PDLIM2	577.405	-1.08543	0.120898	-8.97802	2.75675e-19	1.19773e-18
EPHX2	1654.5	-1.47905	0.137518	-10.7553	5.59295e-27	3.6332e-26
NCAPH	876.221	1.21155	0.0819732	14.7798	1.97693e-49	3.90074e-48
MND1	217.903	1.40743	0.109908	12.8056	1.52562e-37	1.64837e-36
TSHZ3	218.222	-1.3764	0.151532	-9.08327	1.05364e-19	4.68394e-19
ZSCAN18	296.913	-1.38423	0.182164	-7.59878	2.98926e-14	9.71774e-14
PDZRN3	607.791	-1.52932	0.153931	-9.93507	2.92973e-23	1.57293e-22
POPDC2	140.316	-3.59131	0.188367	-19.0655	4.88904e-81	3.79776e-79
KIF18A	327.112	1.33553	0.0974621	13.7031	9.72603e-43	1.35294e-41
PILRB	247.348	1.64544	0.173966	9.4584	3.12694e-21	1.51711e-20
CCR2	82.3092	-2.13741	0.20267	-10.5462	5.28659e-26	3.27148e-25
TNFSF10	2504.34	-1.50403	0.102879	-14.6195	2.11073e-48	3.86504e-47
TMEM156	30.2203	-1.65139	0.176325	-9.36558	7.5631e-21	3.59961e-20
CPXM2	428.538	-2.45588	0.219732	-11.1767	5.30058e-29	3.80133e-28
TMEM54	7915.51	-1.08536	0.138641	-7.82853	4.93616e-15	1.67902e-14
CSMD2	68.3901	1.85146	0.217583	8.50921	1.75129e-17	6.85968e-17
ADORA3	92.1172	-1.99204	0.162245	-12.278	1.18966e-34	1.13352e-33
GPSM2	2281.91	1.27831	0.106524	12.0002	3.54343e-33	3.14855e-32
FLT3	19.461	-1.7575	0.2131	-8.24731	1.62006e-16	6.00162e-16
GTF3A	6897.94	1.84293	0.123699	14.8985	3.37045e-50	6.87078e-49
SASH3	416.649	-1.18928	0.149128	-7.97489	1.52517e-15	5.34044e-15
LAX1	69.1463	-1.37817	0.204882	-6.72664	1.73623e-11	4.8267e-11
CD244	41.9623	-1.01698	0.192072	-5.2948	1.19146e-07	2.53894e-07
LY9	60.271	-2.09945	0.194314	-10.8044	3.28021e-27	2.14595e-26
LDB3	108.833	-4.14091	0.24567	-16.8556	9.55138e-64	3.55982e-62
PTGFR	66.6483	-1.07265	0.20107	-5.33472	9.56898e-08	2.05394e-07
ZMIZ2	5833.23	1.01556	0.0897365	11.3171	1.07936e-29	8.05374e-29
EEPD1	1250.24	1.03421	0.110523	9.35748	8.16634e-21	3.87671e-20
CBX3	7840.79	1.07947	0.0884889	12.1989	3.14866e-34	2.94681e-33
INHBA	1384.67	5.24286	0.205826	25.4723	4.00134e-143	2.10913e-140
TWIST1	104.441	1.85565	0.194731	9.52927	1.58394e-21	7.79244e-21
GLIPR2	753.007	-2.01263	0.124616	-16.1506	1.12443e-58	3.36622e-57
RECK	209.509	-1.42639	0.125046	-11.4069	3.86382e-30	2.93646e-29
SPINK4	4259.79	1.20098	0.362534	3.31273	0.000923887	0.00142454
CNTFR	94.9477	-3.66305	0.341271	-10.7335	7.08401e-27	4.57362e-26
KIAA1549	955.982	2.30269	0.0988259	23.3005	4.38242e-120	1.2936e-117
CALD1	7781.82	-1.94785	0.17742	-10.9787	4.83845e-28	3.28325e-27
PLAU	2336.55	2.0677	0.146334	14.13	2.48103e-45	3.98017e-44
CIT	1125.09	1.01168	0.0903129	11.2019	3.98875e-29	2.88155e-28
ACADS	2222.65	-2.09851	0.128391	-16.3447	4.7485e-60	1.52024e-58
HVCN1	114.16	-1.35943	0.122823	-11.0682	1.78989e-28	1.24608e-27
RASSF8	259.774	-1.17313	0.194955	-6.01746	1.77174e-09	4.31218e-09
BHLHE41	696.454	-1.15052	0.170705	-6.73979	1.58614e-11	4.42364e-11
SSPN	395.416	-1.77705	0.15824	-11.2301	2.90058e-29	2.10782e-28
NECAB1	38.736	-2.96643	0.234547	-12.6475	1.1551e-36	1.20737e-35
PRDX4	4792.67	1.24744	0.104279	11.9625	5.58481e-33	4.90341e-32
DDX39A	4009.42	1.15566	0.102359	11.2902	1.46685e-29	1.08518e-28
EBPL	1648.29	1.15857	0.0885449	13.0846	4.03442e-39	4.71823e-38
ITIH5	801.028	-2.07663	0.158726	-13.0831	4.11301e-39	4.80253e-38
NCKAP1L	629.241	-1.27441	0.15732	-8.10079	5.4603e-16	1.96127e-15
PDE1B	69.6368	-1.24518	0.180046	-6.91589	4.64942e-12	1.34028e-11
CDK2	1359.39	1.00003	0.0617389	16.1978	5.22908e-59	1.60783e-57
NFE2	45.3606	1.85307	0.262536	7.05833	1.68521e-12	4.9744e-12
STIL	821.543	1.19612	0.0935538	12.7853	1.97974e-37	2.12966e-36
HJURP	865.523	1.68408	0.0846671	19.8906	4.91123e-88	5.44999e-86
IL13RA2	37.4483	1.44156	0.216304	6.66452	2.65535e-11	7.29938e-11
COL10A1	872.728	7.82777	0.301093	25.9978	5.2376e-149	2.97314e-146
PLP1	109.012	-5.53977	0.307452	-18.0183	1.39988e-72	7.70925e-71
RAB9B	45.5917	-2.32974	0.182328	-12.7777	2.18336e-37	2.34358e-36
TNFAIP6	149.326	1.27532	0.22041	5.78611	7.2034e-09	1.68167e-08
ACVR1C	229.014	-1.26694	0.171186	-7.40094	1.35228e-13	4.23383e-13
SLC36A1	998.937	-1.95783	0.0883437	-22.1615	8.07898e-109	1.80663e-106
C4BPB	314.532	1.2444	0.193752	6.42264	1.3393e-10	3.51284e-10
CKS2	1977.54	1.44043	0.111442	12.9254	3.23531e-38	3.62016e-37
CHPF	5900.91	1.78242	0.119444	14.9227	2.34477e-50	4.79979e-49
WFDC3	84.5342	1.24043	0.205454	6.03751	1.56506e-09	3.82302e-09
PLCG1	3109.79	1.04639	0.100035	10.4602	1.31536e-25	7.96608e-25
ZNF831	32.8624	-1.38242	0.20791	-6.64915	2.94794e-11	8.0826e-11
EDN3	393.258	-3.18864	0.229595	-13.8881	7.4747e-44	1.1054e-42
CSE1L	6238.7	1.56678	0.0832349	18.8236	4.84147e-79	3.51996e-77
PTGIS	386.702	-1.50688	0.24687	-6.10395	1.03482e-09	2.55546e-09
SNAI1	227.765	1.764	0.124542	14.1639	1.53253e-45	2.4774e-44
MOCS3	806.323	1.05582	0.101989	10.3523	4.08719e-25	2.42163e-24
STX16	2763.85	1.00497	0.0968204	10.3798	3.06504e-25	1.82554e-24
PMEPA1	6942.02	1.88097	0.158171	11.892	1.30301e-32	1.12726e-31
DDX27	3749.53	1.16418	0.103334	11.2661	1.92825e-29	1.41728e-28
KCNK15	54.7048	1.59982	0.276652	5.7828	7.34676e-09	1.71378e-08
PCK1	2535.32	-2.72746	0.240288	-11.3508	7.35052e-30	5.52374e-29
ATP8A1	1190.68	-1.30815	0.151374	-8.64185	5.53079e-18	2.23436e-17
HIF3A	100.789	-2.2537	0.22421	-10.0517	9.02518e-24	4.97582e-23
LYPD3	145.295	1.82389	0.209221	8.71753	2.84324e-18	1.16987e-17
NDP	27.2764	1.84864	0.284268	6.50316	7.86514e-11	2.09382e-10
F13A1	655.542	-2.59121	0.22818	-11.356	6.92487e-30	5.2145e-29
PACSIN1	20.0516	-1.71516	0.184725	-9.28491	1.61844e-20	7.52806e-20
XPO5	2688.93	1.27065	0.0662703	19.1738	6.1232e-82	4.93837e-80
UNC5CL	571.202	2.15426	0.159368	13.5175	1.23272e-41	1.6201e-40
MOCS1	353.196	-1.61503	0.134373	-12.019	2.82471e-33	2.52361e-32
TREM1	157.704	2.63618	0.244782	10.7695	4.79423e-27	3.1226e-26
KLHL31	60.0441	1.82274	0.154658	11.7856	4.63294e-32	3.88509e-31
COL21A1	44.5717	-2.23292	0.192036	-11.6276	2.98369e-31	2.40111e-30
CDKN1A	5865.18	-1.13037	0.13223	-8.54849	1.24714e-17	4.92516e-17
SOX4	5433.41	1.71911	0.0950895	18.0789	4.67549e-73	2.60398e-71
CPNE5	234.576	-1.95446	0.143922	-13.5801	5.25881e-42	7.05588e-41
RPP40	304.921	1.27925	0.0914849	13.9832	1.97456e-44	2.98286e-43
EEF1E1	378.061	1.03512	0.0914314	11.3213	1.02987e-29	7.70395e-29
CXCL6	112.935	2.35944	0.251741	9.37249	7.08401e-21	3.3814e-20
EREG	1975.44	2.91974	0.263463	11.0822	1.53073e-28	1.06869e-27
SCGB2A1	30.7332	-2.74843	0.284934	-9.64583	5.11955e-22	2.58854e-21
AHNAK	18455	-1.72876	0.135005	-12.8051	1.53432e-37	1.65655e-36
MT1G	1915.11	-3.38208	0.225053	-15.0279	4.82001e-51	1.02505e-49
MT2A	2650.17	-2.1659	0.177727	-12.1867	3.66124e-34	3.41353e-33
PIWIL1	245.237	4.51914	0.337502	13.39	6.92182e-41	8.754e-40
TMTC4	1428.02	1.02458	0.0956777	10.7087	9.26747e-27	5.95466e-26
C17orf53	250.632	1.47031	0.0923302	15.9244	4.28789e-57	1.18069e-55
KIF25	20.5331	1.73708	0.258436	6.72151	1.79854e-11	4.99429e-11
SEPT6	943.515	-1.22377	0.106197	-11.5236	1.00308e-30	7.80415e-30
TMEM255A	37.2636	-2.41683	0.194645	-12.4166	2.12294e-35	2.09022e-34
BMP4	2726	1.94517	0.166839	11.6589	2.06584e-31	1.67803e-30
SOX9	8397.9	1.92059	0.10208	18.8145	5.74723e-79	4.13773e-77
DDX31	739.067	1.14514	0.051661	22.1665	7.2393e-109	1.64377e-106
SRMS	222.726	2.20821	0.194616	11.3465	7.72075e-30	5.79606e-29
C20orf195	44.1774	2.64789	0.209271	12.6529	1.07818e-36	1.12857e-35
IL1B	805.756	1.0944	0.228201	4.79576	1.62055e-06	3.18464e-06
POLR1B	1452.36	1.20665	0.0579877	20.8087	3.61124e-96	5.5519e-94
SLC25A23	2754.68	-1.7271	0.0894602	-19.3057	4.80611e-83	4.1002e-81
TNFSF9	316.129	3.26751	0.238885	13.6782	1.37103e-42	1.88058e-41
CD70	54.4614	1.35337	0.219524	6.16503	7.04695e-10	1.76371e-09
FOSB	1442.07	-1.64601	0.258916	-6.35729	2.05343e-10	5.31507e-10
GPCPD1	2703.65	1.24921	0.146723	8.51407	1.67926e-17	6.58979e-17
SDCBP2	2221.93	-2.35758	0.163955	-14.3795	6.96303e-47	1.20055e-45
FOXA2	1624.27	1.44717	0.129907	11.14	8.01142e-29	5.68191e-28
DTD1	1495.19	1.07709	0.102192	10.5398	5.66087e-26	3.4943e-25
SNRPB	10383.3	1.15991	0.11237	10.3223	5.58912e-25	3.27991e-24
BMP2	692.445	-1.9113	0.142165	-13.4443	3.32563e-41	4.26437e-40
BFSP1	104.8	1.85313	0.138987	13.3331	1.48579e-40	1.84275e-39
MCM8	802.123	1.10129	0.107532	10.2415	1.29245e-24	7.43094e-24
TMEM74B	254.807	2.98637	0.205055	14.5638	4.77399e-48	8.61361e-47
CITED1	53.1824	2.65567	0.243407	10.9104	1.02799e-27	6.8683e-27
EIF2S2	5030.48	1.12738	0.0767835	14.6826	8.33152e-49	1.59488e-47
CEP250	1962.79	1.03269	0.100945	10.2303	1.45137e-24	8.32195e-24
PLAGL2	3453.01	1.25044	0.125626	9.9537	2.42969e-23	1.31114e-22
PCID2	2038.6	1.07729	0.0814923	13.2195	6.76821e-40	8.13452e-39
PDCD2L	382.633	1.52442	0.0834253	18.2729	1.35959e-74	7.9945e-73
CCR7	108.998	-1.32436	0.19268	-6.87336	6.27074e-12	1.79674e-11
BCL2L12	912.419	1.18725	0.101229	11.7284	9.11892e-32	7.5314e-31
PRMT1	7158.51	1.28547	0.124047	10.3627	3.66326e-25	2.17482e-24
FLRT1	46.2066	-1.25945	0.20055	-6.27995	3.38691e-10	8.65434e-10
PRKCG	81.7497	3.68246	0.305751	12.044	2.08605e-33	1.87617e-32
TRAP1	4437.4	1.32563	0.0894345	14.8224	1.04998e-49	2.09415e-48
IFI6	3760.57	1.63974	0.198754	8.25013	1.58228e-16	5.86459e-16
CFP	75.8064	-1.72527	0.156333	-11.0359	2.56604e-28	1.77304e-27
SIX1	30.335	3.65953	0.269372	13.5854	4.88549e-42	6.56694e-41
RHOJ	237.674	-1.04249	0.134946	-7.72523	1.11651e-14	3.72146e-14
DLGAP5	812.534	1.12118	0.104343	10.7452	6.24227e-27	4.04077e-26
HSPA2	1049.29	-1.61325	0.209848	-7.68771	1.49786e-14	4.95561e-14
EVI2A	160.334	-1.34	0.196719	-6.81177	9.64062e-12	2.72997e-11
ARMCX1	154.254	-1.99735	0.147978	-13.4975	1.61671e-41	2.10415e-40
TMEM35	97.8668	-4.16238	0.238733	-17.4353	4.44952e-68	2.03314e-66
RGS13	27.7333	-2.43229	0.291988	-8.33011	8.07675e-17	3.04171e-16
OMD	49.1017	-2.33087	0.353853	-6.58711	4.48475e-11	1.21161e-10
EDN2	49.7658	-2.73796	0.22331	-12.2608	1.47022e-34	1.39544e-33
MASP1	214.306	-3.27759	0.286237	-11.4506	2.33409e-30	1.79795e-29
ATP13A4	45.2054	-2.477	0.237932	-10.4106	2.2189e-25	1.33071e-24
TAS2R4	21.1684	1.14745	0.228554	5.02045	5.15504e-07	1.05029e-06
TAS2R5	18.7837	1.04226	0.157231	6.62885	3.38311e-11	9.22945e-11
LRRC61	937.434	1.05503	0.112829	9.35067	8.70982e-21	4.12807e-20
FGFRL1	3332.65	2.48561	0.174739	14.2247	6.44013e-46	1.06201e-44
AUNIP	187.125	2.17792	0.104825	20.7767	7.0275e-96	1.05836e-93
PLA2G5	41.5106	-2.50192	0.216691	-11.546	7.73247e-31	6.0801e-30
PKMYT1	1226.08	1.97578	0.134707	14.6672	1.04533e-48	1.9805e-47
FBXL16	260.593	1.22969	0.209264	5.87625	4.19667e-09	9.95478e-09
CHTF18	1160.12	1.87466	0.130717	14.3414	1.20641e-46	2.06081e-45
TNFRSF19	219.264	1.3207	0.2641	5.00077	5.71032e-07	1.1599e-06
AKAP9	2124.7	-1.08956	0.119579	-9.11164	8.11451e-20	3.62586e-19
GNG11	419.313	-1.23114	0.128895	-9.5515	1.27829e-21	6.3267e-21
FGL2	903.336	-2.73271	0.175312	-15.5877	8.82164e-55	2.19559e-53
GNAI1	476.706	-1.51968	0.137113	-11.0834	1.51069e-28	1.05569e-27
SGCE	251.975	-1.86774	0.151503	-12.3281	6.39741e-35	6.17524e-34
CASD1	733.945	-1.3373	0.103325	-12.9426	2.58676e-38	2.90769e-37
PAICS	7024.2	1.24891	0.0786082	15.8878	7.70416e-57	2.10177e-55
PPAT	867.158	1.52909	0.0867692	17.6225	1.65489e-69	7.93002e-68
VPREB3	29.3436	-2.42649	0.239622	-10.1263	4.2224e-24	2.37494e-23
GNAZ	126.94	-1.14707	0.156708	-7.31977	2.48395e-13	7.66636e-13
TST	6002.55	-1.41059	0.119983	-11.7565	6.53696e-32	5.43238e-31
LIF	1179.29	1.82957	0.126941	14.4128	4.29992e-47	7.48379e-46
C22orf23	30.3766	-1.11983	0.125762	-8.90436	5.36957e-19	2.29642e-18
APOBEC3A	35.2882	-2.55086	0.225437	-11.3152	1.10413e-29	8.23021e-29
RIBC2	62.9675	1.17199	0.166881	7.0229	2.17308e-12	6.37674e-12
KRT17	862.468	4.99191	0.280942	17.7685	1.23989e-70	6.24558e-69
RNF112	25.1326	-2.39888	0.16705	-14.3602	9.1927e-47	1.57762e-45
SPECC1	1010.62	-1.20043	0.108665	-11.0471	2.26489e-28	1.57084e-27
VGF	122.088	2.14167	0.232931	9.1944	3.77086e-20	1.71507e-19
FOXP2	216.622	-2.29443	0.247579	-9.26747	1.90615e-20	8.83849e-20
STRIP2	248.503	2.4134	0.146562	16.4667	6.36216e-61	2.11962e-59
FLNC	2710.41	-3.44877	0.218981	-15.7492	6.96008e-56	1.83109e-54
CCDC136	84	-1.54827	0.184671	-8.38393	5.11902e-17	1.95173e-16
FEZF1	83.3446	8.61064	0.456952	18.8437	3.31296e-79	2.4206e-77
HOXD1	22.3688	-2.32046	0.230106	-10.0843	6.48281e-24	3.60376e-23
GAD1	116.898	5.29977	0.27503	19.2698	9.63704e-83	8.1276e-81
WDFY4	251.453	-1.20852	0.174734	-6.91635	4.63416e-12	1.33637e-11
TMOD2	324.02	-1.25493	0.160982	-7.79552	6.41463e-15	2.16694e-14
KNSTRN	693.399	1.04555	0.0879223	11.8918	1.30628e-32	1.12877e-31
CHAC1	341.794	1.70634	0.152608	11.1812	5.04084e-29	3.62209e-28
ACKR4	28.158	-1.4767	0.240066	-6.15121	7.68955e-10	1.91901e-09
PALLD	4554.13	-1.66774	0.132407	-12.5956	2.23366e-36	2.30053e-35
TPH1	73.7899	-3.24932	0.27564	-11.7883	4.48532e-32	3.76986e-31
SOX15	26.4864	-1.54843	0.153457	-10.0904	6.09466e-24	3.39438e-23
FAM64A	416.194	1.22909	0.110373	11.1359	8.39372e-29	5.95019e-28
ATP1B2	35.8633	-2.40235	0.171424	-14.0141	1.27857e-44	1.95549e-43
LRRC6	209.418	1.38694	0.152539	9.09231	9.69593e-20	4.31811e-19
KLK10	1661.96	5.05112	0.272644	18.5264	1.26492e-76	8.29735e-75
KLK8	92.8836	8.93725	0.467482	19.1178	1.79363e-81	1.40809e-79
AJUBA	828.308	2.97158	0.0950477	31.2641	1.43677e-214	2.35614e-211
RNASE1	4299.9	-1.18973	0.145227	-8.19215	2.56593e-16	9.38784e-16
EPB41L4A	103.485	-1.68726	0.182851	-9.22748	2.77074e-20	1.27274e-19
CDO1	20.2324	-1.92281	0.245353	-7.83691	4.61779e-15	1.5729e-14
FOXJ1	270.239	1.51184	0.339815	4.44902	8.62644e-06	1.59726e-05
RHBDF2	1684.8	1.55537	0.0965947	16.102	2.46841e-58	7.27171e-57
ARHGEF6	371.595	-1.27687	0.139874	-9.12872	6.93136e-20	3.11321e-19
FGF13	108.599	-1.2697	0.212173	-5.98428	2.17353e-09	5.25801e-09
SGOL1	280.069	1.22816	0.104145	11.7928	4.2516e-32	3.58363e-31
TNNI3	57.7688	4.86558	0.299858	16.2263	3.28849e-59	1.02394e-57
FAM155B	114.91	1.61818	0.328348	4.92825	8.29712e-07	1.66382e-06
GDPD2	143.975	-3.17439	0.215372	-14.7391	3.61574e-49	7.01244e-48
CNN1	3612.28	-4.13782	0.261732	-15.8094	2.67963e-56	7.1646e-55
THEM6	2813.99	1.32902	0.128981	10.304	6.76244e-25	3.94338e-24
LRCH2	56.574	-2.30344	0.195606	-11.7759	5.19766e-32	4.3463e-31
KIF1A	76.0194	-2.66059	0.328653	-8.09544	5.70567e-16	2.04791e-15
GTPBP3	802.882	1.08514	0.0820445	13.2262	6.19326e-40	7.49232e-39
NSUN5	1418.5	1.0453	0.0877056	11.9183	9.50621e-33	8.26766e-32
LSM7	3240.95	1.29726	0.135782	9.554	1.24782e-21	6.18419e-21
ZSWIM6	645.629	-1.04129	0.0821921	-12.669	8.78772e-37	9.2246e-36
FCHO1	622.677	1.56453	0.153671	10.181	2.40986e-24	1.36902e-23
SSBP4	2034.59	1.06202	0.108006	9.83291	8.12363e-23	4.27897e-22
GDF15	6532	2.99834	0.170326	17.6036	2.31341e-69	1.09434e-67
KIAA1683	86.6273	-2.01899	0.173508	-11.6363	2.6943e-31	2.17891e-30
HRC	19.5678	-1.03163	0.130073	-7.93111	2.17193e-15	7.53892e-15
TRPM4	4352.89	-1.00573	0.12097	-8.31389	9.2617e-17	3.47467e-16
OLFM1	196.745	-1.7537	0.188674	-9.29485	1.47413e-20	6.87847e-20
HELZ2	3452.37	1.15667	0.120063	9.63386	5.75281e-22	2.89879e-21
SAMD10	571.778	1.5723	0.116762	13.4658	2.48611e-41	3.21581e-40
LSP1	1174.48	-1.43252	0.143745	-9.96573	2.1528e-23	1.16513e-22
COL5A1	8774.82	1.54914	0.166024	9.33085	1.05029e-20	4.95249e-20
RBBP8NL	580.495	1.40263	0.140888	9.9556	2.38391e-23	1.28691e-22
ADRM1	5917.78	1.05042	0.106541	9.85929	6.2489e-23	3.30683e-22
EXOSC2	1140.62	1.11267	0.0665182	16.7273	8.29657e-63	2.96487e-61
FIBCD1	537.157	1.77833	0.305977	5.81199	6.1736e-09	1.44836e-08
C16orf13	2464.03	1.48249	0.12994	11.409	3.76825e-30	2.86827e-29
TMEM160	565.225	1.88188	0.218662	8.60632	7.54456e-18	3.02253e-17
SESN2	863.98	-1.11233	0.0919906	-12.0918	1.16753e-33	1.06697e-32
PNCK	102.272	-3.3618	0.271088	-12.4011	2.57642e-35	2.52997e-34
DKC1	5135.95	1.47886	0.071142	20.7875	5.62066e-96	8.55209e-94
PLXNA3	2154.29	1.21705	0.11476	10.6052	2.81879e-26	1.76356e-25
DUSP9	29.0157	4.38157	0.331322	13.2245	6.3359e-40	7.65233e-39
ULBP2	65.6952	4.15505	0.240758	17.2582	9.70839e-67	4.08223e-65
AKAP12	1076.01	-1.8254	0.212628	-8.58493	9.0891e-18	3.62557e-17
SYNE1	710.322	-1.46895	0.174568	-8.41475	3.93744e-17	1.50981e-16
ULBP3	51.2988	1.96355	0.134219	14.6295	1.82055e-48	3.35869e-47
PYY	311.967	-5.60355	0.381993	-14.6693	1.01433e-48	1.9267e-47
GINS2	1055.97	1.10811	0.107684	10.2904	7.78658e-25	4.5245e-24
SH3BGRL	2526.17	-1.17391	0.117295	-10.0082	1.40287e-23	7.6742e-23
F12	763.209	1.67158	0.159938	10.4514	1.44362e-25	8.72857e-25
PRR7	424.669	3.69214	0.18539	19.9155	2.98616e-88	3.4165e-86
GALNT15	107.802	-2.04137	0.210689	-9.68904	3.35677e-22	1.71191e-21
SLC6A6	4194.76	2.8864	0.132953	21.7099	1.65288e-104	3.34176e-102
LRRC4B	44.1834	-1.09405	0.162152	-6.74709	1.50835e-11	4.21545e-11
AOC3	1090.81	-2.75183	0.199368	-13.8027	2.45336e-43	3.51204e-42
ANO1	1242.56	1.04107	0.191395	5.43936	5.34713e-08	1.16812e-07
KREMEN2	82.3238	2.26028	0.19411	11.6444	2.45123e-31	1.9867e-30
MAP1B	569.306	-1.37523	0.182611	-7.53092	5.0383e-14	1.61653e-13
CKMT2	555.521	3.45378	0.317027	10.8943	1.22762e-27	8.17618e-27
TNS4	4487.22	3.40773	0.179383	18.9969	1.80817e-80	1.38274e-78
TOP2A	5615.75	1.3823	0.103171	13.3981	6.2027e-41	7.85799e-40
FMO5	705.373	-2.0249	0.149859	-13.512	1.32839e-41	1.74182e-40
RAI2	272.299	-1.14246	0.181801	-6.28411	3.29727e-10	8.42966e-10
ZNF304	121.923	-1.39013	0.178849	-7.77262	7.68807e-15	2.58352e-14
ZNF132	61.8477	-1.14889	0.0961189	-11.9529	6.27339e-33	5.49489e-32
NR0B2	138.692	2.53063	0.241319	10.4866	9.94943e-26	6.07545e-25
ABHD12B	203.733	1.02742	0.360884	2.84696	0.00441386	0.0063413
LGALS3	28961.3	-1.17551	0.107037	-10.9823	4.64944e-28	3.15935e-27
PODNL1	247.153	1.7907	0.15883	11.2743	1.75693e-29	1.29523e-28
ZSWIM4	665.146	1.47203	0.0898487	16.3834	2.51164e-60	8.20118e-59
MATN3	113.719	2.7078	0.237493	11.4016	4.10447e-30	3.11135e-29
NUP210	3717.75	1.3428	0.128171	10.4766	1.10666e-25	6.73809e-25
FCRLA	42.8096	-2.93354	0.264251	-11.1013	1.23594e-28	8.68218e-28
SCLY	186.092	1.48604	0.101567	14.6312	1.77689e-48	3.28635e-47
RAN	13029.5	1.01197	0.0726103	13.937	3.77718e-44	5.6539e-43
MYBBP1A	2841.71	1.04626	0.0909969	11.4978	1.35318e-30	1.04838e-29
FIGNL1	653.761	1.1582	0.0889725	13.0175	9.73418e-39	1.11716e-37
IGJ	22153	-3.8431	0.290443	-13.2319	5.74511e-40	6.95587e-39
CLEC10A	130.53	-2.78869	0.206824	-13.4834	1.9586e-41	2.54687e-40
SLC52A1	51.2481	-2.54313	0.228071	-11.1506	7.11073e-29	5.06258e-28
MATN2	1545.32	-1.81553	0.171943	-10.5589	4.61831e-26	2.86876e-25
REEP2	66.7032	-2.50308	0.177953	-14.0659	6.15298e-45	9.58942e-44
PCED1A	885.889	1.13315	0.122218	9.27157	1.83429e-20	8.51867e-20
BTBD3	1403.44	-1.14288	0.0891417	-12.8209	1.25244e-37	1.36419e-36
PCNA	6221.63	1.09153	0.104213	10.474	1.13694e-25	6.91679e-25
NXT1	1038.15	1.42908	0.117353	12.1776	4.09011e-34	3.80617e-33
KIAA0907	1678.3	1.07753	0.0919799	11.7149	1.06948e-31	8.78382e-31
FCRL2	34.1493	-2.36472	0.253882	-9.31425	1.22819e-20	5.75821e-20
SYT11	394.369	-1.19026	0.140068	-8.49775	1.93307e-17	7.55567e-17
ALDH3B2	87.1492	3.78785	0.274548	13.7966	2.66995e-43	3.81839e-42
VSTM2L	166.649	1.31693	0.301278	4.37116	1.23591e-05	2.26004e-05
DMGDH	17.7797	-1.15546	0.166198	-6.95229	3.594e-12	1.04294e-11
BHMT2	33.1725	-2.23525	0.210159	-10.636	2.02687e-26	1.28004e-25
KANK4	50.731	-1.09861	0.235719	-4.66069	3.1515e-06	6.04378e-06
PDE6A	63.2695	-3.34705	0.241187	-13.8774	8.6861e-44	1.2756e-42
ATP8A2	23.2847	-1.84977	0.160957	-11.4923	1.44201e-30	1.11661e-29
USPL1	955.101	1.01682	0.0964225	10.5455	5.33034e-26	3.29717e-25
XPO4	1717.12	1.04799	0.103884	10.088	6.2414e-24	3.47479e-23
CHI3L1	1067.61	2.91424	0.211412	13.7846	3.15311e-43	4.48763e-42
LGR6	925.454	2.09906	0.235403	8.91688	4.79591e-19	2.05525e-18
DCLK1	89.1882	-2.82188	0.224281	-12.5819	2.65631e-36	2.72443e-35
SPG20	343.836	-1.62881	0.160124	-10.1722	2.64001e-24	1.49803e-23
TRPC4	25.2114	-1.03302	0.161459	-6.39804	1.5738e-10	4.10748e-10
POSTN	6010.32	1.24479	0.223283	5.57492	2.47643e-08	5.53614e-08
KL	57.336	-1.48745	0.225928	-6.58373	4.58796e-11	1.23836e-10
RFC3	1255.85	1.8039	0.098261	18.3583	2.83422e-75	1.75757e-73
MORC4	1225.21	1.34763	0.109826	12.2705	1.30428e-34	1.24113e-33
EPHB2	9354.29	1.07019	0.123819	8.64322	5.46517e-18	2.20987e-17
MACROD1	1621.49	1.2642	0.143683	8.79851	1.3865e-18	5.81344e-18
WDR74	1291.04	1.23409	0.0821144	15.029	4.74343e-51	1.01022e-49
HRASLS2	68.9829	-3.18872	0.226088	-14.1039	3.59416e-45	5.69776e-44
MYH11	22398.1	-4.56553	0.286363	-15.9432	3.17815e-57	8.83359e-56
LARGE	872.129	-1.24949	0.0913315	-13.6808	1.32199e-42	1.81499e-41
GIMAP6	385.579	-1.50413	0.137947	-10.9037	1.10713e-27	7.39041e-27
GIMAP4	434.5	-1.30634	0.139394	-9.37153	7.14871e-21	3.40788e-20
AGAP3	2964.16	1.11358	0.0849275	13.1122	2.80467e-39	3.29834e-38
ACTR3B	371.096	1.28611	0.0772368	16.6516	2.94688e-62	1.0405e-60
TMTC1	274.571	-1.79492	0.174946	-10.2598	1.06876e-24	6.17854e-24
SPINK5	211.723	-1.85816	0.215051	-8.64055	5.59427e-18	2.25898e-17
IMPA1	992.013	-1.1008	0.105465	-10.4376	1.66995e-25	1.00599e-24
E2F5	628.402	1.4099	0.103275	13.6519	1.96599e-42	2.67923e-41
CA1	3380.76	-6.48289	0.406528	-15.947	2.99047e-57	8.32762e-56
LYVE1	221.335	-4.20105	0.221644	-18.9541	4.08808e-80	3.06274e-78
MICALCL	118.906	-1.59692	0.118028	-13.5301	1.03904e-41	1.36921e-40
TTC9	327.782	1.53997	0.168538	9.13721	6.40818e-20	2.88173e-19
LOXL2	2157.98	1.65878	0.137602	12.0549	1.8275e-33	1.64967e-32
ADAMDEC1	1477.55	-3.63284	0.191419	-18.9785	2.56925e-80	1.93467e-78
CCNB1	2967.1	1.44963	0.104591	13.8601	1.1055e-43	1.61066e-42
CD180	118.612	-1.68808	0.169172	-9.97846	1.89387e-23	1.02763e-22
IRAK2	483.777	1.62009	0.13538	11.967	5.2913e-33	4.66513e-32
BHLHE40	6218.3	1.17887	0.110862	10.6336	2.07923e-26	1.31198e-25
CHL1	139.464	-2.62629	0.212652	-12.3502	4.85837e-35	4.73299e-34
MEIS2	201.732	-2.00173	0.1988	-10.0691	7.56864e-24	4.19001e-23
GSTM1	179.981	-1.47255	0.318837	-4.61852	3.86491e-06	7.36598e-06
REG4	19523.9	2.36501	0.378499	6.2484	4.14681e-10	1.05304e-09
TSPAN2	377.183	-1.90878	0.20325	-9.3913	5.9264e-21	2.8371e-20
GSTM5	57.0492	-2.99873	0.16759	-17.8933	1.33009e-71	7.08695e-70
PSRC1	467.837	1.33014	0.0947216	14.0426	8.55248e-45	1.3176e-43
HMGCS2	8598.75	-2.2077	0.284584	-7.75766	8.6511e-15	2.8979e-14
WNT2B	239.516	-1.22925	0.134665	-9.12817	6.96673e-20	3.12814e-19
CD101	77.2164	-1.33175	0.117896	-11.296	1.37345e-29	1.01761e-28
GRHL1	208.575	2.36921	0.143677	16.4898	4.34111e-61	1.45946e-59
RSAD2	408.361	-1.56479	0.201387	-7.7701	7.84256e-15	2.63424e-14
MYCN	97.4351	1.96121	0.211236	9.28445	1.62545e-20	7.55829e-20
SAA2	105.933	2.4923	0.291309	8.55553	1.17329e-17	4.64626e-17
IL6ST	2358.39	-1.20183	0.119462	-10.0603	8.27086e-24	4.56848e-23
GRP	43.8798	1.95288	0.274406	7.11674	1.10506e-12	3.29421e-12
DOCK2	446.575	-1.25752	0.170535	-7.37396	1.65631e-13	5.16382e-13
EMP1	4611.09	-1.80629	0.146336	-12.3435	5.2842e-35	5.13765e-34
SOX5	35.3876	-1.31456	0.196914	-6.67584	2.45817e-11	6.78134e-11
RERG	147.167	-2.33192	0.200294	-11.6425	2.50525e-31	2.02714e-30
SPOCD1	93.7533	2.17042	0.169337	12.8172	1.31385e-37	1.43002e-36
CDCA8	1564.87	1.06808	0.087171	12.2527	1.62538e-34	1.53874e-33
DSC2	4020	-1.58006	0.112848	-14.0017	1.52242e-44	2.31643e-43
DSG3	470.452	5.36812	0.346824	15.478	4.88754e-54	1.17484e-52
DSG1	16.4321	2.34165	0.208678	11.2213	3.20343e-29	2.32331e-28
DSC3	495.29	4.30258	0.330979	12.9995	1.23067e-38	1.40584e-37
DTNA	175.341	-1.80311	0.224379	-8.036	9.28219e-16	3.29159e-15
GIF	69.7598	3.62083	0.326446	11.0917	1.37686e-28	9.63998e-28
DHX34	1364.76	1.41082	0.0963059	14.6494	1.35948e-48	2.54303e-47
FADS2	1922.11	1.77208	0.218829	8.09801	5.58668e-16	2.00617e-15
TCN1	789.206	7.19041	0.374294	19.2106	3.01681e-82	2.45995e-80
PDGFRA	1155.05	-1.16723	0.149302	-7.81791	5.37087e-15	1.82269e-14
DZIP1	157.655	-1.39781	0.147613	-9.4694	2.81461e-21	1.36872e-20
KDELC1	204.987	1.07975	0.104195	10.3628	3.66216e-25	2.17482e-24
CARS2	2713.03	1.02684	0.089245	11.5059	1.23221e-30	9.5616e-30
ADAMTS8	75.1621	-2.11769	0.200932	-10.5393	5.69089e-26	3.51137e-25
SLC37A2	416.828	-1.95594	0.212793	-9.19172	3.86615e-20	1.75733e-19
KLB	32.6876	-2.03717	0.1859	-10.9584	6.05574e-28	4.09797e-27
GOLM1	9981.14	-1.25908	0.105299	-11.9572	5.95322e-33	5.22065e-32
FAM189A2	43.7127	-2.31583	0.208759	-11.0933	1.35161e-28	9.4767e-28
PSAT1	2053.77	2.72836	0.145447	18.7584	1.65331e-78	1.151e-76
CCNJL	365.91	-1.56158	0.157903	-9.88945	4.62547e-23	2.46097e-22
OASL	555.182	-1.40155	0.172296	-8.13453	4.13538e-16	1.49667e-15
RNFT2	146.812	1.98477	0.133225	14.8978	3.40622e-50	6.93412e-49
P2RX4	1500.96	-1.27241	0.0985152	-12.9159	3.66207e-38	4.07913e-37
CCDC64	544.731	1.09109	0.097789	11.1575	6.57795e-29	4.69458e-28
CD36	386.646	-2.50075	0.215034	-11.6296	2.9152e-31	2.35112e-30
UGT2A3	712.305	-3.21394	0.308203	-10.428	1.84697e-25	1.11082e-24
HILPDA	1119.02	2.35385	0.116095	20.2752	2.12965e-91	2.75715e-89
KCP	107.429	1.83449	0.167096	10.9786	4.84216e-28	3.28426e-27
EPHA7	132.198	-3.5461	0.291069	-12.183	3.82922e-34	3.5679e-33
PRR5L	1691.77	-1.06477	0.0922892	-11.5373	8.55297e-31	6.70028e-30
LMO2	205.057	-1.23271	0.115798	-10.6453	1.83345e-26	1.15888e-25
NAT10	3209.19	1.09034	0.0652098	16.7205	9.28923e-63	3.30361e-61
PRPH	39.3187	-3.71242	0.25957	-14.3022	2.12038e-46	3.58474e-45
GLS2	36.8821	2.52646	0.158174	15.9726	1.98282e-57	5.54251e-56
ITGA7	580.466	-1.96344	0.149039	-13.1739	1.23942e-39	1.47284e-38
TESPA1	51.1774	-1.55848	0.16703	-9.33053	1.0534e-20	4.9624e-20
RDH5	81.4957	-2.25095	0.126786	-17.754	1.60605e-70	7.98106e-69
CDK4	3743.96	1.21642	0.0878602	13.845	1.36407e-43	1.97958e-42
PPP1R1A	51.1414	-3.40772	0.309223	-11.0203	3.05146e-28	2.10156e-27
TROAP	898.05	1.95004	0.104598	18.6432	1.4327e-77	9.61147e-76
ESPL1	975.228	1.10983	0.0957355	11.5926	4.49076e-31	3.57492e-30
KRT7	341.737	3.29771	0.249412	13.2219	6.55708e-40	7.89363e-39
NHSL1	1959.3	-1.01582	0.0944524	-10.7548	5.62622e-27	3.65321e-26
PKIB	636.112	-3.94824	0.1962	-20.1235	4.59485e-90	5.65128e-88
SMYD5	1436.51	1.10114	0.0684472	16.0874	3.1275e-58	9.14036e-57
CPM	739.997	-2.56091	0.160942	-15.9121	5.22649e-57	1.43646e-55
CHST5	199.225	-2.52658	0.275717	-9.16367	5.01598e-20	2.27019e-19
KIAA0513	600.176	-1.9419	0.128484	-15.1139	1.31169e-51	2.84277e-50
SLC9A5	50.8089	1.19455	0.129356	9.23454	2.59394e-20	1.19451e-19
AGT	986.988	2.14727	0.175664	12.2238	2.32075e-34	2.18443e-33
ZNF670	13.3743	1.81122	0.162412	11.152	6.99972e-29	4.98595e-28
PCNXL2	550.202	1.34456	0.10323	13.0249	8.82685e-39	1.0154e-37
URB2	888.896	1.24764	0.0648667	19.2339	1.92402e-82	1.5864e-80
CAPN9	371.154	-1.52768	0.254588	-6.0006	1.96592e-09	4.77378e-09
RNASEL	460.97	-1.2713	0.0915641	-13.8843	7.89215e-44	1.16248e-42
FAM129A	779.133	-3.29744	0.180688	-18.2494	2.0925e-74	1.22068e-72
DOCK10	317.583	-1.19183	0.162674	-7.32646	2.36306e-13	7.31008e-13
TTLL4	1189.87	1.16999	0.0680379	17.1961	2.83952e-66	1.18385e-64
ITM2C	21489	-2.2178	0.149479	-14.8369	8.45356e-50	1.70175e-48
SERPINE2	3102.84	1.38013	0.148682	9.28248	1.65582e-20	7.69707e-20
EDAR	625.417	2.88255	0.243383	11.8437	2.31971e-32	1.98244e-31
ANKRD36	107.529	1.25117	0.202559	6.17684	6.53984e-10	1.63929e-09
STAB2	33.0168	-2.11756	0.179489	-11.7977	4.01113e-32	3.3848e-31
APPL2	2230.47	-1.82021	0.0724401	-25.1271	2.51833e-139	1.1615e-136
SLC41A2	705.023	-1.55761	0.125918	-12.37	3.79851e-35	3.71027e-34
VILL	2517.07	-1.40795	0.139071	-10.124	4.32331e-24	2.42984e-23
FLNB	16015.4	-1.01617	0.0941943	-10.7881	3.91947e-27	2.56075e-26
CKAP2	1904.73	1.51607	0.0971748	15.6014	7.11616e-55	1.78922e-53
RCBTB1	925.452	1.02185	0.0914971	11.1681	5.84054e-29	4.18043e-28
EDNRB	364.705	-1.36245	0.137981	-9.87423	5.38449e-23	2.85862e-22
IGF2BP3	150.827	4.01262	0.362048	11.0831	1.51497e-28	1.05819e-27
DDX56	3259.11	1.09394	0.064839	16.8717	7.2711e-64	2.72371e-62
NACAD	58.1087	-2.13571	0.158623	-13.464	2.54578e-41	3.29011e-40
TTYH3	6801.88	1.62719	0.106607	15.2634	1.34132e-52	3.00402e-51
ADAMTS7	301.365	1.0235	0.143533	7.13076	9.98192e-13	2.97938e-12
ALPK3	707.421	1.55868	0.24305	6.41301	1.42673e-10	3.73485e-10
CHAD	59.1537	-2.71875	0.202085	-13.4535	2.93601e-41	3.7779e-40
BRIP1	357.343	1.06896	0.110144	9.70504	2.86951e-22	1.46798e-21
SCN7A	126.515	-5.11209	0.33967	-15.0502	3.44429e-51	7.35663e-50
BLK	40.6318	-2.51282	0.265443	-9.46652	2.89332e-21	1.40561e-20
HLX	258.933	-1.00831	0.125141	-8.05735	7.79674e-16	2.77751e-15
IL10	17.9132	-1.24709	0.194445	-6.41362	1.42107e-10	3.72136e-10
IL1RN	698.615	1.88866	0.2147	8.79673	1.40861e-18	5.89946e-18
GYPC	338.738	-1.72464	0.14822	-11.6357	2.71418e-31	2.19259e-30
KLF4	3476.44	-2.47816	0.144166	-17.1896	3.17553e-66	1.32022e-64
TMOD1	78.1125	-2.92388	0.213916	-13.6684	1.56879e-42	2.14785e-41
STXBP1	1375.23	1.10787	0.145897	7.59352	3.11335e-14	1.01056e-13
SLC2A8	1685.41	1.03811	0.133962	7.74927	9.2424e-15	3.08896e-14
SLC31A2	39.4537	-1.2745	0.133948	-9.51486	1.81956e-21	8.91301e-21
ALDOB	1316.56	1.29663	0.276801	4.68435	2.80855e-06	5.41282e-06
FPGS	2577.95	1.06991	0.102302	10.4583	1.3419e-25	8.12349e-25
KIF12	1188.55	1.61625	0.175135	9.22854	2.74343e-20	1.26059e-19
TEX10	1190.18	1.00934	0.0611176	16.5147	2.87732e-61	9.78488e-60
CTSV	560.798	1.47189	0.167814	8.77094	1.77176e-18	7.37642e-18
ENPP2	639.597	-1.46868	0.16396	-8.95758	3.3189e-19	1.43479e-18
DSCC1	504.565	1.86506	0.104294	17.8827	1.60735e-71	8.5334e-70
MYC	9946.15	1.95492	0.11316	17.2758	7.15936e-67	3.0539e-65
IL11RA	228.232	-1.13523	0.115336	-9.84286	7.35913e-23	3.88321e-22
CCL21	660.114	-2.20164	0.246476	-8.93247	4.16613e-19	1.79161e-18
DNAJB5	225.238	-2.55522	0.159571	-16.013	1.03703e-57	2.93771e-56
ARHGEF39	544.03	1.24375	0.0957744	12.9862	1.46443e-38	1.66258e-37
FOXP4	5218.68	1.05812	0.100969	10.4796	1.07156e-25	6.5325e-25
PPIL1	1423.21	1.07948	0.0909056	11.8747	1.60113e-32	1.37711e-31
GMPR	390.908	1.03501	0.194799	5.31321	1.07711e-07	2.30358e-07
TFAP2A	218.087	3.23066	0.241401	13.383	7.60296e-41	9.59077e-40
TINAG	285.658	-1.38008	0.20039	-6.88699	5.69837e-12	1.63528e-11
IRF4	209.912	-2.37942	0.211727	-11.2381	2.64881e-29	1.93247e-28
SLC22A23	1414.07	-1.46581	0.106582	-13.7529	4.89554e-43	6.8944e-42
TUBB2A	406.215	-1.10661	0.129865	-8.52122	1.57877e-17	6.2037e-17
LRRC1	1473.99	-1.19642	0.0630229	-18.9839	2.31907e-80	1.76429e-78
FOXF2	254.051	-2.17932	0.158161	-13.7791	3.40419e-43	4.82637e-42
TUBB2B	101.867	-1.25577	0.242036	-5.18837	2.12139e-07	4.43541e-07
HMGA1	17594.3	1.46231	0.109599	13.3423	1.31337e-40	1.63303e-39
ATAT1	540.484	1.09828	0.0915883	11.9915	3.93564e-33	3.49285e-32
FGFBP1	404.78	-1.09987	0.208918	-5.26462	1.40481e-07	2.97189e-07
CPEB2	591.694	-1.00451	0.108386	-9.2679	1.89852e-20	8.80864e-20
MYO7A	390.355	1.1507	0.144799	7.94691	1.91228e-15	6.66117e-15
ARRB1	1308.67	-1.08287	0.0882978	-12.2638	1.41657e-34	1.34538e-33
SYTL2	2166.93	-1.33003	0.124085	-10.7187	8.31672e-27	5.35777e-26
RAB30	443.606	-1.07471	0.127685	-8.41684	3.86771e-17	1.48385e-16
PI15	143.864	-1.53891	0.268731	-5.72658	1.02476e-08	2.35951e-08
GGH	4762.02	1.20385	0.15439	7.79742	6.31857e-15	2.13547e-14
SLCO5A1	139.275	1.82961	0.175103	10.4488	1.48455e-25	8.96869e-25
SULF1	6496.04	1.73066	0.202425	8.54965	1.23466e-17	4.87751e-17
DDX60	1293.07	-1.50838	0.150943	-9.99304	1.63487e-23	8.91358e-23
NXPE4	1386.03	-2.86689	0.290419	-9.87156	5.52994e-23	2.93305e-22
TRPC6	57.1214	-1.24047	0.151891	-8.16689	3.16436e-16	1.15173e-15
MMP7	2280.16	7.04141	0.27782	25.3452	1.01411e-141	4.98906e-139
DCUN1D5	949.04	1.39572	0.0820097	17.019	5.93569e-65	2.29934e-63
TRIM29	3107.7	4.03284	0.193644	20.826	2.51409e-96	3.90583e-94
FXYD6	474.007	-2.67699	0.18525	-14.4507	2.48145e-47	4.35997e-46
ARHGAP20	41.2107	-2.5635	0.195507	-13.112	2.80952e-39	3.30141e-38
MMP13	73.7427	5.58904	0.349078	16.0109	1.07332e-57	3.02891e-56
TMPRSS13	383.245	3.39303	0.220485	15.389	1.94076e-53	4.51081e-52
CASP5	249.024	-2.10865	0.187662	-11.2364	2.70082e-29	1.9677e-28
SQRDL	3292.31	-1.50692	0.102984	-14.6326	1.74086e-48	3.22376e-47
NUSAP1	1688.42	1.08096	0.0967426	11.1736	5.49023e-29	3.93351e-28
KIF23	929.786	1.31568	0.0870975	15.1059	1.48132e-51	3.20099e-50
ITGA11	1074.39	1.9078	0.188542	10.1187	4.5659e-24	2.56229e-23
PAQR5	778.528	-1.87024	0.135615	-13.7908	2.89702e-43	4.13512e-42
ITPKA	536.669	-1.3441	0.172625	-7.78625	6.90266e-15	2.3286e-14
SLC28A2	376.714	-1.91633	0.349405	-5.48454	4.14554e-08	9.11154e-08
STRA6	461.585	5.79048	0.256451	22.5793	6.92539e-113	1.6756e-110
CYP19A1	20.1996	1.83442	0.241327	7.60142	2.92905e-14	9.53038e-14
SEMA6D	358.011	-3.0052	0.172754	-17.3958	8.87294e-68	3.94445e-66
SPTBN5	254.366	3.12877	0.205417	15.2313	2.19082e-52	4.8623e-51
GCOM1	32.6071	-1.46332	0.142552	-10.2651	1.01184e-24	5.85866e-24
BCAR3	686.059	-1.41756	0.095206	-14.8894	3.86157e-50	7.8287e-49
TTLL7	93.3626	-1.57232	0.209663	-7.49924	6.41871e-14	2.04432e-13
CGREF1	937.916	3.46594	0.147905	23.4337	1.94038e-121	6.0932e-119
ADCY3	1665.05	1.06776	0.0949319	11.2476	2.37983e-29	1.74053e-28
SLC5A6	4140.59	1.88405	0.118566	15.8903	7.39997e-57	2.02627e-55
ABCG5	27.7147	1.39193	0.252436	5.51399	3.50798e-08	7.74832e-08
SLC3A1	525.751	-1.60268	0.204318	-7.84406	4.36202e-15	1.48785e-14
TRIM54	113.221	2.86419	0.345229	8.29648	1.07245e-16	4.00819e-16
DTNB	380.981	1.22727	0.105244	11.6611	2.01375e-31	1.63842e-30
LOXL4	88.8253	-1.54914	0.203673	-7.60601	2.82693e-14	9.21233e-14
BTBD16	43.2008	3.54245	0.19842	17.8533	2.72602e-71	1.4369e-69
CEP55	1321.96	1.54599	0.100349	15.4061	1.48903e-53	3.48835e-52
PLCE1	1065.96	-2.03321	0.105988	-19.1835	5.0866e-82	4.1249e-80
RBP4	606.228	1.4023	0.254225	5.51597	3.46868e-08	7.66496e-08
ADAMTS14	321.615	1.31173	0.141259	9.28602	1.60171e-20	7.45261e-20
DNA2	405.022	1.34648	0.10476	12.8531	8.2674e-38	9.05855e-37
AOX1	124.321	-1.8797	0.20775	-9.04787	1.45787e-19	6.43633e-19
ATIC	4863.12	1.05939	0.0655358	16.1651	8.88826e-59	2.68815e-57
HECW2	199.083	1.37411	0.149452	9.19433	3.7734e-20	1.7157e-19
CHRNA1	41.9033	-1.71636	0.183741	-9.34122	9.52301e-21	4.50337e-20
WDR12	1632.22	1.02187	0.0644522	15.8546	1.30556e-56	3.52908e-55
SECISBP2L	1030.88	-1.07302	0.101685	-10.5524	4.95001e-26	3.07092e-25
SPPL2A	2258.16	-1.62739	0.0791521	-20.5602	6.23502e-94	8.93423e-92
CILP	255.322	-2.85	0.297921	-9.56632	1.10777e-21	5.50677e-21
HERC3	797.059	-1.05146	0.0866489	-12.1347	6.91652e-34	6.38405e-33
ZGRF1	196.681	1.14172	0.116857	9.77018	1.51177e-22	7.83986e-22
PRKG2	65.792	-3.97327	0.181131	-21.9359	1.17952e-106	2.48694e-104
AGPAT9	338.597	-2.51587	0.1455	-17.2912	5.4809e-67	2.35839e-65
FGF2	146.944	-1.74822	0.201853	-8.66082	4.68368e-18	1.90378e-17
MMRN1	175.794	-3.22947	0.256535	-12.5888	2.43362e-36	2.50124e-35
PDE5A	872.632	-1.95572	0.151028	-12.9494	2.36947e-38	2.6675e-37
NAAA	1272.15	-2.06154	0.10559	-19.524	6.8582e-85	6.6157e-83
CCNG2	1210.39	-1.01449	0.0956754	-10.6035	2.87029e-26	1.79427e-25
CDKL2	17.5373	-1.9298	0.192356	-10.0324	1.09779e-23	6.03661e-23
SHROOM3	4464	-1.00187	0.0861527	-11.629	2.93632e-31	2.36556e-30
ANXA3	3416.61	1.6085	0.12164	13.2234	6.42962e-40	7.75918e-39
CENPE	601.105	1.30212	0.123806	10.5174	7.1826e-26	4.417e-25
LEF1	512.233	2.11685	0.156142	13.5572	7.18177e-42	9.57505e-41
MTTP	219.343	1.87329	0.399139	4.69333	2.68796e-06	5.1909e-06
KIAA1644	123.726	-3.2603	0.209821	-15.5385	1.90479e-54	4.68546e-53
ERP27	254.672	2.71502	0.257812	10.531	6.21637e-26	3.82919e-25
CPNE8	235.216	-2.09599	0.158523	-13.222	6.55118e-40	7.89297e-39
FAM60A	3379.81	1.0651	0.0955837	11.1431	7.73513e-29	5.49917e-28
ETNK1	2980.15	-1.05062	0.111943	-9.38526	6.27607e-21	3.00157e-20
CD27	129.542	-1.86146	0.18042	-10.3174	5.88166e-25	3.44337e-24
PIANP	25.2478	-2.4183	0.177666	-13.6115	3.41995e-42	4.61803e-41
SLC38A4	187.722	-1.56801	0.277691	-5.64662	1.63636e-08	3.70871e-08
2024-03-09	801.481	1.03324	0.0787599	13.1189	2.56597e-39	3.02002e-38
INHBE	23.257	1.24441	0.155824	7.98602	1.39366e-15	4.89621e-15
PHLDA1	5301.64	2.49097	0.152387	16.3463	4.61957e-60	1.48218e-58
LGR5	2653.03	2.89305	0.210256	13.7597	4.45512e-43	6.29818e-42
SNRPF	2291.32	1.15191	0.0928126	12.4111	2.27491e-35	2.23687e-34
TMEM132B	22.5149	-1.69409	0.208929	-8.10846	5.12647e-16	1.84361e-15
GLTP	1413.48	-1.59995	0.0594001	-26.9352	8.50552e-160	6.607e-157
FAM222A	411.155	1.47666	0.161857	9.12321	7.29314e-20	3.26973e-19
SLC46A3	1057.41	-1.30899	0.119603	-10.9445	7.06289e-28	4.75987e-27
SLC7A1	5457.11	1.15556	0.0961973	12.0124	3.05982e-33	2.72764e-32
PDX1	650.046	4.74013	0.175714	26.9763	2.80165e-160	2.43233e-157
SLC39A5	3213.38	-1.16186	0.187797	-6.18677	6.14078e-10	1.54319e-09
RDH16	25.096	2.28284	0.208306	10.9591	6.00977e-28	4.06873e-27
ACVRL1	2475.46	-1.52559	0.125888	-12.1186	8.4144e-34	7.71834e-33
GPR84	46.3707	1.50648	0.198686	7.58221	3.39717e-14	1.10002e-13
BRCA2	583.19	2.03492	0.132626	15.3433	3.9272e-53	8.97239e-52
ITGB7	191.754	-1.3071	0.175395	-7.45233	9.17035e-14	2.90067e-13
GALNT6	2740.18	1.89092	0.119285	15.8521	1.35902e-56	3.66687e-55
MORN3	28.0937	1.53832	0.223827	6.87282	6.29458e-12	1.80287e-11
RHOF	218.231	-1.41551	0.171771	-8.24069	1.71224e-16	6.33039e-16
DIAPH3	653.441	1.61759	0.100416	16.1089	2.21091e-58	6.55237e-57
SSTR1	261.161	-1.348	0.187299	-7.19708	6.15145e-13	1.86311e-12
CDH24	419.931	1.12805	0.11807	9.55413	1.24622e-21	6.17837e-21
REM2	37.6955	1.73597	0.153297	11.3242	9.95523e-30	7.45455e-29
NOVA1	40.9234	-3.1099	0.243747	-12.7587	2.78832e-37	2.97992e-36
PELI2	391.315	-1.20646	0.146414	-8.24001	1.72202e-16	6.36336e-16
RTN1	106.002	-1.78536	0.176383	-10.122	4.41134e-24	2.47838e-23
RAB15	3209.47	1.19347	0.104688	11.4003	4.16609e-30	3.15643e-29
ESR2	23.4564	-1.01768	0.175825	-5.78802	7.12209e-09	1.66347e-08
FBLN5	563.413	-1.34947	0.149305	-9.03838	1.59005e-19	7.00526e-19
SERPINA10	78.0623	2.44302	0.340796	7.16857	7.57843e-13	2.28312e-12
C14orf79	366.501	1.25663	0.0917588	13.6949	1.08853e-42	1.50709e-41
SORD	1799.15	1.38931	0.0931504	14.9147	2.64584e-50	5.4011e-49
DUOXA2	1195.99	2.46121	0.319922	7.69316	1.43549e-14	4.75351e-14
FGF7	224.175	-1.38187	0.230978	-5.98272	2.19443e-09	5.30509e-09
HDC	40.9325	-1.39747	0.203803	-6.85696	7.03407e-12	2.0061e-11
GCNT3	4307.49	-2.10472	0.220022	-9.56597	1.11153e-21	5.52357e-21
DISP2	212.791	-2.23875	0.163344	-13.7057	9.38319e-43	1.30648e-41
TPM1	12721.9	-1.73248	0.106853	-16.2137	4.03762e-59	1.24929e-57
ARRDC4	1089.4	-1.68988	0.115517	-14.6288	1.83953e-48	3.38947e-47
PIF1	269.547	1.65136	0.119844	13.7793	3.39703e-43	4.82084e-42
HAPLN3	544.609	1.70663	0.165985	10.2818	8.5096e-25	4.9349e-24
RHCG	88.4442	2.50996	0.269419	9.31618	1.20602e-20	5.65787e-20
FANCI	1734.24	1.30657	0.0868855	15.0379	4.148e-51	8.84687e-50
TICRR	481.848	1.58001	0.107916	14.6411	1.53638e-48	2.85734e-47
NTRK3	32.4059	-2.0696	0.278163	-7.44024	1.005e-13	3.17416e-13
SLC5A2	36.9812	1.47387	0.175959	8.3762	5.46634e-17	2.07879e-16
ITGAX	576.604	1.11664	0.17735	6.29628	3.04877e-10	7.81464e-10
TGFB1I1	1115.04	-1.5457	0.130148	-11.8764	1.56917e-32	1.3504e-31
NKD1	3359.73	4.09096	0.249028	16.4277	1.21153e-60	3.97354e-59
MARVELD3	1352.34	-1.24192	0.0775333	-16.0179	9.57825e-58	2.7238e-56
CHST4	113.911	5.12061	0.397957	12.8672	6.88176e-38	7.5684e-37
KIFC3	667.684	1.15532	0.138914	8.31684	9.03424e-17	3.39451e-16
CDH11	1796	1.52733	0.164868	9.26397	1.96972e-20	9.12465e-20
RPS2	58789.1	1.162	0.117096	9.92351	3.28973e-23	1.76364e-22
MYOCD	232.791	-3.07087	0.216565	-14.1799	1.22063e-45	1.97971e-44
CIRH1A	2174.51	1.16436	0.0681657	17.0813	2.04641e-65	8.06802e-64
NOB1	2800.77	1.19846	0.0767679	15.6115	6.0792e-55	1.53635e-53
SKAP1	413.971	1.33704	0.164253	8.14008	3.95019e-16	1.4321e-15
LRRC46	24.9806	1.38807	0.140208	9.90008	4.15956e-23	2.22189e-22
SPACA3	37.1286	2.78535	0.3181	8.75621	2.01928e-18	8.37858e-18
ABCA8	167.546	-4.45063	0.260298	-17.0982	1.5304e-65	6.0718e-64
SLMO1	120.449	1.9193	0.119247	16.0952	2.75695e-58	8.08942e-57
GNAL	179.293	-1.25886	0.140283	-8.97372	2.86667e-19	1.24475e-18
ASXL3	47.1909	-2.05683	0.241949	-8.50111	1.8779e-17	7.34781e-17
ADCYAP1	37.0757	-1.03021	0.260468	-3.95521	7.64668e-05	0.000130637
MEP1B	129.331	-5.54317	0.291707	-19.0026	1.62424e-80	1.24855e-78
OSBPL1A	727.162	-1.64596	0.133846	-12.2974	9.35734e-35	8.96785e-34
SLC14A1	232.914	1.11275	0.342625	3.24773	0.0011633	0.00177698
ZMYND15	126.914	1.04583	0.133367	7.84179	4.44151e-15	1.51391e-14
ASGR1	165.921	2.64948	0.209901	12.6225	1.58726e-36	1.64511e-35
CARD14	161.661	2.38101	0.154143	15.4468	7.93231e-54	1.89438e-52
CBX8	537.609	1.73638	0.0818378	21.2173	6.60447e-100	1.16042e-97
SECTM1	1237.51	-2.88542	0.19475	-14.8161	1.15367e-49	2.29785e-48
CBX4	1422.16	1.61004	0.0924176	17.4213	5.68271e-68	2.56487e-66
TNFRSF11A	1397.31	-1.04961	0.149547	-7.01864	2.24033e-12	6.57224e-12
PMAIP1	469.578	1.95259	0.138286	14.12	2.86144e-45	4.58545e-44
GRB7	2008.72	1.70033	0.141583	12.0094	3.17143e-33	2.82481e-32
FKBP10	3676.19	1.90549	0.16565	11.5031	1.27202e-30	9.86016e-30
CACNA1A	29.7699	-1.3506	0.171118	-7.89284	2.95396e-15	1.0165e-14
TPGS1	249.105	1.11132	0.191604	5.80009	6.62804e-09	1.55152e-08
PPAP2C	5042.52	1.04036	0.114056	9.12152	7.40802e-20	3.31821e-19
DUS3L	1397.79	1.05838	0.112561	9.40274	5.31582e-21	2.55308e-20
IFITM3	17781.7	1.57916	0.136957	11.5303	9.2768e-31	7.24042e-30
ATHL1	2818.41	3.1917	0.20109	15.872	9.90734e-57	2.68791e-55
HUNK	1224.34	1.04339	0.195303	5.34242	9.17114e-08	1.97141e-07
TRPM2	1032.64	1.63985	0.16571	9.89589	4.33716e-23	2.31341e-22
URB1	1831.87	1.02969	0.0749553	13.7374	6.05831e-43	8.49141e-42
LMTK3	260.204	2.24465	0.147711	15.1962	3.7462e-52	8.25226e-51
CACNG8	36.5227	3.59661	0.254928	14.1083	3.37655e-45	5.36431e-44
SLC47A1	49.9474	-1.12082	0.19418	-5.77207	7.83042e-09	1.82315e-08
ZNF473	471.72	1.02022	0.0622805	16.381	2.61475e-60	8.51901e-59
FAM71E1	111.684	1.43341	0.131936	10.8644	1.70256e-27	1.12733e-26
CTU1	306.53	1.90395	0.175447	10.852	1.95131e-27	1.28741e-26
SLC2A5	215.914	-1.56412	0.189733	-8.24376	1.66881e-16	6.17292e-16
PADI3	92.1725	4.57449	0.38043	12.0245	2.64139e-33	2.36412e-32
PADI1	89.7627	2.09975	0.242095	8.67328	4.1984e-18	1.71172e-17
ARHGEF19	662.639	1.40616	0.118355	11.8809	1.48781e-32	1.28263e-31
MYOM3	819.463	2.02652	0.196302	10.3235	5.51727e-25	3.2429e-24
ZNF593	205.849	1.17282	0.126551	9.26761	1.90356e-20	8.82926e-20
FCN3	35.6713	1.13294	0.149073	7.59985	2.9647e-14	9.64001e-14
SYTL1	721.019	1.18424	0.177583	6.66867	2.58128e-11	7.10635e-11
PRKACB	1936.96	-1.99607	0.154951	-12.8819	5.68985e-38	6.30455e-37
KIF2C	1287.65	1.43482	0.089293	16.0687	4.22787e-58	1.22351e-56
BEST4	266.82	-5.80899	0.211434	-27.4742	3.57349e-166	3.76723e-163
TMEM61	56.2636	-1.43169	0.233205	-6.1392	8.29375e-10	2.06353e-09
SYPL2	20.8488	-1.93791	0.192233	-10.0811	6.70036e-24	3.72189e-23
IGSF3	976.247	-1.22078	0.0933014	-13.0842	4.05272e-39	4.73588e-38
ZNF697	339.508	1.37948	0.115524	11.9411	7.22332e-33	6.30822e-32
GPA33	9863.48	-1.80073	0.154766	-11.6352	2.73025e-31	2.20436e-30
DPT	568.647	-4.13783	0.240424	-17.2106	2.21307e-66	9.25288e-65
PVRL4	676.748	2.01141	0.1476	13.6275	2.74847e-42	3.72495e-41
NUF2	550.616	1.63181	0.111361	14.6534	1.28186e-48	2.407e-47
RGS5	2680.97	-1.29116	0.158129	-8.16526	3.20752e-16	1.16715e-15
PFDN2	1708.79	1.06934	0.092833	11.519	1.05822e-30	8.22878e-30
FCRL5	149.914	-1.4682	0.25558	-5.74457	9.21557e-09	2.13119e-08
CRABP2	266.644	1.22305	0.237645	5.14655	2.65316e-07	5.50668e-07
RGS16	648.87	2.07408	0.140106	14.8037	1.38687e-49	2.75489e-48
FAM163A	16.6051	-2.11951	0.183373	-11.5585	6.68907e-31	5.27654e-30
RGL1	485.715	-1.30383	0.118717	-10.9827	4.62908e-28	3.14842e-27
CGN	4445.8	-1.35971	0.098603	-13.7898	2.93672e-43	4.18773e-42
ADAMTSL4	291.524	-1.28146	0.161262	-7.94646	1.91923e-15	6.68379e-15
SELENBP1	13251	-1.90335	0.19758	-9.6333	5.7841e-22	2.91357e-21
DTL	800.084	1.27478	0.094706	13.4604	2.67303e-41	3.45155e-40
VASH2	95.503	1.31238	0.147059	8.92417	4.49069e-19	1.92557e-18
TAF1A	205.412	1.23044	0.0946568	12.999	1.24001e-38	1.41541e-37
ATP8B2	530.562	-1.0669	0.143539	-7.43284	1.06293e-13	3.34924e-13
EFNA3	754.094	1.7784	0.144321	12.3226	6.84932e-35	6.60713e-34
KCNN3	152.062	-2.44146	0.151795	-16.084	3.3045e-58	9.61956e-57
ITPKB	955.518	-1.03035	0.0843551	-12.2145	2.60163e-34	2.44414e-33
CNIH3	112.828	1.3272	0.135661	9.78326	1.32865e-22	6.91209e-22
WNT9A	91.3414	-1.679	0.187349	-8.96191	3.19097e-19	1.38151e-18
REN	87.6453	2.44041	0.322017	7.57853	3.49503e-14	1.13071e-13
PPFIA4	55.5712	1.2869	0.193152	6.66261	2.68999e-11	7.3932e-11
OSR1	56.0697	-2.32664	0.24379	-9.54362	1.37938e-21	6.8088e-21
ATP6V1C2	298.541	2.38182	0.162528	14.6548	1.25571e-48	2.36693e-47
ABHD1	19.7784	1.30427	0.177306	7.35606	1.89423e-13	5.88692e-13
MEIS1	327.527	-1.87982	0.180536	-10.4125	2.17517e-25	1.30555e-24
MALL	470.834	-2.28489	0.160294	-14.2544	4.20919e-46	7.0196e-45
SLC20A1	2323.17	-1.47959	0.0878687	-16.8386	1.27172e-63	4.70407e-62
ZC3H8	505.98	1.0944	0.0819042	13.362	1.00841e-40	1.26021e-39
LYG1	26.8659	1.17481	0.178162	6.59407	4.27932e-11	1.15908e-10
AFF3	66.8663	-3.12751	0.198319	-15.7701	4.99581e-56	1.31666e-54
GPR17	22.0901	-1.53299	0.233631	-6.56156	5.32474e-11	1.43069e-10
CDCA7	5151.76	1.6838	0.108052	15.5833	9.45954e-55	2.35039e-53
HSPD1	22213.6	1.26987	0.0840277	15.1125	1.33913e-51	2.89799e-50
CCDC150	95.8409	2.04434	0.139625	14.6417	1.52291e-48	2.83796e-47
NBEAL1	439.74	-1.07409	0.177883	-6.03822	1.55821e-09	3.80755e-09
ABCA12	74.1466	3.59227	0.355263	10.1116	4.90966e-24	2.75206e-23
HES6	2355.46	1.86072	0.152671	12.1878	3.611e-34	3.37095e-33
CPNE9	20.4242	1.85538	0.211584	8.76901	1.80241e-18	7.49558e-18
FANCD2	895.203	1.11219	0.0836756	13.2917	2.58536e-40	3.17184e-39
TAMM41	432.403	1.00713	0.0708352	14.2179	7.09179e-46	1.16556e-44
CNTN4	99.8646	-2.45268	0.167879	-14.6099	2.42973e-48	4.43192e-47
RBMS3	147.092	-1.5758	0.179339	-8.78668	1.54048e-18	6.42621e-18
ACKR2	39.8797	-2.30345	0.171939	-13.397	6.29867e-41	7.97273e-40
FAM198A	44.7145	-1.33774	0.215028	-6.22123	4.93268e-10	1.2466e-09
STAC	26.2566	-1.87673	0.241937	-7.75711	8.68899e-15	2.90993e-14
CAND2	52.3388	-2.24857	0.145306	-15.4747	5.14146e-54	1.23186e-52
COL8A1	1394.7	1.71269	0.211053	8.11501	4.85758e-16	1.74989e-15
NXPE3	244.962	-1.01601	0.115931	-8.76391	1.88589e-18	7.83609e-18
GPR128	324.892	-1.45729	0.260306	-5.59835	2.16405e-08	4.86286e-08
MYH15	52.8676	-1.74862	0.164545	-10.627	2.23202e-26	1.40359e-25
PHLDB2	429.313	-1.20787	0.187202	-6.45222	1.10226e-10	2.90816e-10
BOC	307.903	-1.576	0.199969	-7.88123	3.24165e-15	1.11419e-14
TMEM108	21.2619	-1.90287	0.155657	-12.2247	2.29378e-34	2.16043e-33
TRPC1	71.9157	-1.19176	0.169968	-7.0117	2.35448e-12	6.8989e-12
LPP	5065.6	-1.31351	0.146153	-8.98721	2.53576e-19	1.10628e-18
UCN2	21.4025	4.70005	0.285486	16.4633	6.72997e-61	2.23711e-59
EAF2	99.2755	-1.27623	0.0931481	-13.7011	9.99816e-43	1.38948e-41
MUC4	3599.11	-1.18757	0.252996	-4.69404	2.6786e-06	5.17387e-06
SLIT2	223.313	-1.93956	0.228951	-8.47154	2.42176e-17	9.41095e-17
ECE2	760.441	1.45494	0.121825	11.9428	7.07938e-33	6.18984e-32
LYAR	1035.66	1.34724	0.0868692	15.5088	3.02382e-54	7.37663e-53
CORIN	85.6295	3.42428	0.216607	15.8087	2.70968e-56	7.23185e-55
PLAC8	2188.86	-2.9799	0.218586	-13.6326	2.56221e-42	3.4757e-41
SNCA	64.4526	-1.94821	0.20911	-9.31666	1.20061e-20	5.63608e-20
ANK2	233.589	-3.22024	0.202662	-15.8897	7.46842e-57	2.04123e-55
FABP2	402.114	-3.15385	0.265064	-11.8985	1.20546e-32	1.04409e-31
CCNA2	1721.78	1.05755	0.0968675	10.9175	9.50676e-28	6.37484e-27
SFRP2	2356.06	-1.12025	0.31531	-3.55285	0.000381083	0.000609427
NKD2	940.283	4.41401	0.206608	21.3642	2.8782e-101	5.18041e-99
SKP2	1154.3	1.04889	0.0914761	11.4663	1.94827e-30	1.50311e-29
GZMA	220.995	-1.53571	0.200763	-7.64938	2.01952e-14	6.62947e-14
HAPLN1	110.516	-2.47899	0.176279	-14.0629	6.42301e-45	9.98917e-44
SSBP2	225.47	-2.05518	0.145652	-14.1102	3.28628e-45	5.22653e-44
IQGAP2	1649.68	-1.65085	0.153846	-10.7306	7.31528e-27	4.71674e-26
TSLP	18.6946	-1.12793	0.174404	-6.46732	9.97585e-11	2.6386e-10
C1QTNF2	47.2567	-1.6983	0.131491	-12.9157	3.67179e-38	4.08687e-37
TENM2	21.4776	-1.29865	0.261952	-4.95759	7.13729e-07	1.43906e-06
KCNMB1	333.254	-3.30454	0.222725	-14.8369	8.46323e-50	1.70175e-48
GFRA3	42.8872	-2.8731	0.248805	-11.5476	7.59285e-31	5.97668e-30
DCDC2	149.64	1.53753	0.290782	5.28758	1.23945e-07	2.63551e-07
SLC17A4	276.884	-3.28596	0.219142	-14.9947	7.95505e-51	1.66774e-49
TRIM7	242.881	1.84613	0.27295	6.7636	1.34605e-11	3.77542e-11
DAAM2	315.784	-1.91786	0.135837	-14.1188	2.90809e-45	4.65011e-44
SCUBE3	177.479	1.06226	0.246605	4.30754	1.6508e-05	2.98068e-05
CYP39A1	366.839	1.22391	0.155758	7.85779	3.90974e-15	1.33728e-14
MMS22L	600.307	1.32704	0.111235	11.93	8.25524e-33	7.20089e-32
FAXC	68.4268	-1.93467	0.219345	-8.82021	1.14248e-18	4.82182e-18
RSPO3	133.762	-1.37867	0.243349	-5.66542	1.46665e-08	3.33276e-08
MTFR2	287.261	1.38797	0.0976585	14.2125	7.66708e-46	1.25732e-44
SLC2A12	264.5	1.69228	0.205096	8.25113	1.56898e-16	5.81968e-16
VIP	306.18	-3.35111	0.290006	-11.5553	6.93838e-31	5.46736e-30
SLC22A3	776.029	1.97772	0.139457	14.1816	1.1913e-45	1.93638e-44
SDK1	223.051	-1.2407	0.187337	-6.62283	3.52375e-11	9.60071e-11
CDCA5	1591.27	1.49887	0.0928607	16.1411	1.31275e-58	3.92203e-57
SSC4D	38.548	1.33739	0.11365	11.7676	5.732e-32	4.77688e-31
CCT6A	9632.34	1.14024	0.0623738	18.2807	1.17943e-74	6.99085e-73
PSPH	897.104	1.40821	0.101173	13.9188	4.86779e-44	7.26428e-43
ZC3HAV1L	279.228	2.17238	0.11301	19.2229	2.37885e-82	1.95052e-80
TMEM140	520.267	-1.20548	0.0882525	-13.6594	1.77357e-42	2.42371e-41
EPHA1	1331.83	1.2209	0.117006	10.4345	1.72471e-25	1.03813e-24
NCAPG2	1440.27	1.28812	0.0757292	17.0095	6.98436e-65	2.69849e-63
NLGN4X	51.508	-2.10098	0.193358	-10.8657	1.67856e-27	1.11193e-26
DENND2A	330.734	-1.3652	0.127796	-10.6826	1.22724e-26	7.83089e-26
TMEM47	505.253	-1.41154	0.172646	-8.1759	2.93656e-16	1.0712e-15
LANCL3	82.3565	-1.64993	0.16541	-9.97477	1.96552e-23	1.06456e-22
GPR174	14.8224	-1.18756	0.238954	-4.96983	6.70123e-07	1.35354e-06
OGT	6045.14	1.01853	0.106882	9.52946	1.58099e-21	7.78054e-21
ITGB1BP2	30.3778	-1.20335	0.15417	-7.80531	5.93552e-15	2.00969e-14
NSDHL	1542	1.04753	0.100203	10.4541	1.40352e-25	8.49308e-25
GINS4	340.952	1.26166	0.108714	11.6054	3.86965e-31	3.09384e-30
ADHFE1	27.1152	-2.78103	0.164416	-16.9146	3.51298e-64	1.33286e-62
ATP6V0D2	49.2853	-2.22812	0.184672	-12.0653	1.61015e-33	1.45793e-32
RSPO2	49.9614	-4.12221	0.298598	-13.8052	2.37067e-43	3.40027e-42
FAM83A	70.1958	2.03196	0.283788	7.16015	8.0588e-13	2.42141e-12
ARHGAP39	852.668	1.21475	0.109541	11.0895	1.41141e-28	9.8725e-28
VLDLR	273.282	-1.19795	0.16766	-7.14514	8.99022e-13	2.69524e-12
HAUS6	827.89	1.00862	0.0916063	11.0104	3.40546e-28	2.33447e-27
CDKN2B	838.474	-3.18073	0.157939	-20.139	3.36389e-90	4.20743e-88
CDKN2A	339.294	3.00798	0.235618	12.7663	2.52887e-37	2.70657e-36
SIGMAR1	5336.36	1.29538	0.101244	12.7946	1.75652e-37	1.8923e-36
RP11-35N6.1	35.4566	1.2469	0.340542	3.66153	0.000250718	0.000407752
STOM	2695.7	-1.13694	0.129027	-8.81161	1.23362e-18	5.19608e-18
GSN	13447.2	-1.8773	0.129022	-14.5502	5.82232e-48	1.0454e-46
NTMT1	1027.86	1.20683	0.0817866	14.7558	2.82251e-49	5.52486e-48
LCN2	22897.5	2.31721	0.251693	9.20649	3.36969e-20	1.5383e-19
HMCN2	645.876	-2.26007	0.195447	-11.5636	6.3038e-31	4.97528e-30
C9orf142	1369.13	1.0477	0.109335	9.58253	9.47009e-22	4.71715e-21
TMEM236	557.889	-3.58009	0.219907	-16.28	1.36863e-59	4.31617e-58
ST8SIA6	30.2837	-1.28411	0.233154	-5.50755	3.63854e-08	8.02588e-08
ZEB1	665.087	-1.82114	0.169159	-10.7659	4.98883e-27	3.24791e-26
FAM13C	52.4717	-1.8617	0.161463	-11.5302	9.29144e-31	7.24801e-30
A1CF	923.096	-1.1925	0.159013	-7.49942	6.41023e-14	2.04206e-13
NPFFR1	140.052	3.36696	0.193964	17.3587	1.69626e-67	7.47318e-66
PLEKHS1	1153.03	1.77124	0.160527	11.0339	2.6212e-28	1.81031e-27
MKI67	6070.12	1.01271	0.109965	9.2094	3.27947e-20	1.49804e-19
PPRC1	2239.92	1.05431	0.0715184	14.7417	3.47712e-49	6.75248e-48
CNNM2	629.605	-1.62466	0.077477	-20.9695	1.24485e-97	2.04142e-95
ADAM12	769.788	4.06411	0.234332	17.3434	2.21396e-67	9.69609e-66
RGS10	582.72	-1.01025	0.104079	-9.70655	2.82753e-22	1.447e-21
GAS2	83.6605	1.9002	0.188531	10.079	6.84192e-24	3.79767e-23
SYT8	78.8389	2.18178	0.234461	9.30553	1.33326e-20	6.23893e-20
PAMR1	200.22	-1.69477	0.132805	-12.7614	2.69366e-37	2.88085e-36
SLC43A1	1254.44	1.19283	0.12665	9.4183	4.58465e-21	2.20478e-20
ENDOD1	1951.26	-1.7005	0.0818493	-20.7759	7.14418e-96	1.06506e-93
KLHL35	234.452	3.9216	0.202828	19.3347	2.74438e-83	2.38261e-81
SERPINH1	7498.45	1.20326	0.104353	11.5307	9.23793e-31	7.2139e-30
CAPN5	6010.1	-1.36884	0.107293	-12.7579	2.81524e-37	3.00653e-36
ZC3H12C	413.356	-1.39498	0.167579	-8.32431	8.48202e-17	3.18864e-16
NCAM1	202.505	-2.99453	0.187127	-16.0026	1.22484e-57	3.44988e-56
DRD2	163.894	3.28029	0.333971	9.82208	9.04537e-23	4.75769e-22
P4HA3	90.3318	1.79202	0.188232	9.52028	1.72712e-21	8.47428e-21
ADAM33	139.234	-2.11879	0.205807	-10.295	7.41928e-25	4.31617e-24
FADS1	928.802	1.43595	0.169443	8.47454	2.36018e-17	9.18675e-17
MS4A2	49.7335	-2.10435	0.226493	-9.29103	1.52804e-20	7.11878e-20
CHEK1	986.054	1.17658	0.0849284	13.8538	1.20707e-43	1.75692e-42
FEZ1	175.491	-1.64461	0.136213	-12.0738	1.45187e-33	1.31947e-32
KIRREL3	22.9433	-1.88677	0.219964	-8.5776	9.68724e-18	3.85895e-17
TMEM25	157.606	-1.47351	0.165015	-8.92958	4.27617e-19	1.83732e-18
TAGLN	11122.4	-2.98968	0.205464	-14.5509	5.76703e-48	1.03673e-46
JPH2	271.677	-3.14457	0.223597	-14.0636	6.35963e-45	9.90103e-44
DUSP15	110.053	2.48886	0.232471	10.7061	9.52616e-27	6.1129e-26
C20orf144	14.2602	2.19563	0.172755	12.7095	5.23788e-37	5.5258e-36
SPATA25	44.7371	1.41032	0.167846	8.40246	4.37211e-17	1.67431e-16
DSN1	1107.33	1.22141	0.0868173	14.0688	5.90842e-45	9.22776e-44
YTHDF1	3325.39	1.0526	0.0681512	15.445	8.14938e-54	1.93995e-52
TM7SF2	810.306	1.02477	0.125543	8.16265	3.27748e-16	1.19202e-15
TBX6	65.1122	1.03787	0.134664	7.70712	1.28684e-14	4.27183e-14
HMGA2	617.417	1.598	0.197851	8.07678	6.64994e-16	2.38104e-15
MMP3	1631.29	4.84025	0.264197	18.3206	5.67054e-75	3.42998e-73
N6AMT2	303.384	1.0407	0.110389	9.42752	4.19918e-21	2.02337e-20
LPHN3	87.8557	-2.45297	0.188353	-13.0233	9.0236e-39	1.03722e-37
FAM124A	77.4018	-1.75109	0.179219	-9.7707	1.50414e-22	7.80849e-22
LYPD6B	157.261	1.18013	0.195241	6.04449	1.4988e-09	3.66664e-09
PDCD4	3649.33	-2.02548	0.0861058	-23.5232	2.36434e-122	7.58595e-120
ADRA2A	544.837	-1.66222	0.211476	-7.86009	3.83861e-15	1.31417e-14
FSIP1	36.4246	-1.02937	0.246589	-4.17446	2.98698e-05	5.28216e-05
DLG2	35.5497	-1.86796	0.181157	-10.3113	6.26675e-25	3.66011e-24
RGS18	44.5647	-1.43977	0.18511	-7.77789	7.37413e-15	2.48198e-14
DIXDC1	546.114	-1.75503	0.115181	-15.2371	2.00487e-52	4.46302e-51
ITPR1	484.213	-1.50932	0.137808	-10.9523	6.4769e-28	4.37695e-27
PRSS53	35.3233	1.06925	0.145661	7.3407	2.12476e-13	6.58671e-13
SLC7A11	844.813	2.57593	0.170376	15.1191	1.21207e-51	2.63072e-50
CACNA1C	622.331	-1.14107	0.180742	-6.31326	2.73225e-10	7.02409e-10
THRB	325.051	-2.40805	0.201309	-11.962	5.62121e-33	4.93243e-32
BTBD11	112.057	1.37393	0.219474	6.26012	3.84691e-10	9.7958e-10
ANK3	859.13	-1.73197	0.102581	-16.8839	5.91347e-64	2.22645e-62
MAT1A	128.074	3.17538	0.282647	11.2344	2.76283e-29	2.01068e-28
SLC2A13	527.024	-1.69894	0.115786	-14.6731	9.58836e-49	1.83072e-47
DIP2C	604.781	-1.17666	0.12311	-9.55777	1.20316e-21	5.96888e-21
TEX30	306.624	1.24104	0.120392	10.3083	6.46187e-25	3.76959e-24
AKAP6	122.626	-2.22274	0.169722	-13.0963	3.45479e-39	4.04998e-38
MIPOL1	161.924	-1.37059	0.174591	-7.85032	4.14982e-15	1.41776e-14
KCTD14	622.897	1.15644	0.104267	11.0912	1.38443e-28	9.68838e-28
ADAMTS12	744.053	3.3694	0.177496	18.9829	2.36066e-80	1.78672e-78
PTPRO	2027.23	1.43036	0.229933	6.22076	4.94757e-10	1.25015e-09
NCAPD3	1700.16	1.0322	0.0725127	14.2348	5.57244e-46	9.24086e-45
EDNRA	477.632	1.85305	0.171101	10.8302	2.47731e-27	1.6279e-26
NR3C2	959.414	-2.73538	0.156585	-17.4689	2.47037e-68	1.13938e-66
AKR1C2	136.207	-1.5455	0.20447	-7.55858	4.07485e-14	1.31369e-13
VENTX	158.751	3.64231	0.31815	11.4484	2.39478e-30	1.84374e-29
ADAM8	624.404	1.17069	0.171044	6.84439	7.68029e-12	2.18702e-11
FLI1	299.46	-1.27468	0.133321	-9.56097	1.16657e-21	5.79128e-21
TMEM45B	5471.63	-1.0596	0.114983	-9.21526	3.1052e-20	1.41975e-19
BICD1	391.95	1.31801	0.114532	11.5078	1.2046e-30	9.35228e-30
ZNF385D	28.2242	-1.34438	0.237271	-5.66599	1.46176e-08	3.32267e-08
TDO2	193.306	1.79649	0.226647	7.92642	2.25561e-15	7.81652e-15
CCDC175	13.7838	1.3172	0.241487	5.45455	4.90958e-08	1.07429e-07
PABPC3	86.4307	2.02761	0.194975	10.3994	2.49606e-25	1.49268e-24
CENPJ	590.135	1.08943	0.105097	10.366	3.54151e-25	2.10508e-24
CCL28	1170.75	-2.1342	0.190141	-11.2243	3.09907e-29	2.24873e-28
GFRA1	158.549	-3.14703	0.221557	-14.2042	8.63305e-46	1.41415e-44
DST	3986.86	-1.00997	0.144544	-6.98728	2.80265e-12	8.16991e-12
BEND6	22.5	-1.09491	0.204422	-5.35612	8.50298e-08	1.83125e-07
SCHIP1	18.0257	-1.09762	0.209377	-5.24231	1.58582e-07	3.3431e-07
AP1S3	311.289	1.38802	0.112789	12.3063	8.37519e-35	8.04749e-34
TMEM56	996.273	-1.56315	0.157994	-9.89377	4.43002e-23	2.36124e-22
HSPB8	560.457	-3.773	0.217821	-17.3216	3.23475e-67	1.40005e-65
CYSLTR2	27.5537	-1.31152	0.191398	-6.85229	7.26771e-12	2.07074e-11
SETBP1	212.967	-2.16496	0.168449	-12.8523	8.35015e-38	9.14243e-37
SPC25	394.602	1.16088	0.090836	12.78	2.12086e-37	2.27815e-36
TCF7L1	217.971	-1.53432	0.109193	-14.0514	7.5561e-45	1.16775e-43
SH2D6	39.668	-2.16033	0.253359	-8.52672	1.50555e-17	5.92069e-17
HOMER1	304.758	1.92381	0.13151	14.6286	1.84537e-48	3.39598e-47
SUV39H2	489.469	1.09497	0.0796056	13.755	4.75474e-43	6.70891e-42
CAMK4	89.6233	-1.44032	0.159274	-9.04307	1.5233e-19	6.71717e-19
TRIM36	298.191	-1.51978	0.147177	-10.3262	5.36436e-25	3.15932e-24
IGSF10	61.0478	-2.67049	0.244621	-10.9168	9.57662e-28	6.41877e-27
SPARCL1	3029.2	-2.34395	0.176321	-13.2937	2.5183e-40	3.09214e-39
GPD1L	2062	-1.4449	0.0785889	-18.3856	1.71438e-75	1.07671e-73
CCNO	343.193	3.07434	0.157151	19.5629	3.20148e-85	3.12918e-83
WDR78	128.192	-2.26501	0.150003	-15.0998	1.62464e-51	3.49535e-50
BMP3	223.615	-5.21612	0.305001	-17.102	1.43476e-65	5.7077e-64
ZNF117	444.589	1.06606	0.164435	6.48318	8.981e-11	2.38315e-10
RAB3C	30.3804	-2.09098	0.254038	-8.23097	1.85701e-16	6.84505e-16
STK32B	32.7403	-1.53674	0.163531	-9.39722	5.60239e-21	2.68722e-20
CENPH	523.773	1.314	0.0935661	14.0435	8.44092e-45	1.30177e-43
BANK1	109.825	-1.53145	0.180913	-8.46511	2.55913e-17	9.91082e-17
BCL2L11	889.879	-1.00261	0.0815561	-12.2934	9.82339e-35	9.4084e-34
BMP6	77.5595	-1.89151	0.180428	-10.4834	1.02932e-25	6.28278e-25
PTPRR	443.888	-1.69034	0.204764	-8.25507	1.51811e-16	5.64094e-16
CCDC148	16.0449	2.14658	0.199022	10.7856	4.02435e-27	2.62812e-26
SCN3A	25.7332	-2.18595	0.2014	-10.8538	1.91324e-27	1.26286e-26
CD96	151.328	-1.31431	0.169871	-7.73713	1.01689e-14	3.39476e-14
SLC25A27	200.531	1.32823	0.160014	8.30069	1.03512e-16	3.87453e-16
FRMD1	414.176	-1.57326	0.217862	-7.22138	5.14614e-13	1.56473e-12
LPCAT1	2223.14	1.11885	0.116218	9.62716	6.14036e-22	3.08881e-21
C16orf89	51.3725	-3.57502	0.249979	-14.3013	2.14802e-46	3.62315e-45
CMTM7	728.415	1.47146	0.11359	12.9542	2.22445e-38	2.50808e-37
CD8A	258.956	-1.07389	0.197941	-5.42533	5.78473e-08	1.26036e-07
C7orf31	191.187	-1.6641	0.119714	-13.9006	6.28243e-44	9.30948e-43
JAZF1	238.274	-1.76993	0.144892	-12.2155	2.57037e-34	2.41631e-33
PID1	785.026	-1.6171	0.172025	-9.40039	5.43606e-21	2.60913e-20
MCOLN2	382.215	-1.75335	0.195917	-8.94946	3.57213e-19	1.54065e-18
LGI4	180.082	-2.06357	0.19415	-10.6287	2.19078e-26	1.37942e-25
ANKFN1	17.9244	1.06559	0.261451	4.07568	4.58806e-05	7.98434e-05
MSI2	3267.47	1.05669	0.0889273	11.8827	1.45645e-32	1.25633e-31
CACNA2D1	184.691	-2.05795	0.196628	-10.4662	1.2347e-25	7.48378e-25
HS3ST3A1	39.2005	1.0263	0.192125	5.34186	9.19987e-08	1.97729e-07
SEMA3D	57.0863	-2.15721	0.302051	-7.14188	9.20656e-13	2.75618e-12
AK5	26.4338	-1.3849	0.230814	-6.00007	1.97226e-09	4.7884e-09
THY1	3325.27	1.29245	0.143332	9.01717	1.93002e-19	8.46766e-19
FAM134B	1125.97	-1.43401	0.142006	-10.0983	5.62362e-24	3.14152e-23
GPR15	58.8038	-3.48479	0.306642	-11.3644	6.29099e-30	4.74929e-29
ABI3BP	345.483	-3.20049	0.202792	-15.7821	4.13089e-56	1.09066e-54
ANGPT1	97.5253	-1.57363	0.173543	-9.06769	1.2157e-19	5.38651e-19
ABCA9	47.5796	-2.94816	0.236348	-12.4738	1.03764e-35	1.03476e-34
ABCA6	61.4376	-2.30191	0.240817	-9.55879	1.19141e-21	5.9126e-21
ABCA10	43.0368	-1.47026	0.199225	-7.37991	1.584e-13	4.9415e-13
ABCA5	636.527	-1.14917	0.147844	-7.77285	7.67418e-15	2.57944e-14
C4orf19	656.028	-1.66789	0.107635	-15.4958	3.706e-54	9.01102e-53
[truncated: 1,683 more rows]
