# Supplementary material for: Study on the regulation mechanism of TBX5 gene and Gegen Qinlian decoction on colorectal cancer
Source: Front Oncol. 2026 Jan 14;15:1732015. doi: 10.3389/fonc.2025.1732015 (PMC12847017; doi:10.3389/fonc.2025.1732015)
Supplement: Supplementary file 1 [file DataSheet1.zip › Supplementary Table 4.xlsx]

## Sheet: Supplementary Table S4-1
Supplementary Table S4-1 PH assumption test
	Global_pH	chisq	df
TBX5	0.288221	1.12791	1
Age	0.680107	0.170005	1
Gender	0.087549	2.91887	1
T.stage	0.235533	1.40713	1
N.stage	0.287082	1.13326	1
M.stage	0.86786	0.0276813	1

## Sheet: Supplementary Table S4-2
Supplementary Table S4-2 PH assumption test
	Global_pH	chisq	df
Age	0.774716	0.0819169	1
T.stage	0.199702	1.64455	1
N.stage	0.659977	0.193552	1
M.stage	0.731191	0.118021	1
