# Supplementary material for: Study on the regulation mechanism of TBX5 gene and Gegen Qinlian decoction on colorectal cancer
Source: Front Oncol. 2026 Jan 14;15:1732015. doi: 10.3389/fonc.2025.1732015 (PMC12847017; doi:10.3389/fonc.2025.1732015)
Supplement: Supplementary file 1 [file DataSheet1.zip › Supplementary Table 5.xlsx]

## Sheet: BP
Supplementary Table S5 GO enrichment analysis results for TBX5.
ID	Description	setSize	enrichmentScore	NES	pvalue	p.adjust	qvalue	rank	leading_edge	core_enrichment
GOBP_MITOCHONDRIAL_RESPIRATORY_CHAIN_COMPLEX_ASSEMBLY	GOBP_MITOCHONDRIAL_RESPIRATORY_CHAIN_COMPLEX_ASSEMBLY	GOBP_MITOCHONDRIAL_RESPIRATORY_CHAIN_COMPLEX_ASSEMBLY	82	-0.643787	-2.96117	1e-10	3.61071428571429e-08	2.91729323308271e-08	4808	tags=68%, list=27%, signal=50%	100131801/4720/55245/285521/25880/131474/5018/4718/29090/389203/4711/84233/728568/4712/4705/4694/84275/28976/4724/4702/7386/25813/51204/4710/617/6834/4715/55967/54949/4707/4708/51287/4717/4714/84300/4722/4700/25915/84987/28958/4706/55572/4695/54539/4725/4704/51079/644096/126328/4713/4716/374291/4696/9997/4728/790955
GOBP_ATP_SYNTHESIS_COUPLED_ELECTRON_TRANSPORT	GOBP_ATP_SYNTHESIS_COUPLED_ELECTRON_TRANSPORT	GOBP_ATP_SYNTHESIS_COUPLED_ELECTRON_TRANSPORT	74	-0.635231	-2.8658	1e-10	3.61071428571429e-08	2.91729323308271e-08	4184	tags=70%, list=23%, signal=54%	4718/4711/4697/4712/4705/4694/9167/1350/4724/4702/7386/11315/388753/7388/4731/4710/57017/4715/55967/54949/4707/4729/4708/891/51142/4717/4714/4722/4700/6389/4706/4695/1337/4725/4704/9377/440567/637/1329/1327/4723/4713/29796/27089/4716/374291/4696/4728/4726/1537/790955/4701
GOBP_RESPIRATORY_ELECTRON_TRANSPORT_CHAIN	GOBP_RESPIRATORY_ELECTRON_TRANSPORT_CHAIN	GOBP_RESPIRATORY_ELECTRON_TRANSPORT_CHAIN	93	-0.607466	-2.67041	1e-10	3.61071428571429e-08	2.91729323308271e-08	4184	tags=63%, list=23%, signal=49%	4718/4711/4697/4712/4705/4694/9167/1350/4724/4702/7386/11315/388753/7388/2108/4731/4710/84883/6390/57017/2819/4715/55967/54949/4707/4729/4708/891/79751/51142/4717/4714/4722/4700/6389/4706/4695/1337/4725/4704/9377/440567/637/1329/1327/4723/2109/4713/29796/27089/4716/374291/4696/9997/4728/4726/1537/790955/4701
GOBP_MITOCHONDRIAL_GENE_EXPRESSION	GOBP_MITOCHONDRIAL_GENE_EXPRESSION	GOBP_MITOCHONDRIAL_GENE_EXPRESSION	97	-0.576934	-2.5945	1e-10	3.61071428571429e-08	2.91729323308271e-08	4072	tags=46%, list=23%, signal=36%	283459/84881/84275/5188/54460/51021/28973/60528/51067/26995/51204/64963/51258/28957/10102/84273/92170/64960/84769/54948/55168/115416/9238/3028/51081/78988/5442/54938/84300/80324/28958/285367/10922/7284/51069/708/64951/6472/51116/6150/6183/400916/6182/65993/4701
GOBP_OXIDATIVE_PHOSPHORYLATION	GOBP_OXIDATIVE_PHOSPHORYLATION	GOBP_OXIDATIVE_PHOSPHORYLATION	103	-0.561191	-2.58457	1e-10	3.61071428571429e-08	2.91729323308271e-08	4184	tags=61%, list=23%, signal=47%	4718/4711/4697/4712/4705/4694/9167/84275/1350/7385/4724/4702/7386/11315/388753/26471/7388/4731/4710/57017/4715/30968/84277/55967/54949/4707/4729/4708/891/51142/4717/4714/1347/84300/4722/4700/6389/4706/4695/1337/4725/4704/9377/440567/637/51085/6472/1329/1327/4723/4713/29796/7384/27089/4716/374291/4696/4728/4726/1537/400916/790955/4701
GOBP_HOMOPHILIC_CELL_ADHESION_VIA_PLASMA_MEMBRANE_ADHESION_MOLECULES	GOBP_HOMOPHILIC_CELL_ADHESION_VIA_PLASMA_MEMBRANE_ADHESION_MOLECULES	GOBP_HOMOPHILIC_CELL_ADHESION_VIA_PLASMA_MEMBRANE_ADHESION_MOLECULES	165	0.650139514432101	1.8790223890532	1e-10	3.61071428571429e-08	2.91729323308271e-08	3680	tags=55%, list=21%, signal=44%	29930/1008/1010/5101/57575/65217/27328/9499/6900/27255/56139/83872/1000/28513/9752/120114/57863/64084/26167/91624/83259/1826/56136/56142/152330/55714/56124/56145/5099/152404/56132/8832/56138/56147/56130/54798/23705/64072/79633/1006/26025/56129/56098/1009/2196/8641/56112/11122/56135/57717/1005/5098/221935/56108/56128/9708/56133/1002/7216/27253/56110/1004/1016/57526/56121/56109/56111/6091/3897/5612…
GOBP_SYNAPSE_ASSEMBLY	GOBP_SYNAPSE_ASSEMBLY	GOBP_SYNAPSE_ASSEMBLY	171	0.626951894781052	1.8171869013041	1e-10	3.61071428571429e-08	2.91729323308271e-08	3839	tags=50%, list=21%, signal=40%	347731/22865/139065/53942/119/2895/114798/4916/2566/84631/22871/9378/4593/158038/2554/7058/1000/22829/64084/4884/23768/26167/140689/1826/2823/57502/4131/2596/2561/2045/10082/6495/145581/5457/11141/56132/23316/56130/266743/54674/8927/7097/2066/26280/257194/57717/4208/7476/221935/56133/375323/27445/27253/3556/26052/654429/4915/1812/2562/79953/22943/64101/56126/55203/56123/56131/266727/9379/1141/846…
GOBP_REGULATION_OF_MEMBRANE_POTENTIAL	GOBP_REGULATION_OF_MEMBRANE_POTENTIAL	GOBP_REGULATION_OF_MEMBRANE_POTENTIAL	402	0.595737698636701	1.75392405082733	1e-10	3.61071428571429e-08	2.91729323308271e-08	3324	tags=41%, list=19%, signal=34%	6910/4653/3736/1137/2565/27133/7224/259232/3776/4988/6336/2895/2558/2915/10345/1268/2903/200959/8001/3745/2566/845/340273/29119/22871/81832/9378/9096/124925/5350/3751/6869/5649/2554/3747/6332/2567/55800/3777/120892/6327/63895/11280/287/2569/948/5999/2741/90134/2911/54112/140730/88/781/6323/401190/57502/9699/2561/6335/10369/1136/859/2257/3778/148/3753/11149/9472/2890/152404/6326/57369/23316/477/23…
GOBP_CELL_CELL_ADHESION_VIA_PLASMA_MEMBRANE_ADHESION_MOLECULES	GOBP_CELL_CELL_ADHESION_VIA_PLASMA_MEMBRANE_ADHESION_MOLECULES	GOBP_CELL_CELL_ADHESION_VIA_PLASMA_MEMBRANE_ADHESION_MOLECULES	267	0.594384370034942	1.73830724592203	1e-10	3.61071428571429e-08	2.91729323308271e-08	3303	tags=45%, list=18%, signal=37%	9370/29930/1008/1010/5101/22865/57575/2895/65217/114798/27328/57689/9499/5010/84631/22871/6900/27255/56139/83872/1000/28513/9752/120114/57863/64084/26167/22854/91624/83259/1826/23418/56136/26011/56142/10082/145581/152330/8404/55714/56124/11141/57451/56145/5099/152404/56132/8832/56138/6401/56147/6402/56130/54798/23705/10178/64072/79633/1006/26025/56129/56098/1009/2196/8641/56112/11122/9071/56135/5…
GOBP_POTASSIUM_ION_TRANSPORT	GOBP_POTASSIUM_ION_TRANSPORT	GOBP_POTASSIUM_ION_TRANSPORT	232	0.592915825384236	1.7289640464269	1e-10	3.61071428571429e-08	2.91729323308271e-08	3278	tags=41%, list=18%, signal=34%	3736/27133/259232/3776/56479/157855/284525/6557/343450/3739/100134444/3745/4986/845/6616/3356/283652/81832/1804/30820/25769/3751/3747/10060/3788/3777/3758/65267/3772/287/5999/90134/88/7881/6000/3743/219527/3785/4842/170850/93107/859/3778/3753/6507/3763/57628/1814/9472/9312/477/23704/123041/3249/480/3779/5311/3762/3746/57582/3766/285335/2273/3782/3738/3786/482/496/285195/5348/80333/3737/23439/2702…
GOBP_SYNAPSE_ORGANIZATION	GOBP_SYNAPSE_ORGANIZATION	GOBP_SYNAPSE_ORGANIZATION	405	0.556891966655384	1.64036512518335	1e-10	3.61071428571429e-08	2.91729323308271e-08	3707	tags=39%, list=21%, signal=32%	347731/22865/139065/53942/119/2895/2915/114798/57689/9723/4916/2566/9499/22891/84631/5063/8499/547/22871/9378/124925/4593/6900/158038/5649/7143/2554/7058/1000/120892/22829/64084/158866/4884/23768/26167/26059/9758/22854/718/4747/140689/1826/2823/57502/4131/2596/2561/10369/2045/10082/6495/145581/22866/5457/8404/23025/11141/4744/56132/440279/785/23316/91752/56130/2743/8828/266743/55619/116442/54674/…
GOBP_REGULATION_OF_TRANS_SYNAPTIC_SIGNALING	GOBP_REGULATION_OF_TRANS_SYNAPTIC_SIGNALING	GOBP_REGULATION_OF_TRANS_SYNAPTIC_SIGNALING	405	0.539040112544816	1.58778121186403	1e-10	3.61071428571429e-08	2.91729323308271e-08	3389	tags=36%, list=19%, signal=30%	9370/85445/22986/2895/2915/774/1268/9211/2903/57689/3745/9162/6616/3356/22871/81832/9378/6900/25769/10718/6869/5649/7143/9228/1000/120892/22829/64084/4884/26059/57282/6860/5999/1996/2911/22854/590/140730/57502/347733/9699/4131/10369/1136/152330/11170/2916/3908/148/23025/6507/1814/4889/10858/2890/152404/107/440279/1959/23316/8564/477/266743/84502/57537/2901/22999/9590/6865/11178/1142/339302/4130/1…
GOBP_REGULATION_OF_ION_TRANSMEMBRANE_TRANSPORT	GOBP_REGULATION_OF_ION_TRANSMEMBRANE_TRANSPORT	GOBP_REGULATION_OF_ION_TRANSMEMBRANE_TRANSPORT	449	0.537220909207037	1.58122199143689	1e-10	3.61071428571429e-08	2.91729323308271e-08	3990	tags=40%, list=22%, signal=32%	3736/2259/27133/259232/4988/56479/157855/196541/6336/2915/10345/774/3739/1394/100134444/3745/4986/845/22871/81832/1804/30820/5350/3751/5649/3747/6332/55800/3788/6327/3758/65267/11280/3772/287/5999/90134/88/7881/6000/781/3743/219527/6323/777/3785/4842/2256/6335/10369/170850/93107/859/7220/2257/779/57158/6769/3778/146395/3753/3763/5587/57628/1814/9472/9312/6326/5354/785/23072/477/23704/84502/799/37…
GOBP_MUSCLE_SYSTEM_PROCESS	GOBP_MUSCLE_SYSTEM_PROCESS	GOBP_MUSCLE_SYSTEM_PROCESS	408	0.534349670777088	1.57456317277497	1e-10	3.61071428571429e-08	2.91729323308271e-08	3994	tags=41%, list=22%, signal=32%	4653/3736/4619/4626/4620/7140/3952/6336/3357/10345/1129/221476/9499/1311/845/3479/3356/29119/6870/4624/51778/5350/6869/6332/55800/6327/80763/4629/287/5999/2741/88/781/6444/23336/9464/60675/6323/27302/25802/1482/8735/6261/1674/23213/4842/8048/5733/1136/859/51761/800/1264/2257/51086/779/2775/58529/6769/3778/148/3753/4638/9472/9312/93649/53632/477/23704/6865/4660/5294/1410/10052/4633/2697/5592/84676…
GOBP_NADH_DEHYDROGENASE_COMPLEX_ASSEMBLY	GOBP_NADH_DEHYDROGENASE_COMPLEX_ASSEMBLY	GOBP_NADH_DEHYDROGENASE_COMPLEX_ASSEMBLY	49	-0.673972	-2.74229	1.13818085723628e-10	3.83566948888627e-08	3.09904682531703e-08	4184	tags=76%, list=23%, signal=58%	4720/25880/5018/4718/29090/4711/84233/4712/4705/4694/28976/4724/4702/4710/617/4715/55967/4707/4708/4717/4714/4722/4700/25915/4706/55572/4695/54539/4725/4704/51079/126328/4713/4716/374291/4696/4728
GOBP_MUSCLE_CONTRACTION	GOBP_MUSCLE_CONTRACTION	GOBP_MUSCLE_CONTRACTION	328	0.549622036533524	1.61325106804897	2.77636058559266e-10	8.7715642251068e-08	7.08702570532862e-08	3584	tags=40%, list=20%, signal=33%	3736/4619/4626/4620/7140/6336/3357/10345/1129/9499/1311/845/3356/29119/6870/4624/5350/6869/6332/55800/6327/80763/4629/287/2741/88/781/6444/23336/60675/6323/27302/25802/1482/8735/6261/1674/23213/4842/8048/5733/1136/859/51761/800/1264/2257/51086/779/2775/6769/3778/148/3753/4638/9312/93649/477/23704/6865/4660/5294/1410/10052/4633/2697/5592/84676/6329/3762/6547/8082/8736/3363/6442/1909/7111/442721/59…
GOBP_MITOCHONDRIAL_TRANSLATION	GOBP_MITOCHONDRIAL_TRANSLATION	GOBP_MITOCHONDRIAL_TRANSLATION	68	-0.604174	-2.68284	3.6888609115308e-10	1.0968936416346e-07	8.86240268528763e-08	4072	tags=53%, list=23%, signal=41%	283459/84881/5188/54460/51021/28973/51067/26995/51204/64963/51258/28957/10102/84273/92170/64960/84769/54948/55168/115416/51081/78988/54938/84300/28958/285367/7284/51069/708/64951/6472/51116/6150/6183/65993/4701
GOBP_REGULATION_OF_BLOOD_CIRCULATION	GOBP_REGULATION_OF_BLOOD_CIRCULATION	GOBP_REGULATION_OF_BLOOD_CIRCULATION	245	0.571505586988865	1.67005242133487	6.13418900685144e-10	1.72268474609078e-07	1.39185107289962e-07	3391	tags=38%, list=19%, signal=32%	6910/3952/6336/10345/1129/186/492/845/3356/29119/6870/9096/4624/2243/5350/6474/6869/2266/55800/10060/552/6327/80763/287/5999/781/2244/27129/1621/27302/1482/1674/4842/491/8048/859/185/7220/51086/148/3753/10699/11149/477/23704/3274/4159/57731/5294/10052/4633/2697/3762/6547/84525/1909/100506013/4313/9732/6262/493/482/553/7042/5348/659/5142/6546/8913/1756/2702/8654/64091/478/10242/783/6781/4625/5997/…
GOBP_AXON_DEVELOPMENT	GOBP_AXON_DEVELOPMENT	GOBP_AXON_DEVELOPMENT	465	0.510648965723996	1.50310678458192	1.21698798537934e-09	3.23782856110135e-07	2.61601849488745e-07	3965	tags=37%, list=22%, signal=30%	11023/5015/1272/7224/22865/139065/10716/285220/53942/114798/1268/9211/57689/9353/9723/9499/84631/5063/658/9378/6900/9201/27255/6474/5649/7143/1000/2044/347/6696/4804/4884/23768/22854/1749/56956/4747/2042/91624/2335/1826/347733/4168/8929/4131/3800/4133/2596/2737/91653/7345/2045/6586/91584/152330/51761/8941/5457/63923/3908/5803/4135/90249/4744/107/8022/1959/10752/5354/4685/6387/4684/8828/4009/22311…
GOBP_REGULATION_OF_POSTSYNAPTIC_MEMBRANE_POTENTIAL	GOBP_REGULATION_OF_POSTSYNAPTIC_MEMBRANE_POTENTIAL	GOBP_REGULATION_OF_POSTSYNAPTIC_MEMBRANE_POTENTIAL	126	0.635236038318287	1.81684162630472	1.43237936082992e-09	3.29121712227057e-07	2.65915402871775e-07	3309	tags=49%, list=18%, signal=40%	3736/1137/2565/4988/2895/2558/2915/2903/8001/2566/22871/81832/9378/124925/3751/5649/2554/2567/120892/2569/5999/2741/2911/401190/57502/9699/2561/1136/2890/152404/23316/2743/266743/2901/22999/5027/1142/8973/6547/50944/4208/7476/66000/1143/2892/2570/2894/1135/135/4355/5026/4923/1146/23542/55584/2899/2900/1141/154/5024/2898/2555
GOBP_MULTICELLULAR_ORGANISMAL_SIGNALING	GOBP_MULTICELLULAR_ORGANISMAL_SIGNALING	GOBP_MULTICELLULAR_ORGANISMAL_SIGNALING	159	0.612177185564109	1.76848681533699	1.41353401518981e-09	3.29121712227057e-07	2.65915402871775e-07	3391	tags=47%, list=19%, signal=38%	6910/3736/6336/10345/492/845/9607/29119/9096/5350/3751/7143/6332/55800/10060/552/6327/11280/287/2741/54112/781/6323/1482/491/6335/146183/10369/7220/2257/51086/3753/10699/6326/477/23704/57731/10052/2697/1133/6329/3762/6547/6328/6262/493/482/1143/58524/6546/8913/8506/3737/83700/2702/4915/8911/478/1812/27094/23114/10242/783/10021/1901/6324/6330/2316/30845/3741/5024/2898/4897/157378
GOBP_CELL_JUNCTION_ASSEMBLY	GOBP_CELL_JUNCTION_ASSEMBLY	GOBP_CELL_JUNCTION_ASSEMBLY	405	0.524475356824229	1.54487968199576	1.36016111114401e-09	3.29121712227057e-07	2.65915402871775e-07	3842	tags=36%, list=21%, signal=29%	6910/4653/347731/3273/1008/1010/22865/139065/53942/119/2895/114798/4916/2566/5010/6422/84631/22871/9378/4593/158038/2554/7058/1000/28513/22829/347/64084/4884/23768/26167/287/88/8777/2042/2335/140689/26585/1826/2823/57502/4131/2596/2561/2045/10082/6495/145581/5457/11170/90102/11141/56132/23316/10979/56130/266743/54674/2824/8927/1006/10052/1009/2697/7097/57493/8829/2066/26280/257194/9071/57717/4208…
GOBP_MITOCHONDRIAL_ELECTRON_TRANSPORT_NADH_TO_UBIQUINONE	GOBP_MITOCHONDRIAL_ELECTRON_TRANSPORT_NADH_TO_UBIQUINONE	GOBP_MITOCHONDRIAL_ELECTRON_TRANSPORT_NADH_TO_UBIQUINONE	42	-0.685729	-2.68238	1.62277059446075e-09	3.4146728797718e-07	2.75890067645678e-07	4184	tags=76%, list=23%, signal=59%	4718/4711/4697/4712/4705/4694/4724/4702/11315/4731/4710/57017/4715/4707/4729/4708/4717/4714/4722/4700/4706/4695/4725/4704/4723/4713/4716/374291/4696/4728/4726/4701
GOBP_MITOCHONDRIAL_MEMBRANE_ORGANIZATION	GOBP_MITOCHONDRIAL_MEMBRANE_ORGANIZATION	GOBP_MITOCHONDRIAL_MEMBRANE_ORGANIZATION	102	-0.494865	-2.19886	1.57020654979013e-09	3.4146728797718e-07	2.75890067645678e-07	5227	tags=55%, list=29%, signal=39%	10939/79594/598/2931/9141/27069/285521/10449/54978/5830/7417/5018/6687/90529/666/808/6548/9026/25813/2139/284114/23593/4580/29928/3002/8834/7157/57143/56993/3954/79135/617/84303/581/27113/8996/572/578/8326/291/92609/7755/292/255027/51079/5366/89941/637/26521/26519/84266/26517/400916/790955/140823/100463289
GOBP_ACTION_POTENTIAL	GOBP_ACTION_POTENTIAL	GOBP_ACTION_POTENTIAL	137	0.623638339719806	1.79411546320248	1.68876007901672e-09	3.4146728797718e-07	2.75890067645678e-07	3324	tags=45%, list=19%, signal=37%	3736/1137/6336/1268/3745/29119/9096/3751/6869/3747/6332/55800/6327/11280/287/948/2741/90134/54112/781/6323/6335/859/2257/148/3753/9472/6326/57369/477/23704/10052/2697/6329/3762/6328/6262/1143/6546/8913/1756/8506/3737/2702/3764/4915/8911/1812/27094/10242/4923/783/1269/10021/6324/6330/2316/1141/3741/5024/2898/4897
GOBP_EXTERNAL_ENCAPSULATING_STRUCTURE_ORGANIZATION	GOBP_EXTERNAL_ENCAPSULATING_STRUCTURE_ORGANIZATION	GOBP_EXTERNAL_ENCAPSULATING_STRUCTURE_ORGANIZATION	302	0.544066500898121	1.59514517649314	2.73375555828935e-09	5.31505167198179e-07	4.29432047213064e-07	3768	tags=42%, list=21%, signal=34%	1545/6423/169044/170690/1310/1311/1300/1842/5340/1295/7143/10218/83872/151887/23768/7148/4629/1301/131873/4325/22854/7092/388697/1361/1805/57188/4921/26585/2191/255631/170692/10631/23213/7373/25890/59350/84168/4322/1296/7490/118856/1281/9508/11096/90102/1290/3617/1286/165/1303/1278/9510/3249/2824/1215/1306/4318/1285/50939/4015/4060/1289/4317/1277/11174/83716/81792/22798/2670/1758/84627/25903/5806…
GOBP_MUSCLE_CELL_DIFFERENTIATION	GOBP_MUSCLE_CELL_DIFFERENTIATION	GOBP_MUSCLE_CELL_DIFFERENTIATION	341	0.525418048422942	1.5443572946191	1.09141264982424e-08	2.04336701661537e-06	1.65094778998754e-06	3640	tags=34%, list=20%, signal=27%	6910/150921/51725/7140/221476/1311/3479/9096/4624/51778/6474/1000/552/4629/8038/50507/287/5999/11155/88/6444/93166/137868/26585/27302/6095/25802/1482/6261/2255/150572/4842/284612/7345/9444/8048/6495/859/6935/7490/405754/58529/148/11096/23345/11149/9472/93649/9734/100381270/348093/64208/4015/115701/5239/4633/4703/3488/27063/2318/84525/58494/1909/10290/7111/442721/50804/90342/4208/844/5915/5156/555…
GOBP_REGULATION_OF_CYTOSOLIC_CALCIUM_ION_CONCENTRATION	GOBP_REGULATION_OF_CYTOSOLIC_CALCIUM_ION_CONCENTRATION	GOBP_REGULATION_OF_CYTOSOLIC_CALCIUM_ION_CONCENTRATION	336	0.528378383211407	1.55238527395618	1.75229333711552e-08	3.16351529254248e-06	2.55597674737151e-06	3975	tags=43%, list=22%, signal=34%	7224/3358/196541/3357/2587/2915/10345/1268/2903/492/845/3356/117/2099/25769/5350/3375/6869/552/3777/79608/287/948/2911/781/6363/60675/2846/6261/4842/491/5733/859/185/7220/3062/57158/148/5587/1814/9472/2890/3577/5737/477/116/123041/2829/84502/3579/799/64072/2247/5311/5027/5294/6263/729230/6547/4308/2358/1909/1237/5788/1903/57338/844/3708/84636/2847/930/6366/6262/7223/493/5156/7225/553/5729/6546/17…
GOBP_REGULATION_OF_CELL_JUNCTION_ASSEMBLY	GOBP_REGULATION_OF_CELL_JUNCTION_ASSEMBLY	GOBP_REGULATION_OF_CELL_JUNCTION_ASSEMBLY	193	0.571737519959058	1.66298003142725	3.31319199650001e-08	5.40264049751856e-06	4.36508826703566e-06	4292	tags=42%, list=24%, signal=33%	6910/4653/347731/3273/22865/139065/2895/114798/4916/6422/84631/22871/9378/4593/158038/7058/347/64084/4884/23768/2042/26585/2045/10082/6495/145581/11170/90102/11141/23316/10979/54674/2824/7097/8829/26280/257194/4208/7476/1307/10395/375323/3556/7057/654429/4915/79953/7010/22943/6591/3553/4323/51057/266727/1141/84628/3791/51804/23499/5021/8321/627/7474/7070/9423/57555/8292/5583/4914/79834/26050/8128…
GOBP_NEURON_PROJECTION_GUIDANCE	GOBP_NEURON_PROJECTION_GUIDANCE	GOBP_NEURON_PROJECTION_GUIDANCE	231	0.555159616546634	1.6187039814718	3.26101683142881e-08	5.40264049751856e-06	4.36508826703566e-06	3894	tags=42%, list=22%, signal=34%	11023/5015/1272/10716/285220/53942/9211/9353/9723/9499/658/9378/6900/27255/5649/7143/2044/4804/23768/1749/56956/2042/91624/1826/347733/3800/2596/2737/91653/2045/6586/91584/152330/8941/3908/90249/8022/1959/10752/6387/4684/8828/4009/223117/10154/8829/56896/115557/494470/1630/1909/1949/3798/151449/9241/659/1002/283297/9355/1400/8633/56920/654429/5458/8609/9369/2736/23114/6091/399/3897/2636/23022/579…
GOBP_MUSCLE_TISSUE_DEVELOPMENT	GOBP_MUSCLE_TISSUE_DEVELOPMENT	GOBP_MUSCLE_TISSUE_DEVELOPMENT	374	0.512320038384708	1.50836445423458	3.15666655559834e-08	5.40264049751856e-06	4.36508826703566e-06	4285	tags=39%, list=24%, signal=30%	6910/11023/4223/3776/129446/196541/4879/1310/221476/3479/26281/9096/4624/51778/5350/6474/245806/4036/4629/1301/50507/5999/88/6444/9421/137868/26585/27302/1482/6445/8929/23414/6261/26011/150572/8048/6495/859/7490/5457/58529/57158/1281/148/11149/4638/9472/93649/9734/1959/2247/5311/64208/4015/115701/10052/5239/4633/2697/4703/57493/3488/2066/6664/27063/84525/1909/4208/844/5915/6262/2660/5156/55553/10…
GOBP_REGULATION_OF_HEART_CONTRACTION	GOBP_REGULATION_OF_HEART_CONTRACTION	GOBP_REGULATION_OF_HEART_CONTRACTION	197	0.569831222518348	1.65817960323189	3.57406806170517e-08	5.64591064122488e-06	4.56163949980791e-06	3230	tags=37%, list=18%, signal=31%	6910/6336/10345/1129/186/492/845/29119/6870/9096/4624/5350/6474/55800/10060/552/6327/80763/287/5999/781/27129/27302/1482/1674/4842/491/8048/859/7220/51086/148/3753/10699/11149/477/23704/4159/57731/5294/10052/4633/2697/3762/6547/84525/1909/100506013/6262/493/482/7042/5348/5142/6546/8913/1756/2702/8654/64091/478/783/6781/4625/5997/10021/6324/140/6330/2316/30845/3741/3558
GOBP_ADULT_BEHAVIOR	GOBP_ADULT_BEHAVIOR	GOBP_ADULT_BEHAVIOR	133	0.606723833489873	1.74110822767932	4.22975055976607e-08	6.47920881200529e-06	5.23490659390505e-06	4002	tags=47%, list=22%, signal=36%	1137/4988/3952/2019/114798/2566/4986/9607/3356/9378/124925/6900/7200/285671/2741/238/6323/1621/57502/7345/80243/1136/2257/57626/6506/1814/9455/10752/2515/6387/477/2743/57731/3766/50944/7111/1949/221935/340990/1143/5079/58524/27253/163175/9369/1812/4923/2636/9379/1141/2912/1393/5090/2668/181/57555/434/525/85446/4852/7545/680
GOBP_HEART_PROCESS	GOBP_HEART_PROCESS	GOBP_HEART_PROCESS	241	0.550636980513993	1.60695951579323	6.55424038781371e-08	9.74461328247009e-06	7.87320517173907e-06	3230	tags=34%, list=18%, signal=28%	6910/6336/10345/1129/186/492/845/29119/6870/9096/4624/5350/6474/55800/10060/552/6327/80763/50507/287/5999/781/6444/137868/27129/6323/27302/1482/6445/1674/4842/491/8048/859/7220/2257/51086/148/3753/10699/11149/477/23704/4159/57731/5294/10052/4633/2697/3762/6547/84525/1909/100506013/6262/493/482/7042/5348/5142/25937/6546/8913/1756/2702/3764/8654/64091/478/783/6781/4625/5997/10021/6324/140/6330/2316…
GOBP_RIBOSOMAL_LARGE_SUBUNIT_BIOGENESIS	GOBP_RIBOSOMAL_LARGE_SUBUNIT_BIOGENESIS	GOBP_RIBOSOMAL_LARGE_SUBUNIT_BIOGENESIS	68	-0.542555	-2.40921	7.48241803808896e-08	1.08067494807256e-05	8.73136300384516e-06	5272	tags=57%, list=29%, signal=41%	6123/65008/6838/81887/10969/9045/79707/51388/51187/4839/6135/6125/6165/6152/51491/90441/51121/55651/6134/22907/6147/6122/26155/54475/23481/4736/115416/6130/55052/51154/84231/6169/55794/54663/140801/3692/6175/11224/23246
GOBP_MEMBRANE_DEPOLARIZATION	GOBP_MEMBRANE_DEPOLARIZATION	GOBP_MEMBRANE_DEPOLARIZATION	79	0.673925140505179	1.87636221504554	8.09541706522596e-08	1.13673147957548e-05	9.18427433130898e-06	3213	tags=51%, list=18%, signal=42%	6910/4653/1137/6336/6332/55800/120892/6327/11280/287/781/6323/6335/10369/859/6326/477/1634/5027/1258/2697/8973/6329/6328/2273/6546/8913/10962/2702/135/8911/4923/783/10021/6324/6330/55584/348980/1141/3791
GOBP_MUSCLE_CELL_DEVELOPMENT	GOBP_MUSCLE_CELL_DEVELOPMENT	GOBP_MUSCLE_CELL_DEVELOPMENT	169	0.579201777880583	1.67691642298951	8.56380241109468e-08	1.17000057265091e-05	9.45307350072471e-06	3618	tags=40%, list=20%, signal=32%	6910/7140/221476/1311/3479/9096/4624/51778/6474/4629/287/5999/11155/88/6444/137868/27302/25802/1482/6261/284612/7345/8048/6495/859/58529/148/11149/9472/9734/4015/115701/5239/4633/4703/27063/2318/1909/7111/442721/90342/844/5156/1073/6546/1756/8506/10398/10324/5159/29767/4621/57817/5997/4618/57538/84466/84700/5629/376132/8291/91807/51804/79933/92737/7273/89/23363
GOBP_RIBOSOME_ASSEMBLY	GOBP_RIBOSOME_ASSEMBLY	GOBP_RIBOSOME_ASSEMBLY	57	-0.573506	-2.45503	1.02522168050333e-07	1.3638146302485e-05	1.10190031034707e-05	3738	tags=56%, list=21%, signal=45%	6135/6125/26284/6152/64963/29777/6134/22907/6147/6122/84769/54475/55052/51154/84231/6169/51081/55794/29093/140801/6223/3921/27341/3692/6175/708/51116/6208/23246/6234/6209/6193
GOBP_CARDIAC_MUSCLE_TISSUE_DEVELOPMENT	GOBP_CARDIAC_MUSCLE_TISSUE_DEVELOPMENT	GOBP_CARDIAC_MUSCLE_TISSUE_DEVELOPMENT	212	0.55728787261282	1.62247457593672	1.48593495557728e-07	1.92600030780594e-05	1.55612081717675e-05	3021	tags=34%, list=17%, signal=29%	6910/3776/129446/4879/221476/3479/26281/9096/4624/5350/6474/4036/4629/1301/50507/5999/88/6444/9421/137868/26585/27302/1482/6445/23414/26011/8048/859/7490/5457/57158/148/11149/9472/93649/2247/115701/10052/4633/2697/4703/57493/2066/27063/84525/1909/4208/5915/6262/5156/55553/9241/7042/659/6546/8913/2702/5159/10804/22943/8928/57817/4625/5997/56999/10021/1901/57538/84700/7046/2735/7472/5629
GOBP_ADENYLATE_CYCLASE_MODULATING_G_PROTEIN_COUPLED_RECEPTOR_SIGNALING_PATHWAY	GOBP_ADENYLATE_CYCLASE_MODULATING_G_PROTEIN_COUPLED_RECEPTOR_SIGNALING_PATHWAY	GOBP_ADENYLATE_CYCLASE_MODULATING_G_PROTEIN_COUPLED_RECEPTOR_SIGNALING_PATHWAY	220	0.548611414498058	1.59738579546846	2.13931551262452e-07	2.70355997907924e-05	2.18435373394293e-05	3477	tags=43%, list=19%, signal=35%	2492/3973/4883/4988/56246/2587/2915/2849/155/1268/1394/2835/1129/4986/117/4158/11255/5350/3375/7253/122042/2911/8685/9699/59350/5733/2916/2775/148/1814/107/64805/5737/116/4159/3355/799/6954/9590/2913/1133/2917/2358/6014/19/5746/1909/3354/1903/1395/6344/5745/10203/346562/4886/2847/4161/493/4160/553/5142/11245/54331/4887/135/118442/8477/1812/5996/108/1269/5997/5138/4283/1901/2357/111/23432/2899/277…
GOBP_REGULATION_OF_CATION_TRANSMEMBRANE_TRANSPORT	GOBP_REGULATION_OF_CATION_TRANSMEMBRANE_TRANSPORT	GOBP_REGULATION_OF_CATION_TRANSMEMBRANE_TRANSPORT	321	0.513210557064454	1.5059213506469	2.73237580595273e-07	3.36881943880269e-05	2.72185317768847e-05	4074	tags=38%, list=23%, signal=30%	3736/2259/4988/196541/10345/1394/4986/845/22871/81832/1804/30820/5350/5649/3747/55800/3788/6327/65267/287/5999/88/7881/6000/781/219527/4842/2256/10369/859/7220/2257/57158/6769/146395/3753/5587/57628/1814/9472/5354/785/23072/477/23704/84502/799/3779/4318/5311/5294/729230/644139/53826/3746/2273/57520/50944/1909/388336/57338/4208/844/51297/930/6262/493/482/5348/5142/6546/80333/1756/148811/6347/34266…
GOBP_SYNAPTIC_TRANSMISSION_GLUTAMATERGIC	GOBP_SYNAPTIC_TRANSMISSION_GLUTAMATERGIC	GOBP_SYNAPTIC_TRANSMISSION_GLUTAMATERGIC	90	0.639741325153975	1.80056720566479	3.20725689188066e-07	3.86016275915636e-05	3.11883627581377e-05	3389	tags=50%, list=19%, signal=41%	2895/2915/2891/1268/9162/3356/22871/9378/5649/7143/1000/120892/2911/10369/2916/23025/1814/440279/8564/477/2901/1006/729230/2913/2917/57084/4208/57030/57616/4920/2894/27185/6347/135/1812/22943/23542/2899/2900/3351/2912/5743/2898/6857/5021
GOBP_REGULATION_OF_CATION_CHANNEL_ACTIVITY	GOBP_REGULATION_OF_CATION_CHANNEL_ACTIVITY	GOBP_REGULATION_OF_CATION_CHANNEL_ACTIVITY	156	0.582253787174033	1.68125527277814	3.93422445710584e-07	4.6250010769e-05	3.73679091641876e-05	4046	tags=44%, list=23%, signal=34%	3736/2259/4988/10345/1394/845/22871/81832/5350/5649/3747/3788/287/88/7881/781/219527/4842/2256/10369/2257/57158/6769/146395/3753/1814/9472/785/23704/84502/4318/5311/729230/644139/3746/50944/1909/388336/57338/4208/844/5142/1756/6347/342667/4923/2669/783/23542/2040/23237/5336/30845/54209/1393/154/729993/4987/54800/57555/9001/5144/9992/1193/144245/3688/3458/149111
GOBP_CALCIUM_ION_TRANSMEMBRANE_TRANSPORT	GOBP_CALCIUM_ION_TRANSMEMBRANE_TRANSPORT	GOBP_CALCIUM_ION_TRANSMEMBRANE_TRANSPORT	289	0.519324659846178	1.52023846624681	4.29975951058692e-07	4.83006318355931e-05	3.90247178972567e-05	3985	tags=37%, list=22%, signal=30%	7224/259232/4988/3358/196541/3357/10345/774/1394/2903/492/845/3356/283652/25769/5350/287/781/6363/79054/2823/777/6261/4842/491/10369/286097/859/7220/57158/6769/5587/1814/9472/5354/785/477/27039/123041/2829/84502/799/2247/5311/5027/5294/6263/255022/6547/4308/1909/5788/57338/844/3708/930/6366/55799/6262/7223/493/7225/5142/6546/8913/1756/57113/3685/1234/7222/342667/773/1236/80036/57419/8911/1812/541…
GOBP_REGULATION_OF_NEURON_PROJECTION_DEVELOPMENT	GOBP_REGULATION_OF_NEURON_PROJECTION_DEVELOPMENT	GOBP_REGULATION_OF_NEURON_PROJECTION_DEVELOPMENT	410	0.49470645528685	1.45731853508475	4.25739769227512e-07	4.83006318355931e-05	3.90247178972567e-05	4292	tags=36%, list=24%, signal=28%	1272/7224/6423/10716/2895/114798/1268/57689/9353/9723/4916/22891/6422/6616/5063/8499/547/22871/124925/6900/6474/5649/7143/1000/120892/11075/6695/6696/158866/1996/22854/4747/2042/2335/238/1826/4168/4131/4133/1809/5396/2045/114788/1136/91584/51761/55704/5587/55714/11141/221074/4135/3082/23072/6387/23316/91752/223117/10154/11178/8829/2670/57554/6014/257194/57520/1630/10690/7476/1949/816/7074/4803/48…
GOBP_CARDIAC_CONDUCTION	GOBP_CARDIAC_CONDUCTION	GOBP_CARDIAC_CONDUCTION	94	0.633904631052237	1.78829952932079	4.44709767878494e-07	4.88697364483867e-05	3.94845285896695e-05	3881	tags=49%, list=22%, signal=39%	6910/6336/10345/492/845/29119/9096/5350/55800/10060/6327/287/781/1482/491/7220/51086/3753/10699/477/23704/57731/10052/2697/3762/6547/6262/493/482/6546/8913/2702/478/783/10021/6324/6330/2316/30845/3741/157378/5144/10142/9992/81033/4205
GOBP_REGULATION_OF_SYNAPSE_ASSEMBLY	GOBP_REGULATION_OF_SYNAPSE_ASSEMBLY	GOBP_REGULATION_OF_SYNAPSE_ASSEMBLY	97	0.629806589233403	1.77557099361135	5.73652066628205e-07	6.16981105703314e-05	4.98492725311856e-05	4492	tags=55%, list=25%, signal=41%	347731/22865/139065/2895/114798/4916/84631/22871/9378/4593/158038/7058/64084/4884/23768/2045/10082/6495/145581/11141/23316/54674/7097/26280/257194/4208/7476/375323/3556/654429/4915/79953/22943/266727/1141/84628/51804/5021/8321/627/7474/9423/57555/8292/4914/26050/8128/2047/6092/347730/5789/57633/54413
GOBP_STRIATED_MUSCLE_CELL_DIFFERENTIATION	GOBP_STRIATED_MUSCLE_CELL_DIFFERENTIATION	GOBP_STRIATED_MUSCLE_CELL_DIFFERENTIATION	253	0.526947905304811	1.54139667022649	7.36485529806292e-07	7.75611323577251e-05	6.26658740273774e-05	4305	tags=41%, list=24%, signal=31%	6910/7140/221476/3479/9096/4624/51778/6474/1000/552/4629/8038/50507/5999/11155/88/6444/26585/27302/25802/1482/6261/150572/4842/8048/6495/859/7490/405754/58529/148/11096/11149/9472/93649/9734/64208/115701/5239/4633/4703/3488/27063/2318/84525/58494/7111/442721/50804/90342/4208/844/5915/5156/55553/1073/6546/4868/3565/8506/10398/10324/5159/3756/29767/64091/338773/8740/22943/4621/57817/5997/4283/4618/…
GOBP_REGULATION_OF_HEART_GROWTH	GOBP_REGULATION_OF_HEART_GROWTH	GOBP_REGULATION_OF_HEART_GROWTH	58	0.683909236679468	1.86332009379924	7.95401594316694e-07	8.20562256994059e-05	6.62977053909511e-05	3021	tags=41%, list=17%, signal=35%	6910/3776/221476/3479/26281/4624/5999/27302/1482/23414/859/7490/9472/10409/2247/2066/4208/9241/57817/5997/7046/2735/7472/5629
GOBP_CALCIUM_ION_TRANSPORT	GOBP_CALCIUM_ION_TRANSPORT	GOBP_CALCIUM_ION_TRANSPORT	394	0.493208856036439	1.45228442085188	8.47170064188343e-07	8.56488934894415e-05	6.92004178747531e-05	4016	tags=38%, list=22%, signal=30%	1137/7224/259232/4988/3358/196541/3357/10345/774/1394/2903/492/845/3356/283652/117/25769/5350/65267/287/5999/1447/781/6363/79054/2823/777/6261/4842/491/10369/286097/859/7220/779/2916/57158/6769/148/5587/4638/1814/9472/9455/8832/5354/785/6387/115352/477/27039/123041/2829/84502/799/64072/2247/5311/5027/5294/6263/255022/6547/4308/1909/5788/57338/10203/844/3708/2847/816/930/6366/55799/6262/7223/493/7…
GOBP_CELL_SUBSTRATE_ADHESION	GOBP_CELL_SUBSTRATE_ADHESION	GOBP_CELL_SUBSTRATE_ADHESION	351	0.498190532461934	1.46543401410584	1.03532174630377e-06	0.000102618655442462	8.29112151838725e-05	4837	tags=44%, list=27%, signal=33%	27329/4653/349633/3273/23671/9723/9358/6422/8499/1842/2243/5340/1295/151887/2266/347/6695/7148/7448/948/10894/22854/88/26033/2042/2335/2244/26585/25890/84168/146183/11170/63923/1281/90102/11149/10979/3175/2824/1277/2196/8829/81792/22798/1758/22801/5054/3684/7412/6366/7074/482/2192/7007/3690/1307/335/10395/3676/284/10516/136227/22795/3678/83700/57091/3685/3687/27185/7057/2199/10580/1236/10085/1039…
GOBP_REGULATION_OF_SYNAPSE_STRUCTURE_OR_ACTIVITY	GOBP_REGULATION_OF_SYNAPSE_STRUCTURE_OR_ACTIVITY	GOBP_REGULATION_OF_SYNAPSE_STRUCTURE_OR_ACTIVITY	204	0.542928189937493	1.58013838374226	1.10377126088063e-06	0.000107299302379838	8.66929654294909e-05	4292	tags=43%, list=24%, signal=33%	347731/22865/139065/2895/114798/4916/84631/5063/8499/547/22871/9378/4593/158038/5649/7058/1000/120892/64084/158866/4884/23768/9758/2823/2045/10082/6495/145581/11141/23316/91752/8828/54674/1006/7097/26280/57084/257194/4208/57030/7476/2213/816/26115/375323/6792/27185/3556/26052/654429/4915/5552/79953/22943/348/3587/23237/266727/1141/84628/54209/10288/51804/4897/5021/7846/8321/627/7474/3586/9423/575…
GOBP_SENSORY_PERCEPTION_OF_PAIN	GOBP_SENSORY_PERCEPTION_OF_PAIN	GOBP_SENSORY_PERCEPTION_OF_PAIN	92	0.629927321865151	1.77385441118106	1.17387163665042e-06	0.000111960775910714	9.0459224433041e-05	3967	tags=55%, list=22%, signal=43%	3736/1137/4988/6336/1268/2903/4986/3356/117194/5179/3751/3375/6869/55800/11280/80763/2911/60675/6323/6335/7345/6387/3552/5027/729230/4886/3737/6347/4923/3593/1269/55273/4692/1141/5743/2149/5024/7432/4987/8989/3586/4311/57555/4914/6348/85446/23621/2534/1910/2047/5724
GOBP_STRIATED_MUSCLE_CONTRACTION	GOBP_STRIATED_MUSCLE_CONTRACTION	GOBP_STRIATED_MUSCLE_CONTRACTION	164	0.560304530776337	1.61967380510522	1.26030104348133e-06	0.00011797818101478	9.53210145946895e-05	3840	tags=41%, list=21%, signal=32%	4626/7140/6336/845/29119/4624/5350/55800/6327/287/781/6444/23336/6323/27302/1482/4842/8048/859/51761/2257/51086/6769/148/3753/477/23704/5294/10052/4633/2697/6329/3762/6547/844/1837/6262/5142/6546/8913/1756/2702/10324/92241/3764/342667/8654/4621/783/6781/4625/5997/4608/10021/6324/6330/2316/5290/30845/3741/1144/7273/89/5144/10142/9992/1193
GOBP_AMINE_TRANSPORT	GOBP_AMINE_TRANSPORT	GOBP_AMINE_TRANSPORT	97	0.621816774919502	1.75304585211137	1.4997217043503e-06	0.000137838058463468	0.000111366894026395	3493	tags=52%, list=19%, signal=42%	1137/3952/143425/1268/3745/4986/9607/3356/26281/11255/552/7200/6860/5999/366/1136/83849/1814/4889/6387/8564/477/6865/5027/8973/2917/85413/127833/23208/5865/553/6529/51458/3737/148281/9900/135/341359/1812/4923/5997/140/3351/1141/2912/7432/6857/5021/2668/84258
GOBP_TISSUE_REMODELING	GOBP_TISSUE_REMODELING	GOBP_TISSUE_REMODELING	161	0.559215727359345	1.61609208029225	2.43209557314948e-06	0.000211969709004666	0.000171261902428675	4152	tags=43%, list=23%, signal=33%	3273/3952/186/6422/9607/5340/3375/7060/8200/6696/50507/7043/9464/6694/4921/26585/23418/1621/2255/81501/4286/383/59067/3552/115908/10457/5027/2697/729230/3488/1909/9770/1990/4208/5745/3953/4313/4160/3690/659/84870/338773/3593/57817/1513/1901/4323/2316/3351/1436/3558/154/952/2149/7075/5166/2303/29887/7128/2324/861/1464/4853/5764/6093/558/4763/8600/3569
GOBP_REGULATION_OF_METAL_ION_TRANSPORT	GOBP_REGULATION_OF_METAL_ION_TRANSPORT	GOBP_REGULATION_OF_METAL_ION_TRANSPORT	372	0.489372452426817	1.44033050043196	2.39041273669696e-06	0.000211969709004666	0.000171261902428675	4016	tags=37%, list=22%, signal=30%	3736/1272/2259/196541/10345/1394/4986/845/3356/117/81832/1804/30820/5350/3747/55800/3788/6327/65267/287/5999/88/7881/6000/781/219527/1482/4842/2256/859/7220/2257/2916/57158/6769/3753/5587/57628/4638/1814/9472/9455/8832/5354/785/23072/6387/115352/477/23704/84502/799/3779/57731/5311/5027/5294/53826/128414/3746/2273/57520/286183/57338/844/51297/2847/816/930/6262/493/482/7225/5348/5142/6546/80333/175…
GOBP_DIVALENT_INORGANIC_CATION_HOMEOSTASIS	GOBP_DIVALENT_INORGANIC_CATION_HOMEOSTASIS	GOBP_DIVALENT_INORGANIC_CATION_HOMEOSTASIS	488	0.46836735274766	1.37982102220061	2.35601890650416e-06	0.000211969709004666	0.000171261902428675	4238	tags=39%, list=24%, signal=30%	3736/7224/344905/9247/3358/196541/3357/2587/2915/10345/1268/2903/2835/492/845/3356/283652/117/2099/25769/5350/3375/6869/552/3777/7781/79608/287/948/2911/781/6444/6363/60675/79054/2846/6261/4842/284612/491/286097/8048/5733/84560/859/185/7220/3062/57158/148/5587/1814/221074/9472/2890/3577/6387/5737/477/6279/54757/116/123041/2829/84502/3579/799/64072/2247/5311/5027/5294/6263/6354/729230/6547/4308/23…
GOBP_LOCOMOTORY_BEHAVIOR	GOBP_LOCOMOTORY_BEHAVIOR	GOBP_LOCOMOTORY_BEHAVIOR	189	0.545930856124806	1.58736040633437	2.52798813936357e-06	0.000216592882109879	0.000174997216426952	2859	tags=32%, list=16%, signal=27%	1272/3358/460/2019/2915/4986/6616/124925/6900/5179/3751/5649/7143/120892/7200/57282/2741/1996/2911/54112/238/1826/6323/1621/7345/80243/1136/2257/2916/57626/1814/4211/5153/10752/6387/477/2743/4159/4009/64072/9293/57731/3766/257194/7111/1949/4886/340990/1143/220/58524/4887/135/163175/6886/1812/8322/4923/2636/348/111
GOBP_RIBOSOMAL_SMALL_SUBUNIT_BIOGENESIS	GOBP_RIBOSOMAL_SMALL_SUBUNIT_BIOGENESIS	GOBP_RIBOSOMAL_SMALL_SUBUNIT_BIOGENESIS	67	-0.496389	-2.1921	2.91489819163372e-06	0.000245580172645141	0.000198417631290155	4670	tags=42%, list=26%, signal=31%	11157/57647/51065/6194/6218/9277/705/64745/26284/64963/29777/28987/2068/6169/51081/6202/6223/3921/10436/27341/115939/6208/6234/10607/6209/6217/6193/6227
GOBP_COMPLEMENT_ACTIVATION	GOBP_COMPLEMENT_ACTIVATION	GOBP_COMPLEMENT_ACTIVATION	57	0.677980710415328	1.84133665761333	3.0134161880946e-06	0.000249718341488823	0.000201761083862072	2463	tags=46%, list=14%, signal=39%	1401/325/731/730/732/5648/3078/729/55061/718/81494/710/2219/2220/1378/3075/716/720/735/715/4153/2/922/721/11326/4239
GOBP_POSITIVE_REGULATION_OF_NERVOUS_SYSTEM_DEVELOPMENT	GOBP_POSITIVE_REGULATION_OF_NERVOUS_SYSTEM_DEVELOPMENT	GOBP_POSITIVE_REGULATION_OF_NERVOUS_SYSTEM_DEVELOPMENT	258	0.51383876196816	1.50323861458147	3.14707866533126e-06	0.000256588429891122	0.000207311803420803	4525	tags=41%, list=25%, signal=31%	347731/7224/4988/22865/139065/2895/2915/114798/9353/22891/84631/5063/22871/9378/6474/158038/5649/7058/64084/23768/4036/4747/2335/1826/4131/26011/2737/91584/5803/11141/4135/1959/6387/23316/54674/10154/7097/8829/2670/6664/429/7476/443/816/7074/4803/5176/7732/659/6792/7424/3572/1002/27185/3556/654429/4915/5458/6091/79953/57611/3897/51199/3553/85458/4137/7472/6498/1524/2290/23499/5021/627/170825/4311…
GOBP_CELL_COMMUNICATION_INVOLVED_IN_CARDIAC_CONDUCTION	GOBP_CELL_COMMUNICATION_INVOLVED_IN_CARDIAC_CONDUCTION	GOBP_CELL_COMMUNICATION_INVOLVED_IN_CARDIAC_CONDUCTION	58	0.668458324799945	1.8212238725047	3.32080719481976e-06	0.000266455243965299	0.00021528374128489	3197	tags=45%, list=18%, signal=37%	6910/6336/10345/845/29119/9096/55800/287/781/51086/477/10052/2697/3762/6262/482/6546/8913/2702/478/783/10021/6324/6330/2316/3741
GOBP_SODIUM_ION_TRANSPORT	GOBP_SODIUM_ION_TRANSPORT	GOBP_SODIUM_ION_TRANSPORT	243	0.51896151827075	1.51581109253919	4.251415668083e-06	0.00033062932618707	0.000267133486512745	4010	tags=40%, list=22%, signal=32%	1272/2259/259232/60482/284525/6336/9152/6557/284111/283652/81832/25769/6332/55800/6327/65267/11280/388662/55117/57282/6538/6323/1482/10246/4842/2256/6335/6554/859/2257/1814/6326/6530/51802/23072/477/123041/480/57731/5311/5027/53826/6329/128414/6547/6328/285335/57084/57520/1909/286183/57030/51297/28968/493/482/496/285195/5348/6529/6546/8913/1756/23439/154215/159963/57419/8911/6527/478/9498/10021/6…
GOBP_REGULATION_OF_TRANSPORTER_ACTIVITY	GOBP_REGULATION_OF_TRANSPORTER_ACTIVITY	GOBP_REGULATION_OF_TRANSPORTER_ACTIVITY	261	0.51572500335832	1.50921962601717	4.251415668083e-06	0.00033062932618707	0.000267133486512745	4046	tags=38%, list=23%, signal=30%	3736/9370/2259/4988/2915/10345/1394/845/22871/81832/5350/5649/3747/55800/3788/6327/65267/336/287/88/7881/781/219527/4842/2256/10369/859/2257/57158/6769/146395/3753/1814/9472/785/23072/477/23704/84502/4318/5311/729230/644139/53826/3746/2273/57520/50944/1909/388336/57338/4208/844/6262/482/7225/5348/5142/1756/148811/6347/342667/54106/4923/2669/783/23542/6324/53822/6330/7291/2040/23237/5336/30845/652…
GOBP_OSSIFICATION	GOBP_OSSIFICATION	GOBP_OSSIFICATION	387	0.48321785508185	1.42282778956984	4.32054286736079e-06	0.000330914305977406	0.000267363737246569	4159	tags=37%, list=23%, signal=29%	4653/4958/6423/3952/1834/1311/344901/6422/3479/54829/658/202151/134701/6474/5179/6869/4256/8200/6696/7704/1301/4325/7043/1749/9464/4921/1462/6096/26585/91851/6261/2737/197/23601/4322/50964/10143/63923/5587/3371/1290/3082/50617/1959/4330/10979/8626/1278/115908/2824/4318/2247/7130/4015/5027/1009/1277/2697/3488/81792/6664/1758/9770/222663/4208/860/5745/22801/4313/9902/9241/7042/659/25937/6546/4920/7…
GOBP_SODIUM_ION_TRANSMEMBRANE_TRANSPORT	GOBP_SODIUM_ION_TRANSMEMBRANE_TRANSPORT	GOBP_SODIUM_ION_TRANSMEMBRANE_TRANSPORT	173	0.549802664274285	1.59336381411924	4.74478661551988e-06	0.000357983527484373	0.000289234439406396	3278	tags=38%, list=18%, signal=31%	2259/259232/284525/6336/9152/6557/283652/81832/25769/6332/55800/6327/65267/11280/388662/55117/57282/6538/6323/10246/4842/2256/6335/859/2257/1814/6326/6530/51802/23072/477/123041/480/5311/53826/6329/6547/6328/285335/57520/57030/51297/28968/493/482/496/285195/5348/6529/6546/8913/1756/57419/8911/478/9498/10021/6324/53822/6330/9497/2040/348980/130497/486
GOBP_REGULATION_OF_MITOCHONDRIAL_MEMBRANE_PERMEABILITY	GOBP_REGULATION_OF_MITOCHONDRIAL_MEMBRANE_PERMEABILITY	GOBP_REGULATION_OF_MITOCHONDRIAL_MEMBRANE_PERMEABILITY	55	-0.510159	-2.15811	5.35841450526013e-06	0.00039833507829544	0.00032183666068745	4612	tags=58%, list=26%, signal=43%	79594/598/2931/10449/54978/7417/6687/90529/666/6548/9026/2139/284114/23593/3002/7157/581/27113/8996/572/578/8326/291/7755/292/255027/5366/89941/637/84266/400916/100463289
GOBP_NEUROTRANSMITTER_TRANSPORT	GOBP_NEUROTRANSMITTER_TRANSPORT	GOBP_NEUROTRANSMITTER_TRANSPORT	205	0.532584644376097	1.54920619038764	6.39436637829742e-06	0.000468456841192659	0.000378491861903799	2672	tags=33%, list=15%, signal=29%	60482/9152/143425/1268/6616/3356/22871/9378/11255/120892/1103/26059/388662/55117/6860/6538/9899/140730/9699/4842/1136/148/23025/6507/6506/1814/107/440279/6572/6530/22895/8564/477/6511/2824/2901/22999/6865/5027/1142/339302/8973/2670/3766/57084/4208/57030/7476/127833/28968/23208/10814/1143/3690/79772/5865/27445/6529/9627/5579/22987/9900/135/341359/1812/55879/9498/783
GOBP_SENSORY_SYSTEM_DEVELOPMENT	GOBP_SENSORY_SYSTEM_DEVELOPMENT	GOBP_SENSORY_SYSTEM_DEVELOPMENT	381	0.479075279798674	1.40967190276257	6.60174924579536e-06	0.000476740606249936	0.000385184768025353	3651	tags=33%, list=20%, signal=27%	11023/1545/221391/11081/340273/658/8076/1295/4081/10218/718/6096/58158/3624/1411/1826/2823/23418/7275/170692/8929/91851/2737/2255/6101/491/124842/118427/2202/2200/1296/6935/51761/7490/5457/146862/2916/4286/55714/362/1290/4211/6297/64805/7484/2247/50939/1289/1410/2697/8829/6496/6664/30062/57084/155051/196740/7111/57545/341640/57030/7476/5146/3684/221935/4094/5915/493/5156/5176/4760/220/7042/659/42…
GOBP_CELL_RECOGNITION	GOBP_CELL_RECOGNITION	GOBP_CELL_RECOGNITION	155	0.555986437469282	1.60653493312487	6.8364506570157e-06	0.000486736029172033	0.00039326061600031	3472	tags=40%, list=19%, signal=33%	1401/283471/653509/203074/1268/8749/6900/11055/27255/81035/948/3929/6363/390243/1462/2042/91624/1826/7275/2596/152330/63923/2219/2220/50863/4685/2515/56130/23705/124626/55118/5322/10666/8829/5806/1949/79937/57829/4153/6366/10332/64581/1794/721/1236/4478/81704/6091/7455/246777/5175/84466/23022/4978/4692/54209/2290/133418/4897/56253/26998/10584
GOBP_CARDIOCYTE_DIFFERENTIATION	GOBP_CARDIOCYTE_DIFFERENTIATION	GOBP_CARDIOCYTE_DIFFERENTIATION	136	0.564841689816278	1.62351108974607	7.0588257983904e-06	0.000495588394595326	0.000400412925405772	3238	tags=34%, list=18%, signal=28%	6910/221476/3479/9096/4624/6474/144165/4629/50507/5999/88/6444/9464/26585/27302/1482/26011/8048/859/7490/148/11149/9472/93649/115701/4633/4703/1909/4208/7412/5915/5156/55553/7042/6546/5159/8320/22943/57817/5997/57538/84700/7291/5629/376132/91807
GOBP_ORGAN_GROWTH	GOBP_ORGAN_GROWTH	GOBP_ORGAN_GROWTH	155	0.55503303243692	1.60378004849696	7.46314736666082e-06	0.000516797396417403	0.000417548836087152	3021	tags=33%, list=17%, signal=28%	6910/5897/3776/3952/221476/1311/344901/2252/3479/26281/54796/2099/4624/1588/5999/4921/57502/27302/1482/23414/26011/2255/4322/2121/367/859/7490/148/9472/10409/2247/57493/2066/4208/3953/5915/9241/7042/100126572/84944/5159/80014/57817/6781/5997/1901/7046/2735/7472/26524/5629
GOBP_MUSCLE_CELL_PROLIFERATION	GOBP_MUSCLE_CELL_PROLIFERATION	GOBP_MUSCLE_CELL_PROLIFERATION	183	0.537759917861585	1.56313162650895	7.8501347280943e-06	0.000536249068250225	0.00043326490391189	3990	tags=37%, list=22%, signal=29%	6910/9370/4883/3776/4969/3479/26281/6869/347/7043/27302/1482/23414/26011/6495/1264/4889/93649/9510/348093/4318/2247/2697/5592/3488/2066/4208/10203/4313/2660/9241/284/7042/659/5159/7057/3593/80310/2006/1901/348/8013/84466/7046/2735/7472/199/7099/4881/5290/7434/3351/5743/5739/7432/2303/3586/4854/6648/7128/1991/861/65009/1012/2047/5724/3458
GOBP_CELL_MATRIX_ADHESION	GOBP_CELL_MATRIX_ADHESION	GOBP_CELL_MATRIX_ADHESION	228	0.520630969423444	1.51791661083961	9.23950556481322e-06	0.000622742675068411	0.000503147811810179	4274	tags=42%, list=24%, signal=32%	27329/4653/349633/3273/9723/9358/6422/8499/1842/2243/2266/347/7148/7448/948/10894/88/2042/2335/2244/26585/146183/11170/63923/1281/90102/10979/3175/2824/8829/81792/22801/5054/3684/7412/6366/7074/7007/3690/1307/10395/3676/10516/22795/3678/83700/3685/3687/27185/7057/10580/1236/10391/7010/50509/3897/6614/3683/3681/11117/683/8910/56999/4323/9480/55966/51057/3791/3689/23499/4811/3672/947/4289/89/25992/…
GOBP_SECOND_MESSENGER_MEDIATED_SIGNALING	GOBP_SECOND_MESSENGER_MEDIATED_SIGNALING	GOBP_SECOND_MESSENGER_MEDIATED_SIGNALING	291	0.495770848957491	1.45161670014897	9.37844289951735e-06	0.000623789853382371	0.000503993884350794	3994	tags=37%, list=22%, signal=30%	3358/3357/2915/2986/2903/4879/186/845/3479/117/2977/51778/5350/3747/2044/552/120892/287/948/51555/6444/79054/4842/185/58529/9472/5341/9455/107/3577/6401/64805/5737/477/2978/116/123041/2829/3579/5027/729230/5592/2358/6014/345611/1237/5788/6344/844/7412/3708/27115/6262/493/64581/10231/10725/79772/4760/6546/1756/1230/643/1234/1240/7057/118442/6403/1236/695/8654/5026/50852/108/3709/683/5138/118461/34…
GOBP_MUSCLE_ORGAN_DEVELOPMENT	GOBP_MUSCLE_ORGAN_DEVELOPMENT	GOBP_MUSCLE_ORGAN_DEVELOPMENT	312	0.495793379450338	1.45354289654253	9.51738027186911e-06	0.000624809834731147	0.000504817982978157	5212	tags=47%, list=29%, signal=34%	11023/150921/4223/129446/196541/1310/3479/4624/51778/6474/245806/4036/1301/60529/6444/9421/27302/1482/6445/8929/23414/6261/150572/8048/2121/6495/859/7490/5457/146862/1293/5077/58529/57158/3908/1281/11149/4638/93649/9734/1959/10409/145258/6876/64208/4015/1410/4633/2697/4703/57493/6664/27063/2273/6442/1909/10290/5081/4208/844/22801/6262/2660/55553/1073/9241/7042/5079/4868/1756/8506/54715/10324/2650…
GOBP_COLLAGEN_FIBRIL_ORGANIZATION	GOBP_COLLAGEN_FIBRIL_ORGANIZATION	GOBP_COLLAGEN_FIBRIL_ORGANIZATION	60	0.658271903289506	1.79362063753439	9.93419984581958e-06	0.000643812566931	0.000520171327959244	2925	tags=47%, list=16%, signal=39%	1545/6423/1311/7148/1301/7092/1805/4921/26585/7373/1281/9508/1290/165/1303/1278/4015/4060/1289/1277/81792/7837/7042/9509/84171/50509/11117/7046
GOBP_PHAGOCYTOSIS	GOBP_PHAGOCYTOSIS	GOBP_PHAGOCYTOSIS	227	0.520933644316974	1.51936731611358	1.04899428068214e-05	0.000671223555550406	0.000542318162431272	4288	tags=41%, list=24%, signal=32%	1401/9370/653509/3952/114786/81035/343702/336/948/3929/718/8685/6441/1411/7275/197/2219/2220/353376/11031/5027/5322/4481/720/729230/7097/26228/8406/2358/19/54734/5788/5806/90342/2213/3953/3684/4153/23208/22918/64581/3690/1130/2209/335/1794/389610/721/3071/3685/6347/7057/135/9938/399/9936/22841/3683/3553/5175/84466/6556/200576/9844/199/7099/5290/8291/5336/4688/54209/3689/2268/51454/10584/51411/305…
GOBP_REGULATION_OF_SYNAPTIC_TRANSMISSION_GLUTAMATERGIC	GOBP_REGULATION_OF_SYNAPTIC_TRANSMISSION_GLUTAMATERGIC	GOBP_REGULATION_OF_SYNAPTIC_TRANSMISSION_GLUTAMATERGIC	67	0.649995367077013	1.78484513738694	1.07482948308143e-05	0.000679157879622076	0.000548728736099465	3699	tags=57%, list=21%, signal=45%	2915/1268/9162/3356/22871/9378/5649/7143/1000/120892/2911/10369/2916/23025/1814/8564/477/729230/2913/2917/4208/57616/4920/27185/6347/135/1812/22943/23542/2899/3351/2912/5743/2898/6857/5021/57555/4914
GOBP_ACTIVATION_OF_IMMUNE_RESPONSE	GOBP_ACTIVATION_OF_IMMUNE_RESPONSE	GOBP_ACTIVATION_OF_IMMUNE_RESPONSE	295	0.500871209845355	1.46776999644555	1.11846311659623e-05	0.000698003833875794	0.000563955411617071	4017	tags=37%, list=22%, signal=29%	1401/325/731/730/4340/732/5648/3078/5063/729/55061/718/81494/710/11126/2219/2220/1378/3075/115352/716/4332/720/10666/26228/2358/735/5788/3824/4208/2213/715/4153/930/89857/3937/2/640/922/64581/93978/54900/5142/3702/5579/721/3071/931/149628/1240/11326/2359/1236/84106/695/4239/56244/11006/100528032/9840/11027/50852/719/23180/22914/940/3553/2357/8013/26191/79037/728/58484/973/974/7099/1493/5290/4068/…
GOBP_CARDIAC_MUSCLE_CELL_DIFFERENTIATION	GOBP_CARDIAC_MUSCLE_CELL_DIFFERENTIATION	GOBP_CARDIAC_MUSCLE_CELL_DIFFERENTIATION	106	0.585248890048077	1.66084523821723	1.22798718252486e-05	0.000738985143769426	0.00059706644964868	3238	tags=36%, list=18%, signal=30%	6910/221476/3479/9096/4624/6474/4629/50507/5999/88/6444/26585/27302/1482/8048/859/7490/148/11149/9472/93649/115701/4633/4703/4208/5915/5156/55553/6546/5159/22943/57817/5997/57538/84700/5629/376132/91807
GOBP_CARDIAC_MUSCLE_CONTRACTION	GOBP_CARDIAC_MUSCLE_CONTRACTION	GOBP_CARDIAC_MUSCLE_CONTRACTION	127	0.565321690144455	1.61657781076268	1.22428098378485e-05	0.000738985143769426	0.00059706644964868	3197	tags=36%, list=18%, signal=30%	6336/845/29119/4624/5350/55800/6327/287/781/6444/6323/27302/1482/4842/8048/859/2257/51086/148/3753/477/23704/5294/10052/4633/2697/3762/6262/5142/6546/8913/1756/2702/3764/8654/783/6781/4625/5997/10021/6324/6330/2316/5290/30845/3741
GOBP_COGNITION	GOBP_COGNITION	GOBP_COGNITION	294	0.498205696080818	1.4598744883094	1.21571957830383e-05	0.000738985143769426	0.00059706644964868	3975	tags=36%, list=22%, signal=29%	431707/1137/3973/22986/3776/2019/10716/2558/2915/139411/1268/64478/2903/4986/6616/3356/81832/9378/4593/6900/11255/25769/6869/5649/7143/11036/22829/6860/1996/54112/590/1621/57502/8701/11170/1814/5803/5153/2890/107/2334/6326/1959/10752/2515/23316/477/266743/4009/84502/6865/4130/7097/6547/50944/814/57338/4208/164312/23208/4803/5176/4212/6529/3678/29767/4915/9369/57468/1812/4923/22943/2628/23542/348/…
GOBP_CARDIAC_CELL_DEVELOPMENT	GOBP_CARDIAC_CELL_DEVELOPMENT	GOBP_CARDIAC_CELL_DEVELOPMENT	77	0.622311376863989	1.73145555129313	1.34248120669884e-05	0.000798381470572078	0.000645055985385946	3238	tags=39%, list=18%, signal=32%	6910/221476/3479/9096/4624/6474/4629/5999/88/6444/27302/1482/8048/859/148/11149/9472/115701/4633/4703/5156/6546/5159/57817/5997/57538/84700/5629/376132/91807
GOBP_CHEMICAL_SYNAPTIC_TRANSMISSION_POSTSYNAPTIC	GOBP_CHEMICAL_SYNAPTIC_TRANSMISSION_POSTSYNAPTIC	GOBP_CHEMICAL_SYNAPTIC_TRANSMISSION_POSTSYNAPTIC	96	0.592627979015441	1.67119919121928	1.43023604102576e-05	0.000840679440393632	0.000679230824869029	3418	tags=46%, list=19%, signal=37%	1137/4988/2895/2903/8001/22871/81832/9378/124925/5649/120892/5999/2741/57502/9699/1136/152404/23316/2743/266743/2901/22999/5027/1142/8973/6547/50944/4208/7476/66000/1143/1135/135/4355/5026/4923/1146/23542/55584/1141/154/5024/2898/1144
GOBP_HEART_GROWTH	GOBP_HEART_GROWTH	GOBP_HEART_GROWTH	76	0.624484655015064	1.73832457564466	1.61158953139032e-05	0.000936389089790583	0.000756559876805136	3021	tags=38%, list=17%, signal=32%	6910/3776/221476/3479/26281/4624/5999/27302/1482/23414/26011/859/7490/148/9472/10409/2247/57493/2066/4208/9241/7042/57817/5997/1901/7046/2735/7472/5629
GOBP_CYTOCHROME_COMPLEX_ASSEMBLY	GOBP_CYTOCHROME_COMPLEX_ASSEMBLY	GOBP_CYTOCHROME_COMPLEX_ASSEMBLY	34	-0.605577	-2.27793	1.6678974233055e-05	0.000958093349410149	0.000774095933304467	5001	tags=76%, list=28%, signal=55%	54902/51241/1355/10063/1352/100131801/55245/285521/3052/5018/29090/389203/728568/84275/7386/51204/388753/617/6834/51287/84300/84987/28958/9997/1535/790955
GOBP_REGULATION_OF_MEMBRANE_PERMEABILITY	GOBP_REGULATION_OF_MEMBRANE_PERMEABILITY	GOBP_REGULATION_OF_MEMBRANE_PERMEABILITY	68	-0.46421	-2.06132	1.7391144837023e-05	0.000987777945518552	0.000798079739416312	1891	tags=28%, list=11%, signal=25%	581/27113/8996/572/578/8326/291/7755/292/255027/5366/89941/637/84266/1365/400916/388364/100463289/4504
GOBP_CELL_CELL_SIGNALING_INVOLVED_IN_CARDIAC_CONDUCTION	GOBP_CELL_CELL_SIGNALING_INVOLVED_IN_CARDIAC_CONDUCTION	GOBP_CELL_CELL_SIGNALING_INVOLVED_IN_CARDIAC_CONDUCTION	32	0.743849699204372	1.88534984534504	1.84187741979621e-05	0.00103156791181769	0.000833460044323519	3197	tags=59%, list=18%, signal=49%	6910/6336/845/9096/55800/287/781/10052/2697/3762/6262/8913/2702/783/10021/6324/6330/2316/3741
GOBP_REGULATION_OF_VASCULATURE_DEVELOPMENT	GOBP_REGULATION_OF_VASCULATURE_DEVELOPMENT	GOBP_REGULATION_OF_VASCULATURE_DEVELOPMENT	267	0.497669174351389	1.45545874935472	1.85702631009712e-05	0.00103156791181769	0.000833460044323519	4268	tags=38%, list=24%, signal=29%	27329/3273/1545/6423/3952/84432/5740/9723/4879/140862/6422/147372/7060/10218/7058/8038/718/8823/26585/10000/23213/2246/51378/63923/11126/5587/221074/3082/126393/3552/9510/1215/1634/2247/1285/10457/5617/729230/8829/1990/100506013/1536/5054/8434/493/5168/5176/6678/7042/820/3678/5579/7424/3687/7057/57381/22846/7101/719/285/2113/79805/7010/11117/10800/3553/56999/1116/5797/2321/728/1284/7291/4881/1524…
GOBP_POSITIVE_REGULATION_OF_CELL_PROJECTION_ORGANIZATION	GOBP_POSITIVE_REGULATION_OF_CELL_PROJECTION_ORGANIZATION	GOBP_POSITIVE_REGULATION_OF_CELL_PROJECTION_ORGANIZATION	320	0.481483589789351	1.41291405244192	2.10834872570101e-05	0.0011584459574368	0.000935971745505711	4449	tags=38%, list=25%, signal=29%	1272/7401/7224/114798/1268/9353/4916/5063/22871/6474/5649/11075/158866/7043/1996/6363/4747/2042/2335/238/1826/2823/4131/6101/1809/91584/51761/55704/5587/55714/11141/57451/4135/3082/64805/6387/23316/91752/22873/10178/10154/5027/8829/57554/6014/257194/10690/816/6366/7074/4803/5168/482/2660/5176/659/6792/4920/1002/27185/26052/1236/4915/5458/6091/8322/57611/3897/51199/29993/5997/9863/348/23433/85458/…
GOBP_REGULATION_OF_NEUROTRANSMITTER_LEVELS	GOBP_REGULATION_OF_NEUROTRANSMITTER_LEVELS	GOBP_REGULATION_OF_NEUROTRANSMITTER_LEVELS	210	0.520014031035102	1.51291727102222	2.33174680585178e-05	0.00126741721543879	0.00102401557517883	2672	tags=31%, list=15%, signal=27%	60482/9152/143425/1268/6616/3356/22871/9378/11255/120892/1103/26059/6860/6538/590/140730/1621/2572/9699/4842/1136/148/23025/6507/6506/1814/26002/5153/107/440279/6530/22895/8564/477/6511/2824/2901/22999/6865/5027/1142/339302/8973/145270/2670/3766/4208/7476/4129/127833/23208/10814/1143/3690/79772/5865/27445/6529/9627/5579/9900/135/341359/1812/9498/783
GOBP_CALCIUM_DEPENDENT_CELL_CELL_ADHESION_VIA_PLASMA_MEMBRANE_CELL_ADHESION_MOLECULES	GOBP_CALCIUM_DEPENDENT_CELL_CELL_ADHESION_VIA_PLASMA_MEMBRANE_CELL_ADHESION_MOLECULES	GOBP_CALCIUM_DEPENDENT_CELL_CELL_ADHESION_VIA_PLASMA_MEMBRANE_CELL_ADHESION_MOLECULES	43	0.679975965267893	1.80052227502039	2.57264151283683e-05	0.0013834790263181	0.00111778824969842	4162	tags=67%, list=23%, signal=52%	1008/1010/22871/1000/28513/26167/56132/6402/56130/64072/1006/1009/8641/57717/1005/5098/56133/6403/1004/1016/56126/56123/56131/8642/1007/51294/1012/1003/1828
GOBP_CALCIUM_ION_TRANSPORT_INTO_CYTOSOL	GOBP_CALCIUM_ION_TRANSPORT_INTO_CYTOSOL	GOBP_CALCIUM_ION_TRANSPORT_INTO_CYTOSOL	154	0.545429667701595	1.57558019744543	2.84576502549252e-05	0.00151424654777523	0.00122344247079346	3975	tags=43%, list=22%, signal=34%	3358/196541/3357/10345/2903/845/3356/117/25769/5350/287/781/6363/6261/4842/7220/57158/148/5587/9472/477/123041/2829/84502/799/2247/5311/5027/6263/6547/4308/5788/57338/844/3708/930/6366/6262/493/6546/1756/931/1234/7222/1236/5026/1812/4923/3709/4283/6375/56302/2814/6373/5336/2149/5024/8989/7070/6348/9001/5144/1193/2534/2905/2904
GOBP_CYTOSOLIC_CALCIUM_ION_TRANSPORT	GOBP_CYTOSOLIC_CALCIUM_ION_TRANSPORT	GOBP_CYTOSOLIC_CALCIUM_ION_TRANSPORT	170	0.535180507132806	1.5503010371592	2.89630494490813e-05	0.00152508557255319	0.00123219991077232	3975	tags=40%, list=22%, signal=31%	3358/196541/3357/10345/2903/492/845/3356/117/25769/5350/287/781/6363/6261/4842/286097/7220/57158/148/5587/9472/477/123041/2829/84502/799/2247/5311/5027/6263/6547/4308/5788/57338/844/3708/930/6366/6262/493/6546/1756/931/1234/7222/1236/5026/1812/4923/3709/4283/6375/56302/2814/6373/5336/2149/5024/8989/7070/6348/9001/5144/1193/2534/2905/2904
GOBP_REGULATION_OF_MEMBRANE_DEPOLARIZATION	GOBP_REGULATION_OF_MEMBRANE_DEPOLARIZATION	GOBP_REGULATION_OF_MEMBRANE_DEPOLARIZATION	43	0.675812401100333	1.78949748824838	3.11454105485815e-05	0.00160821960056414	0.00129936843150375	3213	tags=44%, list=18%, signal=36%	6910/4653/6336/55800/120892/6327/859/1634/5027/2697/2273/8913/10962/2702/4923/10021/6324/348980/3791
GOBP_POSITIVE_REGULATION_OF_CATION_CHANNEL_ACTIVITY	GOBP_POSITIVE_REGULATION_OF_CATION_CHANNEL_ACTIVITY	GOBP_POSITIVE_REGULATION_OF_CATION_CHANNEL_ACTIVITY	65	0.632970022533377	1.73647304346378	3.12450162158779e-05	0.00160821960056414	0.00129936843150375	4147	tags=49%, list=23%, signal=38%	3736/10345/5649/3747/287/88/781/219527/10369/57158/6769/9472/5311/729230/644139/3746/1909/844/6347/342667/4923/783/23237/5336/30845/54209/154/9001/9992/144245/3458/126755
GOBP_DEVELOPMENT_OF_PRIMARY_FEMALE_SEXUAL_CHARACTERISTICS	GOBP_DEVELOPMENT_OF_PRIMARY_FEMALE_SEXUAL_CHARACTERISTICS	GOBP_DEVELOPMENT_OF_PRIMARY_FEMALE_SEXUAL_CHARACTERISTICS	109	0.573202074559673	1.62764351152878	3.14962889131256e-05	0.00160821960056414	0.00129936843150375	2622	tags=32%, list=15%, signal=28%	2492/431707/3973/3952/64478/9353/6422/5241/117/658/2099/1588/9468/56956/3624/23414/132625/6586/7490/9510/7130/10468/5806/56729/4313/2/5156/4327/344758/472/63951/5798/117154/269/8322
GOBP_MEMBRANE_DEPOLARIZATION_DURING_ACTION_POTENTIAL	GOBP_MEMBRANE_DEPOLARIZATION_DURING_ACTION_POTENTIAL	GOBP_MEMBRANE_DEPOLARIZATION_DURING_ACTION_POTENTIAL	35	0.708042436046935	1.82767207008058	3.23065671827775e-05	0.00161692769414792	0.00130640417581216	2999	tags=60%, list=17%, signal=50%	6336/6332/55800/6327/11280/287/781/6323/6335/859/6326/477/6329/6328/6546/8913/8911/783/10021/6324/6330
GOBP_REGULATION_OF_DEVELOPMENTAL_GROWTH	GOBP_REGULATION_OF_DEVELOPMENTAL_GROWTH	GOBP_REGULATION_OF_DEVELOPMENTAL_GROWTH	306	0.48668663579128	1.42661244959519	3.22726748699962e-05	0.00161692769414792	0.00130640417581216	5017	tags=42%, list=28%, signal=30%	6910/5897/7224/3776/3952/2844/9723/221476/344901/3479/26281/4624/4593/7143/8200/6696/6860/5999/2335/1826/27302/1482/23414/9699/4131/4133/2045/6495/367/91584/859/51761/7490/58529/23025/9472/6387/10409/223117/22999/2247/57731/5617/8829/2688/2066/84525/1630/4208/127833/4886/4803/10439/2660/9241/659/6792/1002/84944/27185/56920/5458/80014/57611/3897/57817/5997/348/7046/4137/2735/7472/9362/26524/5629/2…
GOBP_OVULATION_CYCLE_PROCESS	GOBP_OVULATION_CYCLE_PROCESS	GOBP_OVULATION_CYCLE_PROCESS	49	0.670404958712422	1.79280686178351	3.45138328470792e-05	0.00171046495139201	0.00138197803350534	2622	tags=49%, list=15%, signal=42%	2492/3973/3952/9353/5241/658/2099/7043/3624/6586/4889/9510/7130/5806/56729/4313/2660/2/5156/4327/7042/344758/5798/8322
GOBP_ADENYLATE_CYCLASE_ACTIVATING_G_PROTEIN_COUPLED_RECEPTOR_SIGNALING_PATHWAY	GOBP_ADENYLATE_CYCLASE_ACTIVATING_G_PROTEIN_COUPLED_RECEPTOR_SIGNALING_PATHWAY	GOBP_ADENYLATE_CYCLASE_ACTIVATING_G_PROTEIN_COUPLED_RECEPTOR_SIGNALING_PATHWAY	132	0.549834762852129	1.57604156053521	3.5397182917089e-05	0.00173721125869791	0.00140358783564952	4309	tags=48%, list=24%, signal=37%	2492/3973/4988/56246/2587/2849/155/1268/1394/2835/4158/5350/3375/7253/122042/59350/5733/148/1814/107/5737/116/4159/799/6954/6014/19/1903/5745/10203/4161/493/4160/5142/54331/135/118442/8477/1812/108/1269/4283/1901/111/23432/2774/6373/154/170589/5739/7432/27201/1902/4987/3361/139760/5144/5744/3627/6754/11069/146/11214/333
GOBP_ACTIN_MEDIATED_CELL_CONTRACTION	GOBP_ACTIN_MEDIATED_CELL_CONTRACTION	GOBP_ACTIN_MEDIATED_CELL_CONTRACTION	96	0.584362520883526	1.64789076260263	3.61457119056302e-05	0.00175689013156693	0.00141948747159762	3902	tags=44%, list=22%, signal=34%	4626/4620/29119/4624/5350/55800/6327/287/781/6444/6323/859/2257/3753/477/23704/10052/2697/122786/3762/59/6262/5142/8913/2702/3764/4621/783/6781/4625/10021/6324/6330/2316/5290/3741/10630/4632/5144/10142/9992/6093
GOBP_VENTRICULAR_CARDIAC_MUSCLE_TISSUE_DEVELOPMENT	GOBP_VENTRICULAR_CARDIAC_MUSCLE_TISSUE_DEVELOPMENT	GOBP_VENTRICULAR_CARDIAC_MUSCLE_TISSUE_DEVELOPMENT	56	0.653681027060523	1.77195689189154	3.75140038389664e-05	0.00180603132767595	0.00145919132727007	3021	tags=38%, list=17%, signal=31%	6910/4624/4036/1301/9421/27302/1482/23414/5457/4633/57493/84525/1909/6262/9241/7042/8928/4625/56999/7046/5629
GOBP_DETOXIFICATION_OF_COPPER_ION	GOBP_DETOXIFICATION_OF_COPPER_ION	GOBP_DETOXIFICATION_OF_COPPER_ION	14	-0.774742	-2.37536	4.22204713310037e-05	0.0020134385148889	0.00162676691920849	1333	tags=79%, list=7%, signal=73%	4501/4496/4502/4489/4494/4495/4499/645745/4493/4490/4504
GOBP_POSITIVE_REGULATION_OF_HEART_GROWTH	GOBP_POSITIVE_REGULATION_OF_HEART_GROWTH	GOBP_POSITIVE_REGULATION_OF_HEART_GROWTH	31	0.727387087552489	1.83620554296905	4.36275915052263e-05	0.00206109789774691	0.0016652735370416	3021	tags=45%, list=17%, signal=38%	6910/3479/27302/23414/7490/9472/10409/2247/2066/4208/57817/2735/7472/5629
GOBP_HUMORAL_IMMUNE_RESPONSE_MEDIATED_BY_CIRCULATING_IMMUNOGLOBULIN	GOBP_HUMORAL_IMMUNE_RESPONSE_MEDIATED_BY_CIRCULATING_IMMUNOGLOBULIN	GOBP_HUMORAL_IMMUNE_RESPONSE_MEDIATED_BY_CIRCULATING_IMMUNOGLOBULIN	49	0.666142688630417	1.78140863605369	4.65183807581999e-05	0.00217126015583969	0.00175427964072216	2249	tags=39%, list=13%, signal=34%	1401/325/731/730/732/729/55061/718/710/1378/716/720/735/5788/2213/715/4153/2208/721
GOBP_PROTEOGLYCAN_METABOLIC_PROCESS	GOBP_PROTEOGLYCAN_METABOLIC_PROCESS	GOBP_PROTEOGLYCAN_METABOLIC_PROCESS	78	0.61052450003803	1.7000369737499	4.68184682465928e-05	0.00217126015583969	0.00175427964072216	2695	tags=35%, list=15%, signal=30%	50859/64579/3479/658/1301/83539/9951/23213/27087/266722/92126/23553/29940/1634/54360/81792/135152/633/337876/50515/659/55454/9953/9348/9469/55790/64377
GOBP_CELLULAR_RESPONSE_TO_COPPER_ION	GOBP_CELLULAR_RESPONSE_TO_COPPER_ION	GOBP_CELLULAR_RESPONSE_TO_COPPER_ION	26	-0.643998	-2.32725	4.82832648344534e-05	0.00220621621528474	0.0017825225499099	1333	tags=54%, list=7%, signal=50%	84557/3297/4501/4496/4502/4489/4494/4495/4499/645745/4493/4490/1543/4504
GOBP_CARDIAC_VENTRICLE_MORPHOGENESIS	GOBP_CARDIAC_VENTRICLE_MORPHOGENESIS	GOBP_CARDIAC_VENTRICLE_MORPHOGENESIS	72	0.614143351439667	1.69508583532056	4.93179885909349e-05	0.00220621621528474	0.0017825225499099	3021	tags=36%, list=17%, signal=30%	6910/6423/4624/4036/1301/9421/9464/27302/1482/23414/5457/4889/4633/57493/6664/1909/4208/6262/9241/7042/4887/26508/8928/4625/7046/5629
GOBP_REGULATION_OF_MUSCLE_SYSTEM_PROCESS	GOBP_REGULATION_OF_MUSCLE_SYSTEM_PROCESS	GOBP_REGULATION_OF_MUSCLE_SYSTEM_PROCESS	219	0.504953041758076	1.4698412609061	4.91102405788506e-05	0.00220621621528474	0.0017825225499099	3985	tags=37%, list=22%, signal=29%	3736/7140/6336/1129/221476/845/3479/29119/6870/5350/6869/80763/287/5999/9464/60675/27302/1482/4842/1136/859/1264/51086/3778/148/9472/9312/93649/53632/477/6865/4660/5294/4633/5592/84676/3488/6329/6547/6442/10203/844/816/9732/6262/493/2660/1143/5142/6546/1756/3572/2702/10398/7222/8654/114907/57817/6781/4625/5997/4608/10021/340481/8013/199/30845/5743/154/2149/5021/6752/89/2309/2308/5144/10142/1193/4…
GOBP_POSITIVE_REGULATION_OF_IMMUNE_RESPONSE	GOBP_POSITIVE_REGULATION_OF_IMMUNE_RESPONSE	GOBP_POSITIVE_REGULATION_OF_IMMUNE_RESPONSE	485	0.455294727068896	1.34141789963544	4.85489868305003e-05	0.00220621621528474	0.0017825225499099	4086	tags=34%, list=23%, signal=27%	1401/325/3273/731/730/4340/1268/732/5648/3078/5063/729/3929/55061/718/6363/81494/710/11126/2219/2220/1378/59067/3554/3075/115352/23705/716/4332/5027/5322/720/729230/10666/26228/2358/735/345611/7292/5788/10673/3824/4208/2213/2853/3684/715/57829/4153/930/89857/115362/51311/3937/114548/2/640/922/64581/2208/7042/93978/116449/54900/5142/3702/3456/5579/721/3565/3071/3572/10125/931/149628/910/1240/11326…
GOBP_GLUTATHIONE_METABOLIC_PROCESS	GOBP_GLUTATHIONE_METABOLIC_PROCESS	GOBP_GLUTATHIONE_METABOLIC_PROCESS	60	-0.460813	-2.00578	5.00419949702178e-05	0.00221896740854781	0.0017928249352211	3601	tags=57%, list=20%, signal=45%	2739/1192/11315/25974/51022/6505/494143/2947/9446/2940/2937/23657/2678/2944/4258/2936/3029/2539/26873/373156/6647/119391/2954/124975/9022/2879/2876/728226/80142/23474/79094/2948/2950/1800
GOBP_INNER_MITOCHONDRIAL_MEMBRANE_ORGANIZATION	GOBP_INNER_MITOCHONDRIAL_MEMBRANE_ORGANIZATION	GOBP_INNER_MITOCHONDRIAL_MEMBRANE_ORGANIZATION	33	-0.585081	-2.17215	5.11621095726865e-05	0.00224890838165157	0.00181701588230685	3372	tags=45%, list=19%, signal=37%	25813/4580/29928/8834/57143/3954/79135/84303/51079/26521/26519/26517/400916/790955/140823
GOBP_ESTABLISHMENT_OF_PROTEIN_LOCALIZATION_TO_MITOCHONDRIAL_MEMBRANE	GOBP_ESTABLISHMENT_OF_PROTEIN_LOCALIZATION_TO_MITOCHONDRIAL_MEMBRANE	GOBP_ESTABLISHMENT_OF_PROTEIN_LOCALIZATION_TO_MITOCHONDRIAL_MEMBRANE	27	-0.615288	-2.22336	5.21770765146512e-05	0.00227375104984105	0.00183708763046141	3664	tags=59%, list=20%, signal=47%	9141/285521/5018/808/25813/29928/3002/56993/617/581/27113/51079/26521/26519/26517/140823
GOBP_POSTSYNAPSE_ORGANIZATION	GOBP_POSTSYNAPSE_ORGANIZATION	GOBP_POSTSYNAPSE_ORGANIZATION	156	0.539959600858319	1.55913099412592	5.26883071425939e-05	0.00227640506500694	0.0018392319542354	3975	tags=38%, list=22%, signal=30%	22865/2895/4916/22891/5063/8499/547/22871/9378/4593/5649/1000/120892/22829/158866/4884/4747/57502/2596/2045/22866/11141/4744/23316/91752/2743/8828/55619/8829/50944/388336/7476/2213/66000/816/9118/1501/26115/375323/6792/8506/3556/26052/5552/64101/348/23237/9379/84628/54209/10288/4897/2668/7474/57555/8292/2534/58504/2047/2904
GOBP_PHOSPHATIDYLINOSITOL_3_KINASE_SIGNALING	GOBP_PHOSPHATIDYLINOSITOL_3_KINASE_SIGNALING	GOBP_PHOSPHATIDYLINOSITOL_3_KINASE_SIGNALING	137	0.542951908045062	1.56199250744686	5.8446164847901e-05	0.00250377426530627	0.00202293594656428	3867	tags=42%, list=22%, signal=33%	2492/4653/3952/3357/4916/93492/3479/3356/7179/5649/2335/1411/57624/80243/11126/5342/3082/23026/56034/2322/1634/2247/5294/2688/2066/5288/5156/284/7042/4920/10125/5159/23533/3059/6403/4915/2260/7010/80310/940/2321/7291/5008/25827/5290/54209/3791/5293/2149/2268/653361/5343/26051/219699/4914/4919/5295/867
GOBP_PRESYNAPSE_ORGANIZATION	GOBP_PRESYNAPSE_ORGANIZATION	GOBP_PRESYNAPSE_ORGANIZATION	51	0.658445794738715	1.76509798622466	5.89971428430643e-05	0.00250613913505622	0.00202484665396806	3786	tags=53%, list=21%, signal=42%	347731/22865/139065/53942/114798/4916/84631/22871/22829/57502/10082/145581/11141/8927/26280/7476/27445/27253/3556/22943/728/266727/84628/8321/7474/57555/26050
GOBP_RRNA_MODIFICATION	GOBP_RRNA_MODIFICATION	GOBP_RRNA_MODIFICATION	30	-0.609293	-2.24022	5.99922407157104e-05	0.0025271731401493	0.00204184117523646	4431	tags=47%, list=25%, signal=35%	4839/84881/79922/54433/51504/55651/55695/27079/55505/285367/10436/2091/115939/113000
GOBP_RIBOSOMAL_LARGE_SUBUNIT_ASSEMBLY	GOBP_RIBOSOMAL_LARGE_SUBUNIT_ASSEMBLY	GOBP_RIBOSOMAL_LARGE_SUBUNIT_ASSEMBLY	25	-0.630726	-2.25429	6.15349952503156e-05	0.00257073885115988	0.00207704029205067	3738	tags=64%, list=21%, signal=51%	6135/6125/6152/6134/22907/6147/6122/54475/55052/51154/84231/6169/55794/140801/6175/23246
GOBP_RESPONSE_TO_COPPER_ION	GOBP_RESPONSE_TO_COPPER_ION	GOBP_RESPONSE_TO_COPPER_ION	38	-0.553378	-2.11524	6.70618176840077e-05	0.00277866793764475	0.00224503755490897	1333	tags=37%, list=7%, signal=34%	4501/4496/6647/4502/4489/6649/4494/4495/4499/645745/4493/4490/1543/4504
GOBP_ACTOMYOSIN_STRUCTURE_ORGANIZATION	GOBP_ACTOMYOSIN_STRUCTURE_ORGANIZATION	GOBP_ACTOMYOSIN_STRUCTURE_ORGANIZATION	191	0.516057540802574	1.49978044149857	6.93762578782546e-05	0.0028511949884112	0.00230363611953469	4285	tags=37%, list=24%, signal=29%	4653/7140/23671/6422/4624/51778/6869/4629/7043/11155/88/27302/25802/1482/8048/859/55704/1264/58529/22843/90102/10979/4628/5239/4633/4703/8829/122786/27063/2318/7111/442721/844/79822/5156/335/10395/1073/10398/10324/5159/10580/221692/29767/10391/8477/4621/23136/2006/1901/51466/7046/90167/5629/91807/51804/79933/1902/84952/7273/23363/22899/5295/7454/4205/6093/3688/7139/80206/22998/11214
GOBP_REFLEX	GOBP_REFLEX	GOBP_REFLEX	19	0.782014170384959	1.85965443322071	7.23500234789247e-05	0.00292583494948772	0.00236394181977455	2106	tags=58%, list=12%, signal=51%	131368/2741/10369/148/1814/2743/3249/2697/50944/429/220
GOBP_FEMALE_SEX_DIFFERENTIATION	GOBP_FEMALE_SEX_DIFFERENTIATION	GOBP_FEMALE_SEX_DIFFERENTIATION	124	0.550738284781373	1.57254007507701	7.22094458928209e-05	0.00292583494948772	0.00236394181977455	2622	tags=31%, list=15%, signal=27%	2492/431707/3973/3952/64478/9353/6422/5241/117/658/2099/1588/4036/9468/56956/3624/23414/2255/132625/6586/7490/6716/8626/9510/7130/10468/5806/56729/4313/2/5156/4327/344758/472/63951/5798/117154/269/8322
GOBP_NEUROMUSCULAR_PROCESS	GOBP_NEUROMUSCULAR_PROCESS	GOBP_NEUROMUSCULAR_PROCESS	146	0.537632325707573	1.55053051695631	7.30523100797587e-05	0.00293078910677127	0.00236794455396377	2859	tags=35%, list=16%, signal=30%	3736/4626/7401/7140/2895/65217/64478/2903/1311/9378/5179/7143/2741/54112/23336/4747/6323/7345/859/51761/5457/2257/6769/6507/1814/2743/84502/64072/4130/6329/6547/50944/1909/429/57338/844/3708/220/1756/8506/54715/92241/135/342667/5458/1812/4621/2636/3226/4625/111
GOBP_MEMORY	GOBP_MEMORY	GOBP_MEMORY	118	0.555414317616211	1.58544870840431	7.55447695589956e-05	0.0030069197647301	0.00242945466961378	3578	tags=37%, list=20%, signal=30%	22986/3776/139411/1268/64478/2903/3356/81832/4593/25769/6869/5649/6860/1621/2890/107/6326/23316/266743/4009/4130/6547/50944/814/57338/164312/23208/4803/5176/6529/3678/1812/348/6310/4137/23236/23237/1524/1141/54209/5743/5021/627/9486
GOBP_POSITIVE_REGULATION_OF_CELL_JUNCTION_ASSEMBLY	GOBP_POSITIVE_REGULATION_OF_CELL_JUNCTION_ASSEMBLY	GOBP_POSITIVE_REGULATION_OF_CELL_JUNCTION_ASSEMBLY	100	0.579678594897104	1.63741583940386	7.93518958511361e-05	0.00313377994943354	0.00253195193998691	2632	tags=28%, list=15%, signal=24%	6910/4653/347731/3273/22865/139065/2895/114798/6422/84631/22871/9378/158038/7058/64084/23768/11141/23316/10979/54674/8829/7476/1307/3556/654429/4915/79953/7010
GOBP_ACTIN_FILAMENT_BASED_MOVEMENT	GOBP_ACTIN_FILAMENT_BASED_MOVEMENT	GOBP_ACTIN_FILAMENT_BASED_MOVEMENT	126	0.546851695423961	1.5640531451771	8.68173438244971e-05	0.00340202847312274	0.00274868456988208	3902	tags=37%, list=22%, signal=29%	4626/4620/29119/4624/5350/55800/6327/287/781/6444/6323/859/2257/3753/477/23704/4628/4644/10052/2697/122786/3762/283446/59/6262/7456/5142/8913/2702/3764/4621/783/6781/4625/10021/6324/6330/2316/5290/3741/10630/4632/5144/7454/10142/9992/6093
GOBP_RESPONSE_TO_AMYLOID_BETA	GOBP_RESPONSE_TO_AMYLOID_BETA	GOBP_RESPONSE_TO_AMYLOID_BETA	51	0.652195175046057	1.74834192776043	8.96853985999234e-05	0.00348738223017394	0.00281764653091257	3894	tags=51%, list=22%, signal=40%	2915/774/2903/3479/4804/948/781/4322/799/4318/2697/10333/2358/2213/4313/7412/3676/773/478/7099/54209/154/2309/4914/23621/2534
GOBP_POSITIVE_REGULATION_OF_CELL_DEVELOPMENT	GOBP_POSITIVE_REGULATION_OF_CELL_DEVELOPMENT	GOBP_POSITIVE_REGULATION_OF_CELL_DEVELOPMENT	286	0.483300755464668	1.41471874313142	9.08091568466642e-05	0.0035041243348083	0.00283117339144281	4867	tags=40%, list=27%, signal=30%	4653/9370/7224/646/4988/2915/114798/9353/22891/5063/2243/6474/5649/2266/4036/4747/2335/2244/1826/4131/26011/2737/91584/5803/11141/4135/1959/6387/23316/10979/10154/7097/8829/2670/6664/3567/429/443/816/7074/4803/64581/335/5176/7732/659/6792/7424/3572/1002/57091/27185/8654/4915/5458/6091/57611/3897/51199/3553/4618/85458/4137/7472/6498/2316/1524/2290/23499/5139/627/170825/89/4311/9423/23363/5583/8111…
GOBP_SEQUESTERING_OF_CALCIUM_ION	GOBP_SEQUESTERING_OF_CALCIUM_ION	GOBP_SEQUESTERING_OF_CALCIUM_ION	121	0.552739312165252	1.57768361726155	0.000100536611756686	0.00385009524568218	0.00311070218194531	3840	tags=40%, list=21%, signal=31%	3358/196541/3357/10345/845/3356/5350/287/6363/6261/4842/7220/57158/5587/9472/477/2829/84502/2247/5311/5027/6263/5788/57338/844/3708/930/6366/6262/6546/1756/1234/1236/1812/4923/3709/4283/6375/2814/6373/5336/2149/8989/7070/6348/9001/5144/1193
GOBP_VASCULAR_PROCESS_IN_CIRCULATORY_SYSTEM	GOBP_VASCULAR_PROCESS_IN_CIRCULATORY_SYSTEM	GOBP_VASCULAR_PROCESS_IN_CIRCULATORY_SYSTEM	258	0.486262277582264	1.42256343152502	0.000106601865652085	0.00405167241256608	0.00327356738211388	4243	tags=40%, list=24%, signal=31%	1401/4883/3952/3357/155/9353/4879/186/1311/3356/2243/6869/2266/10060/552/4036/388662/948/2244/1621/4842/185/3778/148/6507/6506/477/10979/3274/480/6515/9194/3779/9590/6865/5592/3363/196740/1909/257313/59/3953/4313/9732/493/482/2837/553/284/659/6529/387700/6546/84889/2702/3764/135/6567/57419/1812/7010/10242/9498/53919/5997/10800/5138/348/340481/6528/654/4881/3351/3741/6526/5743/91807/154/952/2149/3…
GOBP_RESPIRATORY_GASEOUS_EXCHANGE_BY_RESPIRATORY_SYSTEM	GOBP_RESPIRATORY_GASEOUS_EXCHANGE_BY_RESPIRATORY_SYSTEM	GOBP_RESPIRATORY_GASEOUS_EXCHANGE_BY_RESPIRATORY_SYSTEM	69	0.607894530228959	1.6721170499324	0.000112569036082229	0.00424654087608706	0.0034310122545094	3684	tags=46%, list=21%, signal=37%	6440/653509/147372/30012/22871/144535/2741/6439/6441/8929/9407/477/200373/1909/1770/50832/57616/50515/1439/9935/729238/4923/2006/10800/4692/6526/5090/152110/170825/57555/9427/2324
GOBP_EMBRYONIC_APPENDAGE_MORPHOGENESIS	GOBP_EMBRYONIC_APPENDAGE_MORPHOGENESIS	GOBP_EMBRYONIC_APPENDAGE_MORPHOGENESIS	116	0.545121894873367	1.55541006840422	0.000119870925214445	0.00448850019969643	0.0036265044041485	3920	tags=38%, list=22%, signal=30%	6910/6423/2019/9496/6474/8200/7704/1749/60529/9464/79659/26585/2737/5396/3899/8626/2697/341640/7476/860/8434/5915/50515/9241/7042/4920/1750/22943/4621/3226/7291/51057/27152/130497/51176/257/340419/2201/5087/7474/221322/4853/25836/1382
GOBP_REGULATION_OF_CELL_DEVELOPMENT	GOBP_REGULATION_OF_CELL_DEVELOPMENT	GOBP_REGULATION_OF_CELL_DEVELOPMENT	475	0.452125210428211	1.33165214352987	0.000121299887990532	0.00450860980729513	0.00364275205420482	4880	tags=39%, list=27%, signal=29%	11023/4653/9370/7224/646/4988/2915/114798/9353/9723/4916/22891/3479/5063/2243/6474/5649/7143/2266/120892/6696/4036/6860/4747/2335/2244/1826/4168/4131/4133/283659/26011/2737/2045/2200/91584/859/5457/1814/5803/11141/4135/9734/1959/6387/23316/3552/10979/223117/6954/10154/7097/8829/2670/6664/1630/3567/1903/429/7476/1949/443/8434/816/7074/4803/2192/64581/335/5176/9241/7732/659/6792/7424/3572/1002/5709…
GOBP_STRESS_RESPONSE_TO_METAL_ION	GOBP_STRESS_RESPONSE_TO_METAL_ION	GOBP_STRESS_RESPONSE_TO_METAL_ION	18	-0.727697	-2.35872	0.000123225113133909	0.00454673683862709	0.00367355696472968	1333	tags=61%, list=7%, signal=57%	4501/4496/4502/4489/4494/4495/4499/645745/4493/4490/4504
GOBP_HEART_MORPHOGENESIS	GOBP_HEART_MORPHOGENESIS	GOBP_HEART_MORPHOGENESIS	242	0.488158024040296	1.42517181945097	0.000125834333614197	0.00460936635086789	0.00372415876752926	4854	tags=38%, list=27%, signal=28%	6910/6423/129446/3357/9353/4624/6474/23768/4036/1301/7043/9421/9464/27302/1482/23414/339829/6261/6586/6495/859/8701/5457/4889/8828/9510/5311/1289/115701/4633/2697/57493/8829/6664/27063/1909/4208/4886/6262/10439/10395/9241/7042/659/2702/4887/26508/6091/7010/22943/8928/6591/4625/2006/1901/7046/7472/7291/5629/55273/2316/8642/79933/2303/7273/27031/8321/7474/23462/2138/65009/4853/200894/25836/57534/23…
GOBP_CATECHOLAMINE_SECRETION	GOBP_CATECHOLAMINE_SECRETION	GOBP_CATECHOLAMINE_SECRETION	55	0.623561573448989	1.68688460128658	0.000137802695297503	0.00501145773186242	0.00404903035027876	3493	tags=53%, list=19%, signal=43%	1137/143425/1268/3745/4986/9607/3356/26281/11255/6860/83849/1814/6387/8973/127833/23208/3737/148281/135/341359/140/3351/1141/2912/7432/6857/5021/2668/84258
GOBP_ACIDIC_AMINO_ACID_TRANSPORT	GOBP_ACIDIC_AMINO_ACID_TRANSPORT	GOBP_ACIDIC_AMINO_ACID_TRANSPORT	63	0.613523459128434	1.68021356290329	0.000142435307613986	0.00513033118831836	0.00414507470678853	2656	tags=37%, list=15%, signal=31%	11255/552/7200/6860/2911/6507/6506/4889/8564/477/6511/5027/2697/2917/3766/57084/57030/84230/553/6529/135/4915/4923
GOBP_TRANSMISSION_OF_NERVE_IMPULSE	GOBP_TRANSMISSION_OF_NERVE_IMPULSE	GOBP_TRANSMISSION_OF_NERVE_IMPULSE	72	0.597712524186923	1.64973540944127	0.000143303011298924	0.00513033118831836	0.00414507470678853	3324	tags=51%, list=19%, signal=42%	3736/6336/9607/3751/7143/6332/552/11280/2741/54112/6323/6335/146183/10369/2257/6326/57731/1133/6329/6328/1143/58524/8913/8506/3737/83700/4915/8911/1812/27094/23114/10242/1901/6324/5024/2898/4897
GOBP_REGULATION_OF_SYNAPTIC_PLASTICITY	GOBP_REGULATION_OF_SYNAPTIC_PLASTICITY	GOBP_REGULATION_OF_SYNAPTIC_PLASTICITY	179	0.507840292977835	1.47565580720545	0.000144116128336539	0.00513033118831836	0.00414507470678853	3357	tags=34%, list=19%, signal=28%	22986/2895/2915/2903/3745/6616/81832/6900/25769/5649/7143/26059/57282/6860/9699/4131/152330/11170/10858/2890/152404/107/440279/1959/266743/84502/57537/22999/11178/4130/2670/6547/3766/388336/1395/57338/4208/6344/57616/816/10814/79772/135/4915/4355/7101/10590/1812/348/6855/4137/815/23237/1524/5743/10288/952/5024/2898/729993
GOBP_CELL_PROLIFERATION_INVOLVED_IN_HEART_MORPHOGENESIS	GOBP_CELL_PROLIFERATION_INVOLVED_IN_HEART_MORPHOGENESIS	GOBP_CELL_PROLIFERATION_INVOLVED_IN_HEART_MORPHOGENESIS	20	0.768154647664082	1.8366092885426	0.000145240655357084	0.00513420638342699	0.00414820568852033	984	tags=20%, list=5%, signal=19%	6910/9464/27302/6495
GOBP_CORONARY_VASCULATURE_DEVELOPMENT	GOBP_CORONARY_VASCULATURE_DEVELOPMENT	GOBP_CORONARY_VASCULATURE_DEVELOPMENT	46	0.651819826549177	1.73910766197715	0.000149120868595248	0.00523476382464567	0.004229451536181	1811	tags=26%, list=10%, signal=24%	6910/144165/4036/6444/9464/79659/118856/93649/2247/11174/8829/100506013
GOBP_NEURONAL_ACTION_POTENTIAL	GOBP_NEURONAL_ACTION_POTENTIAL	GOBP_NEURONAL_ACTION_POTENTIAL	34	0.693654265472715	1.77522487392396	0.000151386589349375	0.00527764971835234	0.00426410139147422	3501	tags=62%, list=20%, signal=50%	3736/6336/3751/6332/11280/54112/6323/6335/2257/6326/6329/6328/8913/3737/8911/1812/27094/10242/5024/2898/8912
GOBP_POSITIVE_REGULATION_OF_AXONOGENESIS	GOBP_POSITIVE_REGULATION_OF_AXONOGENESIS	GOBP_POSITIVE_REGULATION_OF_AXONOGENESIS	76	0.596805642669431	1.66127687398605	0.000154004721218653	0.00529587663782512	0.00427882791499015	4660	tags=51%, list=26%, signal=38%	7224/114798/9353/6474/4747/2335/1826/4131/91584/4135/6387/10154/8829/7074/4803/659/6792/1002/27185/4915/5458/6091/57611/3897/51199/85458/4137/6498/23499/627/9423/8482/1382/8153/6092/22902/26230/2803/140578
GOBP_REGULATION_OF_ANATOMICAL_STRUCTURE_SIZE	GOBP_REGULATION_OF_ANATOMICAL_STRUCTURE_SIZE	GOBP_REGULATION_OF_ANATOMICAL_STRUCTURE_SIZE	467	0.445108456360931	1.31040821109632	0.00015304108652043	0.00529587663782512	0.00427882791499015	4238	tags=33%, list=24%, signal=26%	1401/7224/4883/361/3952/6557/3357/119/155/6708/9353/9723/4879/186/1311/3356/5063/2243/6900/6869/7143/2266/552/120892/6696/65267/88/4747/2335/2244/1826/1621/10000/25802/4131/4133/4842/2045/91584/859/185/3778/148/5341/6387/477/3274/7484/223117/10178/3779/57731/375611/5027/5592/4703/8829/3575/3363/196740/1630/1909/7111/442721/257313/7476/59/6344/4313/79822/6366/9732/4803/10439/5865/2837/1073/553/659…
GOBP_REGULATION_OF_NERVOUS_SYSTEM_PROCESS	GOBP_REGULATION_OF_NERVOUS_SYSTEM_PROCESS	GOBP_REGULATION_OF_NERVOUS_SYSTEM_PROCESS	129	0.536444187528497	1.53597797872288	0.000156402041282277	0.00534197512622913	0.00431607340096184	3967	tags=41%, list=22%, signal=32%	4988/3358/4986/9607/22871/81832/9378/5649/7143/9228/552/120892/11280/4884/80763/5999/2741/2911/57502/9699/26011/2257/152404/3082/1959/23316/3552/22999/6547/58494/50944/388336/7476/66000/1143/23467/3687/4923/55273/154/2149/5024/7432/729993/10810/4987/3586/57555/6348/10142/85446/1910/5724
GOBP_MITOCHONDRIAL_OUTER_MEMBRANE_PERMEABILIZATION	GOBP_MITOCHONDRIAL_OUTER_MEMBRANE_PERMEABILIZATION	GOBP_MITOCHONDRIAL_OUTER_MEMBRANE_PERMEABILIZATION	30	-0.587862	-2.16142	0.000162846381213104	0.00542097484927365	0.00437990159095877	5144	tags=63%, list=29%, signal=45%	79594/2931/10449/54978/7417/666/9026/2139/284114/3002/581/27113/8326/7755/292/255027/89941/637/400916
GOBP_REGULATION_OF_MITOCHONDRIAL_MEMBRANE_PERMEABILITY_INVOLVED_IN_APOPTOTIC_PROCESS	GOBP_REGULATION_OF_MITOCHONDRIAL_MEMBRANE_PERMEABILITY_INVOLVED_IN_APOPTOTIC_PROCESS	GOBP_REGULATION_OF_MITOCHONDRIAL_MEMBRANE_PERMEABILITY_INVOLVED_IN_APOPTOTIC_PROCESS	39	-0.519872	-1.99192	0.000163974912770263	0.00542097484927365	0.00437990159095877	4612	tags=54%, list=26%, signal=40%	10449/54978/7417/90529/666/9026/2139/284114/3002/7157/581/27113/8996/8326/7755/292/255027/89941/637/400916/100463289
GOBP_REGULATION_OF_POTASSIUM_ION_TRANSPORT	GOBP_REGULATION_OF_POTASSIUM_ION_TRANSPORT	GOBP_REGULATION_OF_POTASSIUM_ION_TRANSPORT	100	0.569282135997736	1.60804900297866	0.00016407698356852	0.00542097484927365	0.00437990159095877	3965	tags=41%, list=22%, signal=32%	3736/4986/845/3356/81832/1804/30820/3747/3788/65267/287/5999/88/7881/6000/219527/4842/859/3753/57628/1814/9472/23704/3779/3746/2273/482/80333/1812/2316/3741/54209/486/7432/54800/2645/3792/10142/9992/144245/3688
GOBP_CARDIAC_VENTRICLE_DEVELOPMENT	GOBP_CARDIAC_VENTRICLE_DEVELOPMENT	GOBP_CARDIAC_VENTRICLE_DEVELOPMENT	122	0.542535034600698	1.54945579787049	0.000161130547462313	0.00542097484927365	0.00437990159095877	4854	tags=46%, list=27%, signal=34%	6910/3776/6423/129446/9353/4624/4036/1301/9421/9464/27302/1482/23414/6586/5457/4889/93649/4633/57493/6664/1909/4208/6262/9241/7042/659/2702/4887/26508/6091/8928/4625/5138/7046/5629/80000/157378/2303/639/8321/7474/23462/9782/64220/23493/6092/7139/10512/11064/10818/9321/4194/2535/4092/187/3091
GOBP_POSITIVE_REGULATION_OF_ION_TRANSPORT	GOBP_POSITIVE_REGULATION_OF_ION_TRANSPORT	GOBP_POSITIVE_REGULATION_OF_ION_TRANSPORT	262	0.484287581863451	1.41763338502901	0.000159842790839238	0.00542097484927365	0.00437990159095877	4150	tags=39%, list=23%, signal=31%	3736/1272/3952/10345/4986/117/5649/3747/55800/552/65267/7200/287/6860/88/6000/781/219527/1482/4842/10369/1579/7220/2257/2916/57158/6769/3753/4638/9472/5354/64805/6387/8564/3552/799/3779/6865/5311/5027/729230/644139/3746/2273/1909/844/2847/930/6262/482/7225/5865/553/5348/6529/1756/1230/6347/5159/135/7222/342667/5026/11027/1812/4923/783/6781/3553/4283/6375/6324/6330/815/23237/2316/6373/5336/1141/30…
GOBP_CARDIOBLAST_PROLIFERATION	GOBP_CARDIOBLAST_PROLIFERATION	GOBP_CARDIOBLAST_PROLIFERATION	10	0.876055574243514	1.81118525655608	0.000168621376101488	0.00549923262060015	0.00444313031764872	984	tags=30%, list=5%, signal=28%	6910/9464/6495
GOBP_CARDIAC_CHAMBER_FORMATION	GOBP_CARDIAC_CHAMBER_FORMATION	GOBP_CARDIAC_CHAMBER_FORMATION	14	0.803710509462843	1.78140729079445	0.00016754111777753	0.00549923262060015	0.00444313031764872	1843	tags=50%, list=10%, signal=45%	6910/9421/9464/1482/6664/1909/4208
GOBP_POSITIVE_REGULATION_OF_SYNAPSE_ASSEMBLY	GOBP_POSITIVE_REGULATION_OF_SYNAPSE_ASSEMBLY	GOBP_POSITIVE_REGULATION_OF_SYNAPSE_ASSEMBLY	58	0.618419129520332	1.68489139877655	0.000178675864645075	0.00578978522936446	0.004677883635782	4492	tags=52%, list=25%, signal=39%	347731/22865/139065/2895/114798/84631/22871/9378/158038/7058/64084/23768/11141/23316/54674/7476/3556/654429/4915/79953/5021/627/57555/4914/8128/2047/347730/5789/57633/54413
GOBP_INTERMEDIATE_FILAMENT_ORGANIZATION	GOBP_INTERMEDIATE_FILAMENT_ORGANIZATION	GOBP_INTERMEDIATE_FILAMENT_ORGANIZATION	42	0.658644229664875	1.73113293449523	0.000181711486403901	0.00583748970702095	0.00471642668816519	2478	tags=40%, list=14%, signal=35%	3861/3885/8687/4747/112802/3881/1674/4741/390792/4744/342574/2670/8688/7062/7431/3886/3882
GOBP_INTERMEDIATE_FILAMENT_BASED_PROCESS	GOBP_INTERMEDIATE_FILAMENT_BASED_PROCESS	GOBP_INTERMEDIATE_FILAMENT_BASED_PROCESS	67	0.614816323666187	1.68824576491434	0.000182457640694226	0.00583748970702095	0.00471642668816519	3648	tags=45%, list=20%, signal=36%	3861/3885/8687/23336/4747/112802/3881/1674/4741/390792/51761/81493/4744/342574/2670/8688/9118/5630/121391/7062/7431/3886/3882/667/286887/23499/10763/3872/54800/3868
GOBP_BUNDLE_OF_HIS_CELL_TO_PURKINJE_MYOCYTE_COMMUNICATION	GOBP_BUNDLE_OF_HIS_CELL_TO_PURKINJE_MYOCYTE_COMMUNICATION	GOBP_BUNDLE_OF_HIS_CELL_TO_PURKINJE_MYOCYTE_COMMUNICATION	15	0.810142516679431	1.82905	0.000194413892624638	0.00614226392010966	0.00496267041699735	1072	tags=33%, list=6%, signal=31%	6910/6336/29119/781/51086
GOBP_APPENDAGE_DEVELOPMENT	GOBP_APPENDAGE_DEVELOPMENT	GOBP_APPENDAGE_DEVELOPMENT	172	0.511919548731208	1.48289253433902	0.000194239465953005	0.00614226392010966	0.00496267041699735	4454	tags=38%, list=25%, signal=29%	6910/4223/6423/2019/1311/9496/6474/8200/7704/1749/60529/9464/79659/26585/2737/2255/5396/1281/3899/10979/8626/343637/2697/6664/30062/494470/341640/7476/860/8434/5915/50515/9241/7042/659/4920/1750/22943/4621/3226/7291/51057/344191/27152/7700/130497/51176/257/340419/2201/5087/7474/221322/4853/25836/1382/5066/57560/342184/3236/10512/546/100131390/4154/56603
GOBP_MONOAMINE_TRANSPORT	GOBP_MONOAMINE_TRANSPORT	GOBP_MONOAMINE_TRANSPORT	81	0.585238187097495	1.63047453065175	0.000195689507854868	0.00614416436153017	0.00496420588739384	3493	tags=47%, list=19%, signal=38%	1137/143425/1268/3745/4986/9607/3356/26281/11255/6860/4842/83849/1814/6530/6387/2824/8973/1133/4129/127833/23208/3690/5865/3737/148281/135/341359/1812/140/10859/3351/1141/2912/7432/6857/5021/2668/84258
GOBP_LEARNING	GOBP_LEARNING	GOBP_LEARNING	140	0.535605945317844	1.54458331575146	0.000201458129016479	0.00628623976653272	0.00507899636506783	3965	tags=42%, list=22%, signal=33%	22986/2019/10716/2558/2915/64478/2903/4986/6616/81832/9378/6900/25769/6869/5649/7143/22829/1996/54112/590/1621/57502/1814/5153/2515/477/266743/84502/6865/4130/7097/6547/50944/57338/164312/23208/4212/6529/4915/9369/57468/1812/4923/22943/23542/6310/23236/23237/9379/1141/5743/4987/9486/65009/5764/2534/8867/64220/3688
GOBP_CELLULAR_RESPONSE_TO_VASCULAR_ENDOTHELIAL_GROWTH_FACTOR_STIMULUS	GOBP_CELLULAR_RESPONSE_TO_VASCULAR_ENDOTHELIAL_GROWTH_FACTOR_STIMULUS	GOBP_CELLULAR_RESPONSE_TO_VASCULAR_ENDOTHELIAL_GROWTH_FACTOR_STIMULUS	58	0.616537435327934	1.67976469714564	0.000204707753471248	0.00634845210918502	0.00512926111377747	3269	tags=38%, list=18%, signal=31%	3273/147372/2619/9508/5587/8828/2322/1634/8829/81792/7412/493/5156/7424/5159/6091/1960/3593/2321/5290/3791/5293
GOBP_POSITIVE_REGULATION_OF_DEVELOPMENTAL_GROWTH	GOBP_POSITIVE_REGULATION_OF_DEVELOPMENTAL_GROWTH	GOBP_POSITIVE_REGULATION_OF_DEVELOPMENTAL_GROWTH	156	0.525961674750254	1.51871204349725	0.000208287146669998	0.00642007028302951	0.00518712534710907	4989	tags=45%, list=28%, signal=33%	6910/5897/7224/3952/2844/3479/6860/2335/1826/27302/23414/9699/4131/51761/7490/23025/9472/6387/10409/22999/2247/57731/8829/2688/2066/84525/4208/127833/4803/659/6792/1002/27185/5458/57611/3897/57817/4137/2735/7472/9362/5629/23236/23499/6857/84258/627/89/9962/9423/2690/8482/25836/1382/23493/8153/22902/50618/2307/6198/3142/2803/1435/6608/1385/51738/4092/825/1906/54440
GOBP_CARDIAC_CHAMBER_DEVELOPMENT	GOBP_CARDIAC_CHAMBER_DEVELOPMENT	GOBP_CARDIAC_CHAMBER_DEVELOPMENT	162	0.520089890741946	1.50289322952092	0.000210352500936975	0.00644443571052368	0.00520681150644633	4854	tags=44%, list=27%, signal=32%	6910/3776/6423/129446/9353/4624/6474/4036/1301/287/9421/9464/27302/1482/23414/6586/859/8701/5457/4889/93649/8828/9510/4633/11174/57493/8829/6664/1909/4208/6262/9241/7042/659/2702/4887/26508/6091/7010/8928/4625/5138/7046/7472/5629/80000/157378/2303/639/27031/8321/7474/23462/4853/9782/64220/23493/6899/6092/7139/10512/6654/11064/6608/10818/9321/4194/2535/4092/187/3091
GOBP_APPENDAGE_MORPHOGENESIS	GOBP_APPENDAGE_MORPHOGENESIS	GOBP_APPENDAGE_MORPHOGENESIS	138	0.53568517796166	1.54281175498307	0.000213053520963029	0.00644901526028811	0.00521051157476555	4454	tags=41%, list=25%, signal=31%	6910/6423/2019/9496/6474/8200/7704/1749/60529/9464/79659/26585/2737/2255/5396/1281/3899/8626/2697/6664/494470/341640/7476/860/8434/5915/50515/9241/7042/4920/1750/22943/4621/3226/7291/51057/344191/27152/7700/130497/51176/257/340419/2201/5087/7474/221322/4853/25836/1382/342184/3236/10512/546/100131390/4154/56603
GOBP_REGULATION_OF_NERVOUS_SYSTEM_DEVELOPMENT	GOBP_REGULATION_OF_NERVOUS_SYSTEM_DEVELOPMENT	GOBP_REGULATION_OF_NERVOUS_SYSTEM_DEVELOPMENT	420	0.451629390950449	1.32937766149923	0.000211989317561616	0.00644901526028811	0.00521051157476555	4660	tags=36%, list=26%, signal=28%	11023/347731/7224/4988/22865/139065/2895/2915/114798/9353/9723/4916/22891/84631/5063/22871/9378/6474/158038/5649/7143/7058/64084/6696/23768/4036/6860/4747/2335/1826/4168/4131/4133/283659/26011/2737/2045/91584/5457/1814/5803/11141/4135/3082/1959/6387/23316/54674/223117/10154/7097/8829/2670/6664/58494/1630/429/7476/1949/443/816/7074/4803/5176/9241/7732/659/6792/7424/3572/1002/9355/3687/27185/3556/2…
GOBP_CARDIAC_MUSCLE_CELL_ACTION_POTENTIAL	GOBP_CARDIAC_MUSCLE_CELL_ACTION_POTENTIAL	GOBP_CARDIAC_MUSCLE_CELL_ACTION_POTENTIAL	72	0.592132337853405	1.63433363917017	0.00022252600559979	0.00669564856135084	0.00540978008600994	3197	tags=39%, list=18%, signal=32%	6336/29119/9096/55800/6327/287/781/6323/859/2257/3753/477/23704/10052/2697/3762/6262/6546/8913/1756/2702/3764/783/10021/6324/6330/2316/3741
GOBP_DETECTION_OF_ABIOTIC_STIMULUS	GOBP_DETECTION_OF_ABIOTIC_STIMULUS	GOBP_DETECTION_OF_ABIOTIC_STIMULUS	131	0.531367201737225	1.52330358258555	0.000231981271084568	0.00685769196100872	0.00554070379691058	5427	tags=58%, list=30%, signal=41%	3736/221391/2986/3356/5132/25769/6869/1000/63895/4804/1301/54112/79054/23418/6323/6101/8048/6785/859/51761/2916/346007/23746/6387/2978/27039/123041/3249/9293/5311/1258/5146/5961/222662/6295/7222/2792/80036/5158/4923/55584/6247/2779/10886/63982/10692/2898/7273/8989/4914/3000/9033/23621/2534/2047/7124/5957/285331/3815/131890/134/57010/54437/7287/50801/7439/161497/342372/50508/133060/388531/2793/277…
GOBP_REGULATION_OF_G_PROTEIN_COUPLED_RECEPTOR_SIGNALING_PATHWAY	GOBP_REGULATION_OF_G_PROTEIN_COUPLED_RECEPTOR_SIGNALING_PATHWAY	GOBP_REGULATION_OF_G_PROTEIN_COUPLED_RECEPTOR_SIGNALING_PATHWAY	131	0.531331674991569	1.52320173584236	0.000231981271084568	0.00685769196100872	0.00554070379691058	4824	tags=47%, list=27%, signal=34%	4988/56246/3357/386617/2915/155/2986/5132/6900/5999/718/6000/7275/2850/1814/5341/9455/23746/22844/116/123041/799/9737/100506013/43847/2922/493/5142/6295/64407/6003/29767/8490/5996/5997/6855/23236/815/2779/3351/154/8601/57528/407/4987/54550/115727/3576/6004/3000/6093/636/6754/333/57561/5148/5149/6622/131890/187/9475
GOBP_NEGATIVE_REGULATION_OF_LOCOMOTION	GOBP_NEGATIVE_REGULATION_OF_LOCOMOTION	GOBP_NEGATIVE_REGULATION_OF_LOCOMOTION	305	0.472421402637441	1.38481808101403	0.000230127274912064	0.00685769196100872	0.00554070379691058	4277	tags=36%, list=24%, signal=28%	6910/9370/4223/3273/50859/1545/6423/23671/2915/9353/9723/186/6422/10718/1588/89795/347/4804/26585/27302/23213/1809/51378/63923/1281/4286/90102/4163/93649/131450/6387/223117/1634/2247/7130/2697/5592/26228/3488/8829/11122/4208/5054/8434/6366/493/482/2192/5176/79772/10395/9241/3565/25932/127435/6347/7057/135/653464/56920/22846/94241/100528032/285/3036/6091/22914/56833/247/11117/6781/9863/56999/348/5…
GOBP_NECROTIC_CELL_DEATH	GOBP_NECROTIC_CELL_DEATH	GOBP_NECROTIC_CELL_DEATH	54	-0.451753	-1.91146	0.000236432983754649	0.00694865542371947	0.00561419814545922	3915	tags=43%, list=22%, signal=33%	79065/666/8531/7186/4814/23593/171389/26471/7157/839/3661/8772/10616/581/8996/192111/3705/8326/291/7349/84266/706/4504
GOBP_REGULATION_OF_CARDIAC_CONDUCTION	GOBP_REGULATION_OF_CARDIAC_CONDUCTION	GOBP_REGULATION_OF_CARDIAC_CONDUCTION	25	0.722024372134686	1.77093372746167	0.000240628372224783	0.00703107758148139	0.00568079150734505	2308	tags=52%, list=13%, signal=45%	6910/492/287/1482/491/7220/51086/10699/6547/6262/493/6546/2702
GOBP_GLUTAMATE_RECEPTOR_SIGNALING_PATHWAY	GOBP_GLUTAMATE_RECEPTOR_SIGNALING_PATHWAY	GOBP_GLUTAMATE_RECEPTOR_SIGNALING_PATHWAY	51	0.635818650410318	1.70444131986396	0.000245583584421083	0.00713462654740561	0.00576445437116638	3975	tags=57%, list=22%, signal=44%	2895/2915/2891/2903/3745/2911/2916/2890/9455/5354/2901/23732/2893/2913/2917/4308/2892/2894/80315/23236/2899/2900/2912/2898/54550/116443/2534/2905/2904
GOBP_REGULATION_OF_NEURON_DIFFERENTIATION	GOBP_REGULATION_OF_NEURON_DIFFERENTIATION	GOBP_REGULATION_OF_NEURON_DIFFERENTIATION	184	0.494292610347514	1.43689125877825	0.000248354604182293	0.00717390013795139	0.00579618564948751	4080	tags=36%, list=23%, signal=28%	7224/6423/6457/402117/6422/26281/30012/22871/6900/4674/120892/8200/392255/238/221336/1482/8929/57795/4131/2737/6495/152330/6935/6925/4211/6387/4009/6496/6664/429/4208/151449/7074/4803/4760/7732/26508/5458/2260/7101/22943/1840/85458/9638/9315/5629/51704/654/2290/4897/3400/5087/627/4854/2309/23462/604/5121/2138/85446/3199/6093/50937/1910/57534/375567/23493
GOBP_ARTERY_DEVELOPMENT	GOBP_ARTERY_DEVELOPMENT	GOBP_ARTERY_DEVELOPMENT	96	0.564045489747557	1.59059713623889	0.000256498839063465	0.00736705472423759	0.00595224578687946	4144	tags=45%, list=23%, signal=35%	27329/3952/1311/144165/4804/4036/9464/10000/2737/5396/6495/1281/338/4638/93649/1959/5311/4015/11174/8829/1909/9241/7042/659/2702/5159/6091/8928/5138/56999/348/7046/5629/2303/639/4854/23462/2138/64220/23493/4763/6899/6092
GOBP_POSITIVE_REGULATION_OF_SYNAPTIC_TRANSMISSION_GLUTAMATERGIC	GOBP_POSITIVE_REGULATION_OF_SYNAPTIC_TRANSMISSION_GLUTAMATERGIC	GOBP_POSITIVE_REGULATION_OF_SYNAPTIC_TRANSMISSION_GLUTAMATERGIC	28	0.707025159068218	1.76762229344074	0.000260585296591602	0.00744088391422271	0.00601189642088274	3699	tags=57%, list=21%, signal=45%	22871/9378/5649/7143/10369/8564/729230/57616/4920/6347/135/1812/5743/5021/57555/4914
GOBP_REGULATION_OF_CARDIAC_MUSCLE_CELL_PROLIFERATION	GOBP_REGULATION_OF_CARDIAC_MUSCLE_CELL_PROLIFERATION	GOBP_REGULATION_OF_CARDIAC_MUSCLE_CELL_PROLIFERATION	37	0.671912532949825	1.74283492560133	0.000262013320817338	0.00744088391422271	0.00601189642088274	2968	tags=35%, list=17%, signal=29%	6910/3776/26281/27302/1482/23414/2247/2066/4208/9241/7046/2735/7472
GOBP_PHOSPHOLIPASE_C_ACTIVATING_G_PROTEIN_COUPLED_RECEPTOR_SIGNALING_PATHWAY	GOBP_PHOSPHOLIPASE_C_ACTIVATING_G_PROTEIN_COUPLED_RECEPTOR_SIGNALING_PATHWAY	GOBP_PHOSPHOLIPASE_C_ACTIVATING_G_PROTEIN_COUPLED_RECEPTOR_SIGNALING_PATHWAY	102	0.554359846162864	1.56864206761527	0.000264669174014871	0.00747431661812946	0.00603890852794884	3477	tags=45%, list=19%, signal=37%	3973/4883/4988/3358/3357/2915/1129/4986/3356/2099/6869/2911/88/2846/7201/5733/185/3062/148/2850/1814/64805/4159/3579/4829/2358/886/5745/2922/84636/1240/2359/8477/719/1812/1901/2357/5030/286530/728/1524/2149/7432/1902/27334/4987
GOBP_RIBOSOMAL_SMALL_SUBUNIT_ASSEMBLY	GOBP_RIBOSOMAL_SMALL_SUBUNIT_ASSEMBLY	GOBP_RIBOSOMAL_SMALL_SUBUNIT_ASSEMBLY	17	-0.689796	-2.1907	0.000279197938690047	0.00784080877821216	0.00633501755624201	3436	tags=71%, list=19%, signal=57%	26284/64963/29777/6169/51081/6223/3921/27341/6208/6234/6209/6193
GOBP_3_UTR_MEDIATED_MRNA_STABILIZATION	GOBP_3_UTR_MEDIATED_MRNA_STABILIZATION	GOBP_3_UTR_MEDIATED_MRNA_STABILIZATION	22	0.738468683098081	1.77118034851338	0.000284756450923956	0.00795272850508617	0.00642544361491683	742	tags=18%, list=4%, signal=17%	1617/1618/1996/66037
GOBP_QUINONE_METABOLIC_PROCESS	GOBP_QUINONE_METABOLIC_PROCESS	GOBP_QUINONE_METABOLIC_PROCESS	36	-0.548442	-2.08459	0.000290647760147759	0.00795622321889064	0.00642826718502695	4498	tags=58%, list=25%, signal=44%	10229/23590/51805/8529/27235/8644/84883/84274/57017/873/66002/57834/4835/10327/4704/51117/127/8574/57016/2232/1109
GOBP_POSITIVE_REGULATION_OF_MEMBRANE_PERMEABILITY	GOBP_POSITIVE_REGULATION_OF_MEMBRANE_PERMEABILITY	GOBP_POSITIVE_REGULATION_OF_MEMBRANE_PERMEABILITY	42	-0.496685	-1.94289	0.000291177308703218	0.00795622321889064	0.00642826718502695	4612	tags=55%, list=26%, signal=41%	10449/54978/7417/6687/90529/666/6548/9026/2139/284114/23593/3002/7157/581/27113/8326/7755/292/255027/89941/637/400916/4504
GOBP_NEGATIVE_REGULATION_OF_CARDIAC_MUSCLE_TISSUE_GROWTH	GOBP_NEGATIVE_REGULATION_OF_CARDIAC_MUSCLE_TISSUE_GROWTH	GOBP_NEGATIVE_REGULATION_OF_CARDIAC_MUSCLE_TISSUE_GROWTH	21	0.745541144205969	1.77845316865345	0.000287491206755158	0.00795622321889064	0.00642826718502695	1031	tags=24%, list=6%, signal=22%	6910/3776/221476/5999/859
GOBP_SYNAPTIC_MEMBRANE_ADHESION	GOBP_SYNAPTIC_MEMBRANE_ADHESION	GOBP_SYNAPTIC_MEMBRANE_ADHESION	25	0.718891697681999	1.76325011031587	0.000288068318408431	0.00795622321889064	0.00642826718502695	3209	tags=56%, list=18%, signal=46%	22865/114798/57689/84631/22871/22854/10082/145581/8404/27253/3556/64101/266727/84628
GOBP_ADAPTIVE_IMMUNE_RESPONSE	GOBP_ADAPTIVE_IMMUNE_RESPONSE	GOBP_ADAPTIVE_IMMUNE_RESPONSE	425	0.452230257403562	1.33076690208552	0.000293923077053813	0.00798807072315604	0.0064539985227436	4017	tags=35%, list=22%, signal=27%	1401/2267/325/731/730/732/729/2243/60468/338339/55061/718/5678/6363/2244/170482/6095/54210/710/9173/11126/383/1378/8832/3554/57379/23705/716/5027/5294/720/729230/10666/151888/3575/735/2214/7292/814/5788/10673/3824/8995/4208/2213/715/4153/930/10332/89857/51311/114548/64581/2208/2209/202309/93978/54900/3702/3456/5579/80380/721/3565/1439/3071/3572/83700/64092/910/50615/695/11006/913/8320/100528032/5…
GOBP_IRON_SULFUR_CLUSTER_ASSEMBLY	GOBP_IRON_SULFUR_CLUSTER_ASSEMBLY	GOBP_IRON_SULFUR_CLUSTER_ASSEMBLY	22	-0.622128	-2.16767	0.000305337582729376	0.00816656868093648	0.00659821676964621	5800	tags=86%, list=32%, signal=59%	9391/22/3313/64210/2395/27247/4682/7498/23479/27158/150274/200205/122961/51218/57019/10539/57128/10101/654483
GOBP_REGULATION_OF_AXONOGENESIS	GOBP_REGULATION_OF_AXONOGENESIS	GOBP_REGULATION_OF_AXONOGENESIS	152	0.518515621227462	1.49705179327243	0.000303947723354734	0.00816656868093648	0.00659821676964621	4660	tags=42%, list=26%, signal=31%	7224/114798/57689/9353/9723/5063/6900/6474/7143/1000/6696/4747/2335/1826/4168/4131/4133/2045/91584/4135/6387/223117/10154/8829/1630/7476/1949/7074/4803/659/6792/1002/27185/56920/4915/5458/6091/57611/3897/51199/85458/4137/6498/1123/374946/23499/627/7474/7070/9423/3792/8482/1382/80128/51265/8153/6092/22902/10512/26230/2803/10500/23105/140578
GOBP_REGULATION_OF_MUSCLE_CONTRACTION	GOBP_REGULATION_OF_MUSCLE_CONTRACTION	GOBP_REGULATION_OF_MUSCLE_CONTRACTION	155	0.515634713896241	1.48993774808028	0.000304252585665019	0.00816656868093648	0.00659821676964621	3840	tags=37%, list=21%, signal=30%	3736/7140/6336/1129/845/29119/6870/5350/6869/80763/287/60675/27302/1482/4842/1136/859/1264/51086/3778/148/9312/93649/477/6865/4660/5294/4633/5592/6329/6547/10203/844/9732/6262/1143/5142/6546/1756/2702/10398/8654/6781/4625/5997/4608/10021/340481/30845/5743/154/2149/5021/6752/89/5144/10142/1193
GOBP_VASCULAR_ENDOTHELIAL_GROWTH_FACTOR_SIGNALING_PATHWAY	GOBP_VASCULAR_ENDOTHELIAL_GROWTH_FACTOR_SIGNALING_PATHWAY	GOBP_VASCULAR_ENDOTHELIAL_GROWTH_FACTOR_SIGNALING_PATHWAY	39	0.660962491090266	1.72867901236743	0.000309548510341204	0.00823561957776204	0.00665400675968904	3684	tags=46%, list=21%, signal=37%	3273/147372/9508/5587/8828/2322/1634/8829/5156/7424/5159/6091/3593/2321/5290/3791/5293/2324
GOBP_POSITIVE_REGULATION_OF_ION_TRANSMEMBRANE_TRANSPORT	GOBP_POSITIVE_REGULATION_OF_ION_TRANSMEMBRANE_TRANSPORT	GOBP_POSITIVE_REGULATION_OF_ION_TRANSMEMBRANE_TRANSPORT	153	0.515526670023423	1.48920550785156	0.000313088838536172	0.00828619936544686	0.00669487293204932	4147	tags=39%, list=23%, signal=30%	3736/10345/4986/5649/3747/65267/287/88/6000/781/219527/4842/10369/7220/57158/6769/3753/9472/5354/799/3779/5311/5027/729230/644139/3746/1909/844/930/6262/482/7225/5348/1756/6347/342667/1812/4923/783/4283/6375/23237/2316/6373/5336/30845/54209/154/2149/486/7070/9001/10142/9992/144245/3688/5724/3458/3627/126755
GOBP_RECEPTOR_LOCALIZATION_TO_SYNAPSE	GOBP_RECEPTOR_LOCALIZATION_TO_SYNAPSE	GOBP_RECEPTOR_LOCALIZATION_TO_SYNAPSE	54	0.623896967753393	1.68775890954755	0.000334766715031986	0.00881377991920152	0.00712113406975936	1905	tags=26%, list=11%, signal=23%	9211/6616/22871/81832/5649/4884/1740/3800/56899/10369/10082/57554/388336/3798
GOBP_SENSORY_PERCEPTION_OF_LIGHT_STIMULUS	GOBP_SENSORY_PERCEPTION_OF_LIGHT_STIMULUS	GOBP_SENSORY_PERCEPTION_OF_LIGHT_STIMULUS	215	0.493014335004353	1.43496819994201	0.000339491694894532	0.00889186796731534	0.00718422566779812	3498	tags=33%, list=20%, signal=27%	7401/221391/65217/2986/11081/54714/5132/25769/83872/1301/57282/2741/9227/6096/1411/23418/6101/2202/51761/2916/346007/3617/2070/23746/57369/53904/2743/2978/64072/22999/5470/50939/4060/339302/1258/11281/10052/1277/6496/158046/4308/30062/3766/155051/1261/5146/1406/2570/5961/131544/8403/7288/7101/440435/11272/5158/1414/783/5145/30813/80781/6425/6247/2779/25806/343035/1141/10692/7078/407/768206/7399
GOBP_CARDIAC_MUSCLE_CELL_ACTION_POTENTIAL_INVOLVED_IN_CONTRACTION	GOBP_CARDIAC_MUSCLE_CELL_ACTION_POTENTIAL_INVOLVED_IN_CONTRACTION	GOBP_CARDIAC_MUSCLE_CELL_ACTION_POTENTIAL_INVOLVED_IN_CONTRACTION	50	0.632410990646121	1.68992017908357	0.000344309955614366	0.00897158157541557	0.00724863064451297	3197	tags=44%, list=18%, signal=36%	29119/55800/6327/287/781/6323/859/2257/3753/23704/10052/2697/3762/6262/8913/2702/3764/783/6324/6330/2316/3741
GOBP_STRIATED_MUSCLE_CELL_PROLIFERATION	GOBP_STRIATED_MUSCLE_CELL_PROLIFERATION	GOBP_STRIATED_MUSCLE_CELL_PROLIFERATION	59	0.609510211169439	1.66292881576346	0.000349239336563834	0.00900716758331725	0.00727738252345691	2968	tags=32%, list=17%, signal=27%	6910/3776/26281/27302/1482/23414/26011/6495/2247/2066/4208/2660/9241/284/7042/84466/7046/2735/7472
GOBP_CELL_FATE_SPECIFICATION	GOBP_CELL_FATE_SPECIFICATION	GOBP_CELL_FATE_SPECIFICATION	94	0.562099803537809	1.58573193010029	0.000348928683887414	0.00900716758331725	0.00727738252345691	4133	tags=44%, list=23%, signal=34%	6910/23040/6423/10716/4916/30012/9496/9096/26011/2737/6495/367/5457/8022/145258/2247/4633/8829/429/58524/6656/8320/2736/22943/3226/8643/120237/30009/7474/170825/79923/54738/2138/10736/50846/3688/6913/8324/23269/3236/6899
GOBP_DOPAMINE_SECRETION	GOBP_DOPAMINE_SECRETION	GOBP_DOPAMINE_SECRETION	36	0.668227375269713	1.72469595995375	0.000371806549879023	0.00954051832303787	0.00770830570948762	3493	tags=61%, list=19%, signal=49%	1137/143425/1268/4986/3356/26281/6860/83849/1814/6387/8973/127833/23208/3737/148281/341359/3351/1141/2912/6857/2668/84258
GOBP_PROTEIN_INSERTION_INTO_MITOCHONDRIAL_INNER_MEMBRANE	GOBP_PROTEIN_INSERTION_INTO_MITOCHONDRIAL_INNER_MEMBRANE	GOBP_PROTEIN_INSERTION_INTO_MITOCHONDRIAL_INNER_MEMBRANE	11	-0.777166	-2.16167	0.00037557937871902	0.00958865535062953	0.00774719824258266	959	tags=45%, list=5%, signal=43%	51079/26521/26519/26517/140823
GOBP_POSITIVE_REGULATION_OF_INTRINSIC_APOPTOTIC_SIGNALING_PATHWAY	GOBP_POSITIVE_REGULATION_OF_INTRINSIC_APOPTOTIC_SIGNALING_PATHWAY	GOBP_POSITIVE_REGULATION_OF_INTRINSIC_APOPTOTIC_SIGNALING_PATHWAY	53	-0.431443	-1.82859	0.000387969045500139	0.00980591762501602	0.00792273629758179	3375	tags=40%, list=19%, signal=32%	11315/29949/26471/79156/10134/5883/7157/1649/581/27113/3932/572/51657/138065/6647/9368/1984/5366/6188/637/51024
GOBP_CARDIAC_CHAMBER_MORPHOGENESIS	GOBP_CARDIAC_CHAMBER_MORPHOGENESIS	GOBP_CARDIAC_CHAMBER_MORPHOGENESIS	121	0.535939740983686	1.52973260736079	0.000387772099243346	0.00980591762501602	0.00792273629758179	3021	tags=31%, list=17%, signal=26%	6910/6423/9353/4624/6474/4036/1301/9421/9464/27302/1482/23414/6586/859/8701/5457/4889/8828/9510/4633/57493/8829/6664/1909/4208/6262/9241/7042/659/4887/26508/6091/7010/8928/4625/7046/7472/5629
GOBP_AZOLE_TRANSMEMBRANE_TRANSPORT	GOBP_AZOLE_TRANSMEMBRANE_TRANSPORT	GOBP_AZOLE_TRANSMEMBRANE_TRANSPORT	12	-0.763865	-2.1552	0.000398696226951318	0.00998509608605993	0.00806750436022958	3003	tags=58%, list=17%, signal=49%	80736/9154/80704/10991/123096/92745/9153
GOBP_STRIATED_MUSCLE_CELL_DEVELOPMENT	GOBP_STRIATED_MUSCLE_CELL_DEVELOPMENT	GOBP_STRIATED_MUSCLE_CELL_DEVELOPMENT	66	0.594555106580014	1.63296094646023	0.000399839695692828	0.00998509608605993	0.00806750436022958	4991	tags=67%, list=28%, signal=48%	7140/4624/51778/4629/11155/88/27302/25802/1482/8048/859/58529/5239/4633/4703/27063/2318/7111/442721/844/5156/1073/10398/10324/5159/29767/4621/5629/91807/51804/79933/7273/23363/4205/3688/7139/80206/11214/5573/56203/1466/825/1906/70
GOBP_REGULATION_OF_ORGAN_GROWTH	GOBP_REGULATION_OF_ORGAN_GROWTH	GOBP_REGULATION_OF_ORGAN_GROWTH	85	0.571771626604709	1.60221518917424	0.000400984076255226	0.00998509608605993	0.00806750436022958	3021	tags=33%, list=17%, signal=28%	6910/5897/3776/221476/3479/26281/4624/5999/27302/1482/23414/859/7490/9472/10409/2247/2066/4208/9241/84944/80014/57817/5997/7046/2735/7472/26524/5629
GOBP_PEPTIDE_CROSS_LINKING	GOBP_PEPTIDE_CROSS_LINKING	GOBP_PEPTIDE_CROSS_LINKING	35	0.666486880421714	1.72040458933898	0.000407186390856696	0.0100898392440225	0.00815213207700713	3161	tags=54%, list=18%, signal=45%	50859/3713/2312/6704/2165/2335/2162/1281/1634/9333/633/2038/7057/343641/6699/7047/7053/6707/6698
GOBP_RESPONSE_TO_GONADOTROPIN	GOBP_RESPONSE_TO_GONADOTROPIN	GOBP_RESPONSE_TO_GONADOTROPIN	30	0.689661701081269	1.73521164713306	0.000411197923431951	0.0101198563921109	0.00817638457002247	1809	tags=30%, list=10%, signal=27%	2492/3973/1545/4142/3624/7490/6716/1909/5069
GOBP_RESPONSE_TO_ALCOHOL	GOBP_RESPONSE_TO_ALCOHOL	GOBP_RESPONSE_TO_ALCOHOL	229	0.484449431177842	1.41293864341397	0.000412401665039535	0.0101198563921109	0.00817638457002247	3894	tags=33%, list=22%, signal=26%	9370/1545/4988/3952/7350/1036/1268/2903/9353/4916/1581/4986/6422/117/5179/6869/3747/552/5999/2741/6000/6363/4747/5563/3624/1621/131/6554/6586/1814/107/5737/6279/266743/3779/1446/1571/7292/1536/1582/4129/7412/6366/2660/2/687/5729/54331/1234/2354/1236/94241/57817/108/3709/5997/111/5030/7046/23209/3351/1141/3558/1393/9962/2309/116443/6648/6348/8647/939/11184/54464/867/2534
GOBP_FOREBRAIN_DEVELOPMENT	GOBP_FOREBRAIN_DEVELOPMENT	GOBP_FOREBRAIN_DEVELOPMENT	367	0.451165096136649	1.32813371284288	0.000416958543405087	0.010182248487501	0.00822679455078432	3577	tags=31%, list=20%, signal=25%	3736/5015/431707/4142/10716/139411/9353/2018/6900/9201/10718/5649/7143/3747/1000/2044/552/120892/4036/190/57282/5455/1996/1749/4747/79659/3624/238/2737/2255/6586/91584/6935/8941/5457/1281/6506/93986/6716/8022/64805/6387/477/8828/10642/64211/4009/145258/79633/2247/5592/8829/6496/2066/3746/30062/886/285025/429/7476/66000/3684/5122/151449/5915/493/482/4760/10395/220/5992/9241/5079/6546/9355/6753/271…
GOBP_REGULATION_OF_TISSUE_REMODELING	GOBP_REGULATION_OF_TISSUE_REMODELING	GOBP_REGULATION_OF_TISSUE_REMODELING	73	0.59205713585155	1.64190639153665	0.000430547895600629	0.0104635558281787	0.00845407811199615	4152	tags=45%, list=23%, signal=35%	3273/3952/6422/9607/3375/7060/6696/9464/4921/26585/81501/59067/10457/5027/2697/3953/4160/3690/338773/3593/57817/1901/1436/3558/952/5166/7128/2324/861/6093/4763/8600/3569
GOBP_MALE_GENITALIA_DEVELOPMENT	GOBP_MALE_GENITALIA_DEVELOPMENT	GOBP_MALE_GENITALIA_DEVELOPMENT	24	0.719463894528133	1.74962568321874	0.000435317534955695	0.0105288523406748	0.0085068347299325	3204	tags=50%, list=18%, signal=41%	3973/10388/2255/367/7490/6716/7484/5156/317719/4920/654/80000
GOBP_CARDIAC_MUSCLE_CELL_CONTRACTION	GOBP_CARDIAC_MUSCLE_CELL_CONTRACTION	GOBP_CARDIAC_MUSCLE_CELL_CONTRACTION	70	0.595782712585347	1.64110701720312	0.000449094069825119	0.0108103358236475	0.00873426060612262	3833	tags=46%, list=21%, signal=36%	29119/5350/55800/6327/287/781/6444/6323/859/2257/3753/477/23704/10052/2697/3762/6262/5142/8913/2702/3764/783/6781/10021/6324/6330/2316/5290/3741/5144/10142/9992
GOBP_POSITIVE_REGULATION_OF_SYNAPTIC_TRANSMISSION	GOBP_POSITIVE_REGULATION_OF_SYNAPTIC_TRANSMISSION	GOBP_POSITIVE_REGULATION_OF_SYNAPTIC_TRANSMISSION	145	0.518381806003136	1.49451617695069	0.000464383028344319	0.0111253848733675	0.00898880593652262	4237	tags=39%, list=24%, signal=30%	1268/9211/2903/6616/22871/9378/25769/6869/5649/7143/64084/9699/10369/11170/3908/148/6507/10858/152404/107/8564/22999/6865/729230/2670/6547/1395/56729/57616/4920/6347/135/4915/4355/7101/10590/1812/9498/783/348/23237/1524/5743/10288/2898/6857/5021/4311/57555/4914/9001/5764/2905/2904/4763/347730/7124
GOBP_NEGATIVE_REGULATION_OF_NECROTIC_CELL_DEATH	GOBP_NEGATIVE_REGULATION_OF_NECROTIC_CELL_DEATH	GOBP_NEGATIVE_REGULATION_OF_NECROTIC_CELL_DEATH	17	-0.670508	-2.12945	0.000471645426918066	0.011194238478331	0.00904443652369707	3725	tags=59%, list=21%, signal=47%	666/8531/26471/8772/10616/8996/8326/291/7349/4504
GOBP_ADAPTIVE_IMMUNE_RESPONSE_BASED_ON_SOMATIC_RECOMBINATION_OF_IMMUNE_RECEPTORS_BUILT_FROM_IMMUNOGLOBULIN_SUPERFAMILY_DOMAINS	GOBP_ADAPTIVE_IMMUNE_RESPONSE_BASED_ON_SOMATIC_RECOMBINATION_OF_IMMUNE_RECEPTORS_BUILT_FROM_IMMUNOGLOBULIN_SUPERFAMILY_DOMAINS	GOBP_ADAPTIVE_IMMUNE_RESPONSE_BASED_ON_SOMATIC_RECOMBINATION_OF_IMMUNE_RECEPTORS_BUILT_FROM_IMMUNOGLOBULIN_SUPERFAMILY_DOMAINS	283	0.466566778546749	1.3654710766523	0.000471686013033531	0.011194238478331	0.00904443652369707	4799	tags=39%, list=27%, signal=29%	1401/325/731/730/732/729/60468/55061/718/5678/6363/6095/710/9173/383/1378/3554/57379/23705/716/5027/720/729230/10666/3575/735/2214/7292/5788/10673/3824/4208/2213/715/4153/930/89857/51311/114548/64581/2208/2209/202309/93978/3456/721/3565/1439/3071/910/50615/695/11006/913/23180/3593/940/3553/3662/8284/3117/6375/6556/10859/200558/339390/53833/7099/4063/54209/3558/51176/6693/30009/56253/941/3586/8809…
GOBP_REGULATION_OF_TUBE_SIZE	GOBP_REGULATION_OF_TUBE_SIZE	GOBP_REGULATION_OF_TUBE_SIZE	138	0.525710015089396	1.51408257006188	0.000474053914705387	0.0111978623310081	0.00904736443215396	4238	tags=46%, list=24%, signal=35%	1401/4883/3952/3357/155/4879/186/1311/3356/2243/6869/2266/552/2244/1621/4842/185/3778/148/477/3274/7484/3779/5592/3363/196740/1909/257313/59/4313/9732/2837/553/659/6546/2702/135/1812/10242/5997/10800/348/340481/4881/3351/3741/5743/154/952/2149/3672/5021/2303/6648/3792/6093/1910/846/554/3827/1373/7124/146
GOBP_REGULATED_EXOCYTOSIS	GOBP_REGULATED_EXOCYTOSIS	GOBP_REGULATED_EXOCYTOSIS	230	0.484748570665286	1.41394389141673	0.000499162028709268	0.011736111884304	0.00948224563716994	3988	tags=36%, list=22%, signal=28%	143425/1268/3745/6616/126206/3356/22871/117194/120892/26059/6860/140730/9699/83849/8941/148/23025/7166/5341/107/440279/8832/11031/2901/22999/5027/1142/339302/5294/729230/8973/7476/2213/127833/3684/57829/23208/10814/640/116449/27445/5729/5579/8913/3565/3071/10125/148281/9900/135/84106/695/2241/8911/341359/1812/9498/783/22841/8013/5030/6855/3351/1393/3689/5293/2268/6857/54586/84258/8912/3055/116443…
GOBP_PROTEIN_INSERTION_INTO_MEMBRANE	GOBP_PROTEIN_INSERTION_INTO_MEMBRANE	GOBP_PROTEIN_INSERTION_INTO_MEMBRANE	55	-0.418676	-1.77111	0.000505694949459751	0.0118346665255511	0.0095618733133715	3386	tags=38%, list=19%, signal=31%	51608/64108/25813/29928/3002/51398/56993/284361/6449/617/8266/10328/581/27113/83460/51079/51016/26521/26519/26517/140823
GOBP_CARDIAC_CELL_FATE_COMMITMENT	GOBP_CARDIAC_CELL_FATE_COMMITMENT	GOBP_CARDIAC_CELL_FATE_COMMITMENT	14	0.785202959907033	1.7403856999041	0.000512176261420068	0.0119311106058914	0.00963979575217009	1042	tags=36%, list=6%, signal=34%	6910/9096/1482/26011/7490
GOBP_NEGATIVE_REGULATION_OF_CARDIAC_MUSCLE_CELL_PROLIFERATION	GOBP_NEGATIVE_REGULATION_OF_CARDIAC_MUSCLE_CELL_PROLIFERATION	GOBP_NEGATIVE_REGULATION_OF_CARDIAC_MUSCLE_CELL_PROLIFERATION	12	0.814908086918849	1.77498523502617	0.000516122164315419	0.0119678786266718	0.00966950264386203	114	tags=17%, list=1%, signal=17%	6910/3776
GOBP_MODULATION_OF_EXCITATORY_POSTSYNAPTIC_POTENTIAL	GOBP_MODULATION_OF_EXCITATORY_POSTSYNAPTIC_POTENTIAL	GOBP_MODULATION_OF_EXCITATORY_POSTSYNAPTIC_POTENTIAL	37	0.659237240684908	1.70995722059036	0.00052661435932968	0.0121554136365823	0.00982102241864533	1876	tags=41%, list=10%, signal=36%	22871/81832/9378/5649/120892/5999/57502/9699/152404/23316/22999/6547/50944/7476/66000
GOBP_COMPLEMENT_ACTIVATION_ALTERNATIVE_PATHWAY	GOBP_COMPLEMENT_ACTIVATION_ALTERNATIVE_PATHWAY	GOBP_COMPLEMENT_ACTIVATION_ALTERNATIVE_PATHWAY	16	0.772581268726092	1.7775771511173	0.000531621600607105	0.0122152145048587	0.00986933880552903	2377	tags=62%, list=13%, signal=54%	731/730/732/55061/718/81494/1378/3075/735/11326
GOBP_INOSITOL_LIPID_MEDIATED_SIGNALING	GOBP_INOSITOL_LIPID_MEDIATED_SIGNALING	GOBP_INOSITOL_LIPID_MEDIATED_SIGNALING	172	0.502021002341376	1.45421912153681	0.000536869447562472	0.0122246624208482	0.00987697229275671	3867	tags=38%, list=22%, signal=30%	2492/4653/4883/3952/3357/4916/93492/3479/3356/7179/5649/2335/1411/57624/80243/11126/5342/3082/23026/56034/2322/1634/2247/5294/5334/644139/2688/2066/5288/5156/284/7042/4920/10125/5159/3756/23533/3059/6403/4915/2260/7010/80310/940/2321/7291/5008/23236/25827/5290/1436/54209/3791/5293/2149/2268/653361/5343/26051/55803/219699/4914/4919/5295/388121/867
GOBP_CALCIUM_MEDIATED_SIGNALING	GOBP_CALCIUM_MEDIATED_SIGNALING	GOBP_CALCIUM_MEDIATED_SIGNALING	197	0.491865713181674	1.4313039736967	0.000535796781333576	0.0122246624208482	0.00987697229275671	3994	tags=38%, list=22%, signal=30%	3357/2915/2903/845/3479/51778/5350/552/120892/287/6444/79054/185/58529/9472/5341/9455/3577/6401/64805/5737/477/123041/2829/3579/5027/729230/2358/6014/345611/1237/5788/844/7412/3708/6262/493/64581/10231/10725/79772/6546/1756/1230/643/1234/1240/6403/1236/695/5026/50852/683/118461/4137/55273/1524/5336/54209/3791/5024/933/89/6348/920/3576/1193/1012/1233/1235/2905/1910/2904/10316
GOBP_CELL_COMMUNICATION_BY_ELECTRICAL_COUPLING	GOBP_CELL_COMMUNICATION_BY_ELECTRICAL_COUPLING	GOBP_CELL_COMMUNICATION_BY_ELECTRICAL_COUPLING	34	0.669028588133115	1.71220195728307	0.000550894366855543	0.0123767601086879	0.0099998603199977	2586	tags=38%, list=14%, signal=33%	6910/3736/10345/845/477/10052/2697/6262/482/6546/2702/10804/478
GOBP_REGULATION_OF_POTASSIUM_ION_TRANSMEMBRANE_TRANSPORTER_ACTIVITY	GOBP_REGULATION_OF_POTASSIUM_ION_TRANSMEMBRANE_TRANSPORTER_ACTIVITY	GOBP_REGULATION_OF_POTASSIUM_ION_TRANSMEMBRANE_TRANSPORTER_ACTIVITY	58	0.602620871769598	1.64184882889273	0.000549702528697891	0.0123767601086879	0.0099998603199977	4147	tags=41%, list=23%, signal=32%	3736/845/81832/3747/3788/287/88/7881/219527/859/3753/9472/23704/3746/2273/482/54209/486/54800/10142/9992/144245/3688/126755
GOBP_CHLORIDE_TRANSMEMBRANE_TRANSPORT	GOBP_CHLORIDE_TRANSMEMBRANE_TRANSPORT	GOBP_CHLORIDE_TRANSMEMBRANE_TRANSPORT	66	0.589897683730347	1.6201692143895	0.0005468513745034	0.0123767601086879	0.0099998603199977	4016	tags=47%, list=22%, signal=37%	2565/6557/2558/200959/8001/2566/2554/2567/2569/2741/2561/6507/121601/115111/2743/375611/2570/6529/57468/55879/2562/9498/2568/116369/203859/63982/2555/1836/1193/5172/846
GOBP_CARDIAC_MUSCLE_CELL_PROLIFERATION	GOBP_CARDIAC_MUSCLE_CELL_PROLIFERATION	GOBP_CARDIAC_MUSCLE_CELL_PROLIFERATION	45	0.637523328059459	1.69715224288542	0.000554600509578653	0.01240489192885	0.0100225895536338	2968	tags=33%, list=17%, signal=28%	6910/3776/26281/27302/1482/23414/26011/2247/2066/4208/9241/7042/7046/2735/7472
GOBP_MUSCLE_ORGAN_MORPHOGENESIS	GOBP_MUSCLE_ORGAN_MORPHOGENESIS	GOBP_MUSCLE_ORGAN_MORPHOGENESIS	77	0.572989075003127	1.59422622119491	0.000557201670096796	0.0124081693495124	0.0100252375607492	5311	tags=57%, list=30%, signal=40%	129446/4624/6474/4036/1301/9421/27302/1482/23414/5457/1281/4638/145258/4633/57493/27063/1909/6262/9241/7042/8928/4625/1901/4618/7046/7472/5629/2303/7273/8321/7474/23493/6899/7139/104/84159/2535/4092/70/6939/30008/3516/3084/55636
GOBP_TRNA_THREONYLCARBAMOYLADENOSINE_METABOLIC_PROCESS	GOBP_TRNA_THREONYLCARBAMOYLADENOSINE_METABOLIC_PROCESS	GOBP_TRNA_THREONYLCARBAMOYLADENOSINE_METABOLIC_PROCESS	17	-0.666752	-2.11752	0.000568038546120108	0.0124757255635294	0.0100798199149345	4052	tags=53%, list=23%, signal=41%	84881/112858/55644/3028/246100/80324/30848/8270/1485
GOBP_MITOCHONDRIAL_OUTER_MEMBRANE_PERMEABILIZATION_INVOLVED_IN_PROGRAMMED_CELL_DEATH	GOBP_MITOCHONDRIAL_OUTER_MEMBRANE_PERMEABILIZATION_INVOLVED_IN_PROGRAMMED_CELL_DEATH	GOBP_MITOCHONDRIAL_OUTER_MEMBRANE_PERMEABILIZATION_INVOLVED_IN_PROGRAMMED_CELL_DEATH	35	-0.530743	-1.98141	0.000564977314954434	0.0124757255635294	0.0100798199149345	5144	tags=60%, list=29%, signal=43%	79594/2931/10449/54978/7417/6687/90529/666/9026/2139/284114/3002/581/27113/8326/7755/292/255027/89941/637/400916
GOBP_NEGATIVE_REGULATION_OF_EPITHELIAL_CELL_MIGRATION	GOBP_NEGATIVE_REGULATION_OF_EPITHELIAL_CELL_MIGRATION	GOBP_NEGATIVE_REGULATION_OF_EPITHELIAL_CELL_MIGRATION	66	0.588183379313819	1.61546083306109	0.000565871820565107	0.0124757255635294	0.0100798199149345	3735	tags=38%, list=21%, signal=30%	4223/3273/9353/186/27302/51378/4163/1634/2247/4208/493/5176/3565/7057/22846/285/6781/56999/348/5797/51466/350/79812/90627/10563
GOBP_REGULATION_OF_PHOSPHATIDYLINOSITOL_3_KINASE_SIGNALING	GOBP_REGULATION_OF_PHOSPHATIDYLINOSITOL_3_KINASE_SIGNALING	GOBP_REGULATION_OF_PHOSPHATIDYLINOSITOL_3_KINASE_SIGNALING	104	0.540624213560741	1.53074974498335	0.000570107340291847	0.0124757255635294	0.0100798199149345	3867	tags=42%, list=22%, signal=33%	2492/4653/3952/4916/3479/5649/2335/1411/5342/3082/56034/2322/1634/2247/2688/2066/5156/284/7042/4920/10125/5159/3059/6403/4915/2260/7010/80310/940/2321/7291/5008/25827/54209/3791/2149/2268/653361/5343/26051/219699/4914/4919/867
GOBP_REGULATION_OF_ANTIMICROBIAL_HUMORAL_RESPONSE	GOBP_REGULATION_OF_ANTIMICROBIAL_HUMORAL_RESPONSE	GOBP_REGULATION_OF_ANTIMICROBIAL_HUMORAL_RESPONSE	10	-0.785058	-2.12347	0.000582961280881316	0.012527032796405	0.0101212738299862	678	tags=40%, list=4%, signal=39%	3605/354/112744/25818
GOBP_HYDROGEN_PEROXIDE_METABOLIC_PROCESS	GOBP_HYDROGEN_PEROXIDE_METABOLIC_PROCESS	GOBP_HYDROGEN_PEROXIDE_METABOLIC_PROCESS	53	-0.423103	-1.79324	0.000576354656064373	0.012527032796405	0.0101212738299862	1706	tags=34%, list=10%, signal=31%	3040/4025/3048/6647/7001/3047/7755/255027/2876/405753/3050/1535/3049/3039/3046/124056/1543/4504
GOBP_CARDIAC_LEFT_VENTRICLE_MORPHOGENESIS	GOBP_CARDIAC_LEFT_VENTRICLE_MORPHOGENESIS	GOBP_CARDIAC_LEFT_VENTRICLE_MORPHOGENESIS	15	0.781961774961681	1.76542539652458	0.000584842678526522	0.012527032796405	0.0101212738299862	2381	tags=47%, list=13%, signal=41%	6910/6423/9421/4889/1909/6262/4887
GOBP_POSITIVE_REGULATION_OF_CARDIAC_MUSCLE_CELL_PROLIFERATION	GOBP_POSITIVE_REGULATION_OF_CARDIAC_MUSCLE_CELL_PROLIFERATION	GOBP_POSITIVE_REGULATION_OF_CARDIAC_MUSCLE_CELL_PROLIFERATION	22	0.724222456779305	1.73701148438439	0.000583226343743151	0.012527032796405	0.0101212738299862	1843	tags=27%, list=10%, signal=24%	6910/27302/23414/2247/2066/4208
GOBP_OVULATION_CYCLE	GOBP_OVULATION_CYCLE	GOBP_OVULATION_CYCLE	71	0.579798907536327	1.59728048008826	0.0005800783534451	0.012527032796405	0.0101212738299862	2622	tags=39%, list=15%, signal=34%	2492/3973/1545/4988/3952/9353/4986/5241/658/2099/7043/3624/6586/4889/9510/7130/5806/56729/4313/2660/2/5156/5176/4327/7042/344758/5798/8322
GOBP_REGULATION_OF_CELLULAR_RESPONSE_TO_GROWTH_FACTOR_STIMULUS	GOBP_REGULATION_OF_CELLULAR_RESPONSE_TO_GROWTH_FACTOR_STIMULUS	GOBP_REGULATION_OF_CELLULAR_RESPONSE_TO_GROWTH_FACTOR_STIMULUS	279	0.464794008760527	1.35979677107631	0.000599907739098823	0.0127955005111584	0.010338183556311	4095	tags=34%, list=23%, signal=27%	5015/1149/3273/6423/9353/402117/186/6422/6424/147372/54829/8200/4804/4036/7448/7043/9839/8823/26585/91851/23213/2255/50964/2200/2246/55816/859/6935/9508/93649/348093/3175/1634/2247/7130/4015/81792/23089/203100/10468/6664/494470/65997/222663/64399/860/66000/11167/50515/493/4052/3690/9241/659/3678/5579/3565/7424/7057/2260/56963/6091/8322/22943/64388/3593/94031/11117/3553/9480/6498/26524/9315/6425/5…
GOBP_RESPONSE_TO_CAFFEINE	GOBP_RESPONSE_TO_CAFFEINE	GOBP_RESPONSE_TO_CAFFEINE	13	0.802912820942504	1.76894579286587	0.000603921611577576	0.0128269905316162	0.0103636260633392	2398	tags=54%, list=13%, signal=47%	845/6261/779/6263/6262/6546/135
GOBP_CARDIAC_PACEMAKER_CELL_DIFFERENTIATION	GOBP_CARDIAC_PACEMAKER_CELL_DIFFERENTIATION	GOBP_CARDIAC_PACEMAKER_CELL_DIFFERENTIATION	10	0.851581085637212	1.76058591762286	0.000607586346059764	0.0128508325495067	0.0103828893314771	1152	tags=50%, list=6%, signal=47%	6910/9096/6474/1482/11149
GOBP_FORELIMB_MORPHOGENESIS	GOBP_FORELIMB_MORPHOGENESIS	GOBP_FORELIMB_MORPHOGENESIS	37	0.656580083580906	1.70306497498313	0.000616888577186692	0.0129932156569947	0.0104979284187911	4115	tags=51%, list=23%, signal=40%	6910/2019/6474/8200/7704/60529/8626/494470/7476/860/8434/7291/130497/257/340419/25836/1382/342184/3236
GOBP_CELLULAR_COMPONENT_ASSEMBLY_INVOLVED_IN_MORPHOGENESIS	GOBP_CELLULAR_COMPONENT_ASSEMBLY_INVOLVED_IN_MORPHOGENESIS	GOBP_CELLULAR_COMPONENT_ASSEMBLY_INVOLVED_IN_MORPHOGENESIS	108	0.547908594165694	1.55520909165393	0.000625094350845954	0.0131114188528062	0.0105934312351269	4991	tags=55%, list=28%, signal=40%	1272/7140/4624/11055/51778/646480/4629/287/11155/88/27302/25802/1482/26011/8048/859/58529/90102/124626/5239/4633/7097/4703/27063/2318/7111/442721/844/64753/5156/1073/8506/10398/10324/5159/29767/4621/23136/5629/200576/91807/51804/79933/7273/23363/4205/3688/7139/80206/11214/23405/5573/23187/56203/1466/825/7110/1906/70
GOBP_POSITIVE_REGULATION_OF_PHOSPHATIDYLINOSITOL_3_KINASE_SIGNALING	GOBP_POSITIVE_REGULATION_OF_PHOSPHATIDYLINOSITOL_3_KINASE_SIGNALING	GOBP_POSITIVE_REGULATION_OF_PHOSPHATIDYLINOSITOL_3_KINASE_SIGNALING	77	0.570875218925989	1.58834484416169	0.000632117882877931	0.0132039499915204	0.0106681921947211	3867	tags=48%, list=22%, signal=38%	2492/4653/3952/4916/3479/5649/2335/3082/56034/2322/1634/2247/2688/2066/5156/284/7042/4920/5159/3059/6403/4915/2260/7010/80310/940/2321/5008/54209/3791/2149/2268/653361/219699/4914/4919/867
GOBP_REGULATION_OF_SODIUM_ION_TRANSPORT	GOBP_REGULATION_OF_SODIUM_ION_TRANSPORT	GOBP_REGULATION_OF_SODIUM_ION_TRANSPORT	86	0.561439021011255	1.57624254987357	0.000637574915096926	0.0132087753926843	0.0106720908998105	3278	tags=40%, list=18%, signal=32%	1272/2259/81832/55800/6327/65267/1482/4842/2256/859/2257/1814/23072/477/57731/5027/53826/128414/57520/286183/51297/493/482/5348/6546/1756/154215/6324/53822/6330/2040/130497/154/486
GOBP_DEVELOPMENTAL_GROWTH_INVOLVED_IN_MORPHOGENESIS	GOBP_DEVELOPMENTAL_GROWTH_INVOLVED_IN_MORPHOGENESIS	GOBP_DEVELOPMENTAL_GROWTH_INVOLVED_IN_MORPHOGENESIS	229	0.480415212325982	1.40117249540153	0.000636542635145292	0.0132087753926843	0.0106720908998105	4701	tags=38%, list=26%, signal=28%	7224/6423/9576/9353/9723/344901/6422/2099/9201/7143/6696/6860/2335/1826/9699/4131/4133/2255/2045/55083/6586/6495/2246/91584/63923/23025/6387/8828/223117/22999/8829/1630/1909/66000/127833/4803/10439/3676/659/6792/1002/9355/27185/56920/5458/57611/3897/51199/9863/1901/348/4137/9362/4692/374946/51804/23499/4897/6857/84258/627/7474/9962/9423/8482/8128/1382/3688/80128/342184/51265/8153/22902/7414/10512…
GOBP_POSITIVE_REGULATION_OF_TRANSMEMBRANE_TRANSPORT	GOBP_POSITIVE_REGULATION_OF_TRANSMEMBRANE_TRANSPORT	GOBP_POSITIVE_REGULATION_OF_TRANSMEMBRANE_TRANSPORT	200	0.489499277328151	1.42492658859263	0.000645701365101155	0.0133225322472912	0.0107640012742964	3990	tags=36%, list=22%, signal=28%	3736/9370/10345/4986/3479/5649/3747/65267/287/718/88/6000/781/219527/4842/10369/7220/57158/6769/3753/6506/9472/5354/799/3779/5311/5027/729230/644139/2688/3746/1909/844/930/6262/482/7225/5348/1756/6347/342667/10580/5458/1812/4923/783/4283/23433/8013/6375/23237/2316/6373/25999/5336/30845/54209/154/2149/486/114882/7070/2180/9001/5295/10142/9992/144245/4205/3688/5724/3458
GOBP_MUSCLE_CELL_FATE_COMMITMENT	GOBP_MUSCLE_CELL_FATE_COMMITMENT	GOBP_MUSCLE_CELL_FATE_COMMITMENT	19	0.736627595446372	1.75172	0.000653293934161394	0.0133480556109839	0.0107846229935171	2852	tags=47%, list=16%, signal=40%	6910/9096/1482/2255/7490/4633/4208/22943/4618
GOBP_HETEROPHILIC_CELL_CELL_ADHESION_VIA_PLASMA_MEMBRANE_CELL_ADHESION_MOLECULES	GOBP_HETEROPHILIC_CELL_CELL_ADHESION_VIA_PLASMA_MEMBRANE_CELL_ADHESION_MOLECULES	GOBP_HETEROPHILIC_CELL_CELL_ADHESION_VIA_PLASMA_MEMBRANE_CELL_ADHESION_MOLECULES	42	0.636142588101856	1.67199124458812	0.000654147763440002	0.0133480556109839	0.0107846229935171	3373	tags=52%, list=19%, signal=43%	2895/22871/83872/1000/57863/23418/26011/55714/11141/57451/6401/23705/10178/79633/7412/3678/1002/6403/7369/3683/8642/56253
GOBP_LEUKOCYTE_MIGRATION	GOBP_LEUKOCYTE_MIGRATION	GOBP_LEUKOCYTE_MIGRATION	365	0.45119459855313	1.32862803757875	0.000654860097235212	0.0133480556109839	0.0107846229935171	4237	tags=39%, list=24%, signal=31%	3952/119/9353/6374/5340/6869/7060/1588/347/10894/3929/6372/84675/6363/9420/6441/26585/1621/54210/7857/7499/131450/3577/6401/64805/6387/3554/6279/3552/6402/91662/3579/4318/7130/5294/6354/729230/26228/2358/58494/10690/1441/8995/5054/7412/6366/2660/1130/3676/7042/5142/4920/3565/7424/3071/83700/1230/643/1234/6347/1240/7057/1511/6403/1236/7369/4478/2241/81704/100528032/719/8740/22914/6357/56833/399/62…
GOBP_ANIMAL_ORGAN_FORMATION	GOBP_ANIMAL_ORGAN_FORMATION	GOBP_ANIMAL_ORGAN_FORMATION	64	0.587621775877886	1.61023754244485	0.000662348417651183	0.0134464708884608	0.0108641380701187	2968	tags=31%, list=17%, signal=26%	6910/10716/4036/9464/2737/23213/2255/6495/2246/367/7490/8626/2247/4208/9241/579/6091/22943/8928/7472
GOBP_ZINC_ION_HOMEOSTASIS	GOBP_ZINC_ION_HOMEOSTASIS	GOBP_ZINC_ION_HOMEOSTASIS	39	-0.485196	-1.85906	0.000669329490401496	0.0134554417234719	0.0108713860975732	1899	tags=41%, list=11%, signal=37%	283375/3932/4501/23400/4496/4502/4489/4494/4495/55630/4499/645745/4493/7780/4490/4504
GOBP_EPIDERMIS_MORPHOGENESIS	GOBP_EPIDERMIS_MORPHOGENESIS	GOBP_EPIDERMIS_MORPHOGENESIS	34	0.66581119670187	1.70396789374133	0.00067218911332825	0.0134554417234719	0.0108713860975732	2603	tags=41%, list=15%, signal=35%	388698/2252/4804/112802/2304/2255/342574/8626/3488/10468/43847/7042/2736/7053
GOBP_REGULATION_OF_NEUROTRANSMITTER_RECEPTOR_ACTIVITY	GOBP_REGULATION_OF_NEUROTRANSMITTER_RECEPTOR_ACTIVITY	GOBP_REGULATION_OF_NEUROTRANSMITTER_RECEPTOR_ACTIVITY	59	0.599696824662992	1.63615491944024	0.000673278194235683	0.0134554417234719	0.0108713860975732	4492	tags=51%, list=25%, signal=38%	4988/399968/160065/22871/81832/5649/9228/4884/10369/146395/729230/50944/388336/4208/66004/23467/6347/23542/23237/1393/154/729993/54800/57555/10142/3458/149111/9229/1392/54413
GOBP_REGULATION_OF_PHAGOCYTOSIS	GOBP_REGULATION_OF_PHAGOCYTOSIS	GOBP_REGULATION_OF_PHAGOCYTOSIS	94	0.553917398335197	1.5626486607002	0.000673437538286527	0.0134554417234719	0.0108713860975732	4288	tags=47%, list=24%, signal=36%	9370/336/948/718/6441/7275/197/2219/2220/11031/5322/720/7097/26228/2358/5788/5806/90342/2213/4153/23208/64581/335/1794/721/3071/3685/6347/3553/6556/8291/5336/54209/2268/10584/3055/10326/246/78989/3458/2207/57118/7124/4240
GOBP_G_PROTEIN_COUPLED_RECEPTOR_SIGNALING_PATHWAY_COUPLED_TO_CYCLIC_NUCLEOTIDE_SECOND_MESSENGER	GOBP_G_PROTEIN_COUPLED_RECEPTOR_SIGNALING_PATHWAY_COUPLED_TO_CYCLIC_NUCLEOTIDE_SECOND_MESSENGER	GOBP_G_PROTEIN_COUPLED_RECEPTOR_SIGNALING_PATHWAY_COUPLED_TO_CYCLIC_NUCLEOTIDE_SECOND_MESSENGER	65	0.592820993937206	1.62632927141045	0.000681408479555559	0.0135611018273754	0.0109567546650459	3577	tags=51%, list=20%, signal=41%	3973/4988/3358/3357/155/1268/1129/186/3356/4158/11255/7253/3274/4159/2829/3355/1133/3363/3354/5745/10203/4886/4161/1230/6753/6347/1812/1269/26539/3351/5739/6752/3361
GOBP_GAMMA_AMINOBUTYRIC_ACID_SIGNALING_PATHWAY	GOBP_GAMMA_AMINOBUTYRIC_ACID_SIGNALING_PATHWAY	GOBP_GAMMA_AMINOBUTYRIC_ACID_SIGNALING_PATHWAY	26	0.69998684094394	1.72804389410166	0.000691829086218804	0.0137144942385728	0.0110806887699854	2621	tags=46%, list=15%, signal=39%	2565/2558/200959/2566/2554/2567/2569/2561/5334/165829/2570/2562
GOBP_BONE_REMODELING	GOBP_BONE_REMODELING	GOBP_BONE_REMODELING	88	0.560108099396679	1.57298	0.000694830765142794	0.0137201934288938	0.0110852934570479	4152	tags=41%, list=23%, signal=32%	3952/6422/9607/3375/8200/6696/50507/7043/6694/26585/81501/4286/115908/5027/2697/9770/5745/3953/4160/3690/338773/57817/1513/1901/3351/1436/154/952/5166/29887/7128/4853/5764/4763/8600/3569
GOBP_CORONARY_VASCULATURE_MORPHOGENESIS	GOBP_CORONARY_VASCULATURE_MORPHOGENESIS	GOBP_CORONARY_VASCULATURE_MORPHOGENESIS	18	0.76280694284641	1.79817959706292	0.000698885830997735	0.0137279259545072	0.0110915409867225	1617	tags=33%, list=9%, signal=30%	6910/4036/6444/9464/2247/8829
GOBP_DEVELOPMENTAL_CELL_GROWTH	GOBP_DEVELOPMENTAL_CELL_GROWTH	GOBP_DEVELOPMENTAL_CELL_GROWTH	214	0.485466528112978	1.41303882400949	0.000700653787589093	0.0137279259545072	0.0110915409867225	4656	tags=38%, list=26%, signal=29%	7224/9576/9353/9723/221476/344901/3479/9201/7143/6696/6860/5999/2335/1826/9699/4131/4133/2045/6586/91584/859/63923/148/23025/9472/6387/8828/223117/22999/8829/1630/1909/66000/127833/4803/10439/3676/659/6792/1002/9355/27185/56920/5458/57611/3897/51199/57817/5997/348/4137/9362/4692/374946/23499/4897/6857/84258/627/7474/9962/9423/8482/8128/1382/3688/80128/51265/8153/22902/7414/10512/11214/50618/20322…
GOBP_REGULATION_OF_PRESYNAPSE_ORGANIZATION	GOBP_REGULATION_OF_PRESYNAPSE_ORGANIZATION	GOBP_REGULATION_OF_PRESYNAPSE_ORGANIZATION	33	0.670762079291159	1.71072352435229	0.000711835976284423	0.013893169344084	0.0112250501442128	3786	tags=52%, list=21%, signal=41%	22865/139065/114798/4916/84631/10082/145581/11141/26280/7476/3556/22943/266727/84628/8321/57555/26050
GOBP_PROTEIN_LOCALIZATION_TO_SYNAPSE	GOBP_PROTEIN_LOCALIZATION_TO_SYNAPSE	GOBP_PROTEIN_LOCALIZATION_TO_SYNAPSE	65	0.590660909246434	1.62040335279884	0.000738588714752065	0.0142502517292812	0.0115135565015589	2228	tags=32%, list=12%, signal=28%	22865/9211/2903/6616/22871/9378/5649/158866/4884/1740/3800/10369/10082/8927/4130/50944/7476/3798/58538/27445/4868
GOBP_PEPTIDYL_TYROSINE_MODIFICATION	GOBP_PEPTIDYL_TYROSINE_MODIFICATION	GOBP_PEPTIDYL_TYROSINE_MODIFICATION	364	0.450485633680177	1.32683958652588	0.000737288771068078	0.0142502517292812	0.0115135565015589	4030	tags=32%, list=22%, signal=26%	9370/1272/255324/3273/6423/3952/285220/2915/4916/6422/2252/3479/3356/4593/5649/7060/2044/7448/50507/948/4921/2042/26585/238/2255/2045/2202/51378/148/3082/133396/56034/59067/2322/26228/8829/2688/2066/4145/1795/3567/5788/8995/2674/5168/640/64581/3690/5156/2209/284/93978/3702/4920/3678/116379/3565/3572/57091/8460/64092/5159/3059/695/4915/2260/11006/2241/7010/3645/3593/3595/80310/683/5175/2321/5008/5…
GOBP_POSITIVE_REGULATION_OF_RESPONSE_TO_EXTERNAL_STIMULUS	GOBP_POSITIVE_REGULATION_OF_RESPONSE_TO_EXTERNAL_STIMULUS	GOBP_POSITIVE_REGULATION_OF_RESPONSE_TO_EXTERNAL_STIMULUS	413	0.440257761104144	1.29735822001997	0.000737288771068078	0.0142502517292812	0.0115135565015589	4262	tags=36%, list=24%, signal=28%	3273/4988/2167/1268/9353/4916/5063/5340/7060/120892/3929/718/1361/8823/6363/1826/2255/5733/7857/185/9173/11126/2219/5587/4889/383/64805/6387/59067/56670/6279/23705/91662/4332/2247/51284/9180/5294/5322/4317/6354/729230/7097/10666/26228/8829/2358/345611/7292/3824/5054/4153/6366/115362/51311/2660/64581/4064/93978/116449/659/23643/3456/3565/7424/3071/3572/1230/10125/149628/5159/1240/7057/388325/1236/…
GOBP_RESPIRATORY_CHAIN_COMPLEX_IV_ASSEMBLY	GOBP_RESPIRATORY_CHAIN_COMPLEX_IV_ASSEMBLY	GOBP_RESPIRATORY_CHAIN_COMPLEX_IV_ASSEMBLY	24	-0.586895	-2.114	0.000743891937778789	0.0142979990322121	0.0115521341548197	5918	tags=71%, list=33%, signal=48%	51241/1355/10063/1352/100131801/285521/5018/29090/389203/51204/388753/617/6834/51287/84987/28958/9997
GOBP_DOPAMINE_TRANSPORT	GOBP_DOPAMINE_TRANSPORT	GOBP_DOPAMINE_TRANSPORT	50	0.617899352422432	1.65114237378212	0.000770546303477093	0.0147074612700968	0.0118829610553336	3493	tags=52%, list=19%, signal=42%	1137/143425/1268/4986/3356/26281/6860/83849/1814/6530/6387/8973/1133/127833/23208/5865/3737/148281/341359/1812/3351/1141/2912/6857/2668/84258
GOBP_INTEGRIN_MEDIATED_SIGNALING_PATHWAY	GOBP_INTEGRIN_MEDIATED_SIGNALING_PATHWAY	GOBP_INTEGRIN_MEDIATED_SIGNALING_PATHWAY	102	0.54092342923164	1.53062176549162	0.00077248212844016	0.0147074612700968	0.0118829610553336	4761	tags=45%, list=27%, signal=33%	27329/9358/2335/1281/5587/5341/10979/9510/8829/22801/3684/2192/3690/1307/335/3676/10077/3678/3685/3687/84106/667/3683/3681/683/2316/3689/3672/2268/57343/7294/7070/3055/1601/3680/8482/5764/3679/3688/7409/3987/3696/8516/1793/7094/4185
GOBP_RECEPTOR_MEDIATED_ENDOCYTOSIS	GOBP_RECEPTOR_MEDIATED_ENDOCYTOSIS	GOBP_RECEPTOR_MEDIATED_ENDOCYTOSIS	242	0.470461833497566	1.37350799169209	0.000773923778011031	0.0147074612700968	0.0118829610553336	4316	tags=35%, list=24%, signal=27%	9370/3357/53353/155/9892/6457/345/6616/6424/6900/4036/7448/948/718/8685/6363/6441/26585/284654/10369/859/146395/84251/1814/2890/3577/6401/4360/11031/3579/4481/2688/2358/100506013/2213/66000/10203/5054/3684/6366/341/3690/3676/284/8029/3565/3685/6295/26052/11006/22943/6614/22848/55576/9863/284697/348/10859/200576/23237/3351/5336/1514/154/283420/3689/3339/4289/407/54550/22925/3576/1601/867/8867/3688…
GOBP_MITOCHONDRIAL_RNA_METABOLIC_PROCESS	GOBP_MITOCHONDRIAL_RNA_METABOLIC_PROCESS	GOBP_MITOCHONDRIAL_RNA_METABOLIC_PROCESS	45	-0.45436	-1.78047	0.000780765553922271	0.0147819096444834	0.0119431119622252	4052	tags=29%, list=23%, signal=22%	84881/84275/60528/51067/9238/81892/3028/5442/54938/80324/10922/400916/6182
GOBP_CAMERA_TYPE_EYE_DEVELOPMENT	GOBP_CAMERA_TYPE_EYE_DEVELOPMENT	GOBP_CAMERA_TYPE_EYE_DEVELOPMENT	324	0.461203456557336	1.35355885601247	0.000792241289264359	0.0149432079001169	0.0120734336305802	3805	tags=33%, list=21%, signal=26%	11023/1545/221391/11081/658/1295/4081/10218/6096/58158/3624/1411/1826/2823/23418/7275/2737/2255/6101/491/2202/2200/1296/6935/51761/7490/146862/2916/4286/55714/362/4211/7484/2247/50939/1410/2697/8829/6496/6664/30062/57084/155051/196740/7111/57545/57030/7476/5146/221935/4094/493/5156/5176/4760/220/7042/659/5961/100126572/131544/25932/7431/9355/5159/6656/1282/57381/10586/4915/5458/7101/5158/8322/141…
GOBP_OXYGEN_TRANSPORT	GOBP_OXYGEN_TRANSPORT	GOBP_OXYGEN_TRANSPORT	15	-0.688697	-2.08487	0.000805118035399662	0.0151296344570457	0.0122240578256728	1706	tags=53%, list=10%, signal=48%	3040/3048/4151/3047/3050/3049/3039/3046
GOBP_REGULATION_OF_RYANODINE_SENSITIVE_CALCIUM_RELEASE_CHANNEL_ACTIVITY	GOBP_REGULATION_OF_RYANODINE_SENSITIVE_CALCIUM_RELEASE_CHANNEL_ACTIVITY	GOBP_REGULATION_OF_RYANODINE_SENSITIVE_CALCIUM_RELEASE_CHANNEL_ACTIVITY	25	0.695266528710643	1.70530385508815	0.000812693443078427	0.0152154272398572	0.0122933744995879	2251	tags=40%, list=13%, signal=35%	10345/845/5350/4842/57158/9472/84502/5311/57338/1756
GOBP_REGULATION_OF_MITOCHONDRIAL_GENE_EXPRESSION	GOBP_REGULATION_OF_MITOCHONDRIAL_GENE_EXPRESSION	GOBP_REGULATION_OF_MITOCHONDRIAL_GENE_EXPRESSION	26	-0.571376	-2.06481	0.000855318859934028	0.0159543794722011	0.0128904143582988	3412	tags=77%, list=19%, signal=62%	22868/51654/8846/54931/55005/23107/26164/84881/26995/51204/10102/92170/84769/115416/84300/28958/285367/708/6472/400916
GOBP_GLOMERULUS_DEVELOPMENT	GOBP_GLOMERULUS_DEVELOPMENT	GOBP_GLOMERULUS_DEVELOPMENT	66	0.581853901532311	1.59807675896214	0.000860690043506978	0.0159955447423815	0.0129236740278912	3944	tags=48%, list=22%, signal=38%	9370/186/23213/7490/1286/10409/1285/1909/4208/59/5156/9241/284/7827/25937/4868/5159/26508/285/7010/2028/80310/9863/5175/1958/130497/4811/947/2303/4854/4853/1910
GOBP_REGULATION_OF_NEUROTRANSMITTER_TRANSPORT	GOBP_REGULATION_OF_NEUROTRANSMITTER_TRANSPORT	GOBP_REGULATION_OF_NEUROTRANSMITTER_TRANSPORT	96	0.544515038107002	1.53552164851037	0.000868499459412015	0.0160228641143348	0.0129457468402559	3442	tags=42%, list=19%, signal=34%	1268/3356/22871/120892/6860/140730/4842/1136/148/1814/107/8564/477/2824/22999/6865/1142/339302/8973/2670/4208/7476/23208/10814/1143/3690/79772/5865/9627/5579/135/1812/9498/783/5030/6855/815/3351/6857/2668
GOBP_NEUROTRANSMITTER_SECRETION	GOBP_NEUROTRANSMITTER_SECRETION	GOBP_NEUROTRANSMITTER_SECRETION	143	0.503873892504684	1.4530809586524	0.000868113116082126	0.0160228641143348	0.0129457468402559	3166	tags=33%, list=18%, signal=27%	143425/1268/6616/3356/22871/9378/11255/120892/26059/6860/140730/9699/1136/148/23025/107/440279/22895/8564/2901/22999/6865/5027/1142/339302/8973/4208/7476/127833/23208/10814/1143/79772/27445/9627/5579/9900/135/341359/1812/9498/783/5030/6855/815/9379/3351
GOBP_REGULATION_OF_STRIATED_MUSCLE_CONTRACTION	GOBP_REGULATION_OF_STRIATED_MUSCLE_CONTRACTION	GOBP_REGULATION_OF_STRIATED_MUSCLE_CONTRACTION	87	0.549563328039545	1.54374596523416	0.000879570446548185	0.0161681040265494	0.0130630940961032	2841	tags=33%, list=16%, signal=28%	7140/6336/845/29119/5350/287/27302/1482/4842/859/51086/148/477/5294/4633/6329/6547/844/6262/5142/6546/1756/2702/8654/6781/4625/5997/4608/10021
GOBP_TRNA_MODIFICATION	GOBP_TRNA_MODIFICATION	GOBP_TRNA_MODIFICATION	82	-0.366157	-1.68418	0.00089849330784596	0.016444067935556	0.0132860604070919	3420	tags=35%, list=19%, signal=29%	93587/55140/84705/27304/112970/24140/84881/54974/54920/51504/11180/54522/55621/81605/23587/55644/4234/3028/10785/348180/80324/55152/55687/56931/115708/64118/81890/126789/90353
GOBP_DENDRITE_MORPHOGENESIS	GOBP_DENDRITE_MORPHOGENESIS	GOBP_DENDRITE_MORPHOGENESIS	134	0.519985182349656	1.49100692604386	0.000901089380444907	0.016444067935556	0.0132860604070919	4449	tags=40%, list=25%, signal=31%	7224/22891/5063/8499/547/22871/9201/5649/120892/158866/1996/1826/4133/80243/1136/11141/4135/23072/23316/55619/10642/11178/8829/57520/50944/7476/816/1501/26115/6792/6383/51473/26052/221692/7101/8609/85442/23542/23237/1141/23363/3196/5764/4205/2534/2047/3688/51265/25830/57498/10152/5789/5911/170506
GOBP_CHONDROCYTE_DEVELOPMENT	GOBP_CHONDROCYTE_DEVELOPMENT	GOBP_CHONDROCYTE_DEVELOPMENT	28	0.68100480510426	1.70256922261293	0.000917838647106223	0.0166894761191437	0.0134843390790312	2151	tags=32%, list=12%, signal=28%	6423/1311/658/6474/1301/23213/860/50515/659
GOBP_RESPONSE_TO_CALCIUM_ION	GOBP_RESPONSE_TO_CALCIUM_ION	GOBP_RESPONSE_TO_CALCIUM_ION	143	0.50233938127031	1.44865570644411	0.000932417211996552	0.0168937957227332	0.0136494200435639	3633	tags=36%, list=20%, signal=29%	143425/121278/845/131034/22871/2243/5179/2266/6860/5563/2244/6261/10369/83849/7220/3778/107/7252/56670/2978/3779/5311/5027/6263/4208/127833/5122/23208/6262/6529/25932/148281/144402/7057/3756/2354/7222/341359/27094/10242/10235/241/9362/79800/5336/1393/6857/84258/7273/7474/246
GOBP_CELLULAR_RESPONSE_TO_AMYLOID_BETA	GOBP_CELLULAR_RESPONSE_TO_AMYLOID_BETA	GOBP_CELLULAR_RESPONSE_TO_AMYLOID_BETA	42	0.63130365000906	1.65927292911045	0.000943765675217823	0.0169777063637939	0.0137172160323849	3894	tags=50%, list=22%, signal=39%	2915/2903/3479/4804/948/781/2697/10333/2358/2213/7412/3676/773/478/7099/54209/154/2309/4914/23621/2534
GOBP_ARTERY_MORPHOGENESIS	GOBP_ARTERY_MORPHOGENESIS	GOBP_ARTERY_MORPHOGENESIS	69	0.574399296041078	1.57998272499294	0.000942372437949717	0.0169777063637939	0.0137172160323849	4133	tags=48%, list=23%, signal=37%	27329/1311/4036/9464/10000/5396/6495/1281/338/4638/93649/5311/8829/1909/9241/7042/659/2702/5159/8928/56999/348/7046/5629/2303/639/4854/23462/2138/64220/23493/4763/6899
GOBP_ADULT_LOCOMOTORY_BEHAVIOR	GOBP_ADULT_LOCOMOTORY_BEHAVIOR	GOBP_ADULT_LOCOMOTORY_BEHAVIOR	75	0.561257443422855	1.56232174636096	0.000949543242420978	0.0170210676965888	0.0137522500208787	2706	tags=32%, list=15%, signal=27%	2019/124925/6900/7200/2741/6323/7345/80243/2257/57626/10752/6387/477/2743/57731/3766/7111/1949/340990/58524/163175/1812/4923/2636
GOBP_MATURATION_OF_SSU_RRNA	GOBP_MATURATION_OF_SSU_RRNA	GOBP_MATURATION_OF_SSU_RRNA	45	-0.44729	-1.75276	0.000954837469008971	0.0170554890665737	0.013780060925255	3218	tags=36%, list=18%, signal=29%	11157/57647/9277/705/64963/29777/28987/2068/6202/6223/115939/6208/6234/10607/6217/6227
GOBP_REGULATION_OF_AMINO_ACID_TRANSPORT	GOBP_REGULATION_OF_AMINO_ACID_TRANSPORT	GOBP_REGULATION_OF_AMINO_ACID_TRANSPORT	39	0.638161815053783	1.6690462031485	0.000960600151312021	0.0170980062143742	0.0138144128505954	3221	tags=49%, list=18%, signal=40%	3952/11255/552/7200/6860/5999/4889/8564/477/5027/2917/553/6529/9900/135/4923/5997/3351/2912
GOBP_CELLULAR_MODIFIED_AMINO_ACID_BIOSYNTHETIC_PROCESS	GOBP_CELLULAR_MODIFIED_AMINO_ACID_BIOSYNTHETIC_PROCESS	GOBP_CELLULAR_MODIFIED_AMINO_ACID_BIOSYNTHETIC_PROCESS	43	-0.448583	-1.748	0.000982246298240701	0.0173463314022963	0.0140150483296183	2769	tags=40%, list=15%, signal=34%	6505/494143/8985/1152/2937/23657/2678/4258/3029/81490/2356/124975/1159/548596/79094/8424/1160
GOBP_NEGATIVE_REGULATION_OF_CELL_ADHESION	GOBP_NEGATIVE_REGULATION_OF_CELL_ADHESION	GOBP_NEGATIVE_REGULATION_OF_CELL_ADHESION	276	0.463627604894722	1.35595931264651	0.000984846115224339	0.0173463314022963	0.0140150483296183	4301	tags=37%, list=24%, signal=28%	2267/4653/9370/5897/349633/3273/1545/9723/394263/5340/7143/2266/347/6695/6441/1826/170692/26279/2737/7356/91584/11170/90102/383/1378/6387/10154/10457/1277/5592/7292/5788/2213/5054/4313/6366/2192/335/10395/284/54900/3456/80380/3565/3071/83700/11326/7057/10875/135/1511/10391/8654/11006/285/8322/53616/6591/942/26191/6375/387597/10859/4323/55966/339390/53833/3557/1493/654/3558/10288/6693/30009/55824/…
GOBP_POSITIVE_REGULATION_OF_MAPK_CASCADE	GOBP_POSITIVE_REGULATION_OF_MAPK_CASCADE	GOBP_POSITIVE_REGULATION_OF_MAPK_CASCADE	465	0.437078834570298	1.28655143892892	0.000984846115224339	0.0173463314022963	0.0140150483296183	4238	tags=36%, list=24%, signal=28%	2492/255324/4988/3358/3952/84432/3357/2915/155/4916/4986/9607/3479/3356/26281/54769/2243/3375/2266/1000/120892/50507/7043/948/55504/2911/392255/22881/8685/6363/9464/220164/2244/238/2255/2246/55816/367/148/4889/3082/56034/115352/3552/10979/148252/2322/116/10178/799/2247/9590/10457/5027/5294/5322/4317/6354/8829/2688/10333/2066/2358/6014/9770/5788/100506013/7476/59/2213/6366/64581/5156/553/284/7042/…
GOBP_POSITIVE_REGULATION_OF_CARDIOCYTE_DIFFERENTIATION	GOBP_POSITIVE_REGULATION_OF_CARDIOCYTE_DIFFERENTIATION	GOBP_POSITIVE_REGULATION_OF_CARDIOCYTE_DIFFERENTIATION	16	0.759733612730221	1.74801689555826	0.00100205942263373	0.0175273715619844	0.0141613205602581	2140	tags=38%, list=12%, signal=33%	6910/26585/1482/93649/4208/7042
GOBP_NEGATIVE_REGULATION_OF_CELLULAR_RESPONSE_TO_GROWTH_FACTOR_STIMULUS	GOBP_NEGATIVE_REGULATION_OF_CELLULAR_RESPONSE_TO_GROWTH_FACTOR_STIMULUS	GOBP_NEGATIVE_REGULATION_OF_CELLULAR_RESPONSE_TO_GROWTH_FACTOR_STIMULUS	96	0.542984397204378	1.53120527140856	0.000998815563667237	0.0175273715619844	0.0141613205602581	3807	tags=36%, list=21%, signal=29%	3273/6423/9353/402117/186/6422/4804/4036/26585/91851/23213/50964/2200/348093/1634/2247/7130/81792/493/9241/3565/7057/22943/64388/3593/94031/11117/6498/5654/8646/79812/8321/7474/10563/7471
GOBP_RESPONSE_TO_PROSTAGLANDIN	GOBP_RESPONSE_TO_PROSTAGLANDIN	GOBP_RESPONSE_TO_PROSTAGLANDIN	31	0.672590148620066	1.69787693537167	0.00101923633512327	0.0177663437036142	0.014354399202462	2877	tags=39%, list=16%, signal=33%	6422/6363/5563/338/5737/7292/6366/2/5729/54331/1236/5030
GOBP_REGULATION_OF_CELLULAR_RESPONSE_TO_VASCULAR_ENDOTHELIAL_GROWTH_FACTOR_STIMULUS	GOBP_REGULATION_OF_CELLULAR_RESPONSE_TO_VASCULAR_ENDOTHELIAL_GROWTH_FACTOR_STIMULUS	GOBP_REGULATION_OF_CELLULAR_RESPONSE_TO_VASCULAR_ENDOTHELIAL_GROWTH_FACTOR_STIMULUS	21	0.721889696460304	1.72203375771495	0.00105107420668137	0.0182583509098774	0.0147519186902648	2701	tags=38%, list=15%, signal=32%	3273/147372/9508/1634/81792/493/6091/3593
GOBP_AMINO_ACID_ACTIVATION	GOBP_AMINO_ACID_ACTIVATION	GOBP_AMINO_ACID_ACTIVATION	26	-0.565774	-2.04457	0.00105855694241423	0.0183253607667942	0.0148060596127152	5715	tags=62%, list=32%, signal=42%	124454/57176/57505/79731/57470/10056/92935/283459/5188/10667/2193/51067/25973/79587/54938/55152
GOBP_REGULATION_OF_PHOSPHOLIPASE_C_ACTIVITY	GOBP_REGULATION_OF_PHOSPHOLIPASE_C_ACTIVITY	GOBP_REGULATION_OF_PHOSPHOLIPASE_C_ACTIVITY	42	0.628471892850882	1.65183014306872	0.00107388993609974	0.0184530674739566	0.0149092408348069	4084	tags=62%, list=23%, signal=48%	3357/3356/117/2099/552/148/6401/64805/2247/1909/5156/553/3702/10125/5159/2260/942/2321/728/27/1902/7294/115727/5724/10316/636
GOBP_LEUKOCYTE_MEDIATED_IMMUNITY	GOBP_LEUKOCYTE_MEDIATED_IMMUNITY	GOBP_LEUKOCYTE_MEDIATED_IMMUNITY	371	0.447584103471918	1.31747	0.00107688524328728	0.0184530674739566	0.0149092408348069	4799	tags=37%, list=27%, signal=28%	1401/325/387836/731/3952/730/732/729/117194/387837/55061/718/6372/1621/54210/710/11126/383/1378/8832/59067/3554/57379/23705/716/5027/5294/720/729230/10666/26228/3575/735/2214/7292/814/5788/3824/2213/3684/715/4153/930/10814/51311/114548/640/64581/2208/1130/2209/202309/116449/5729/3456/721/3565/1439/3071/10125/910/1511/388325/50615/84106/695/11006/913/2241/100528032/23180/22914/89886/3593/940/3553/…
GOBP_SIGNAL_RELEASE	GOBP_SIGNAL_RELEASE	GOBP_SIGNAL_RELEASE	442	0.439339384773711	1.29260084985975	0.00107688524328728	0.0184530674739566	0.0149092408348069	4262	tags=33%, list=24%, signal=26%	1137/9370/4988/3358/3952/143425/2587/1268/1394/3745/4986/6422/9607/6616/3356/26281/22871/9378/2243/11255/6869/2266/1588/2044/120892/6696/7200/26059/6860/140730/2244/3624/9699/1136/83849/185/148/2850/23025/338442/1814/107/440279/6387/22895/8564/56670/100381270/3552/116/2901/22999/6865/5027/1142/339302/2697/8973/6664/19/886/114899/56729/4208/7476/6447/4129/127833/2922/23208/10814/4160/1143/640/7977…
GOBP_NUCLEOSIDE_MONOPHOSPHATE_BIOSYNTHETIC_PROCESS	GOBP_NUCLEOSIDE_MONOPHOSPHATE_BIOSYNTHETIC_PROCESS	GOBP_NUCLEOSIDE_MONOPHOSPHATE_BIOSYNTHETIC_PROCESS	41	-0.458073	-1.76547	0.0010943408785827	0.0185795523093168	0.0150114348399499	6450	tags=73%, list=36%, signal=47%	2618/7371/5198/7372/1633/790/10606/132/471/3251/5634/1723/1716/83549/1635/271/7378/3614/1854/377841/6470/100/3615/318/158/54963/7298/353/7083/978
GOBP_OPSONIZATION	GOBP_OPSONIZATION	GOBP_OPSONIZATION	16	0.757872819214091	1.74373552844373	0.00109063839645968	0.0185795523093168	0.0150114348399499	2249	tags=56%, list=13%, signal=49%	1401/653509/3929/2219/2220/5322/5806/4153/721
GOBP_NEGATIVE_REGULATION_OF_CELL_ACTIVATION	GOBP_NEGATIVE_REGULATION_OF_CELL_ACTIVATION	GOBP_NEGATIVE_REGULATION_OF_CELL_ACTIVATION	202	0.481829859093725	1.40200143602915	0.00109529309360562	0.0185795523093168	0.0150114348399499	4030	tags=40%, list=22%, signal=31%	2267/5897/1268/6422/2266/6441/3624/170692/26279/2737/7356/145581/383/1378/8832/133396/4332/10457/729230/5592/6664/7292/5788/2213/23208/640/5156/116449/10077/54900/3456/80380/3565/3071/64092/472/11326/10875/135/1511/695/8654/11006/2241/1269/11117/942/348/26191/6375/387597/10859/339390/53833/1493/54209/3558/10288/6693/30009/55824/2268/2615/201633/56253/941/3586/3559/7805/7128/604/861/23495/84868/14…
GOBP_REGULATION_OF_MITOCHONDRIAL_OUTER_MEMBRANE_PERMEABILIZATION_INVOLVED_IN_APOPTOTIC_SIGNALING_PATHWAY	GOBP_REGULATION_OF_MITOCHONDRIAL_OUTER_MEMBRANE_PERMEABILIZATION_INVOLVED_IN_APOPTOTIC_SIGNALING_PATHWAY	GOBP_REGULATION_OF_MITOCHONDRIAL_OUTER_MEMBRANE_PERMEABILIZATION_INVOLVED_IN_APOPTOTIC_SIGNALING_PATHWAY	20	-0.619786	-2.05909	0.00110058846862706	0.0185970620258748	0.0150255818960683	5144	tags=70%, list=29%, signal=50%	79594/2931/10449/54978/666/9026/284114/3002/27113/8326/7755/292/255027/400916
GOBP_CARDIAC_MUSCLE_TISSUE_MORPHOGENESIS	GOBP_CARDIAC_MUSCLE_TISSUE_MORPHOGENESIS	GOBP_CARDIAC_MUSCLE_TISSUE_MORPHOGENESIS	59	0.588609207346585	1.60590453479413	0.00110368320628337	0.0185970620258748	0.0150255818960683	3544	tags=42%, list=20%, signal=34%	129446/4624/4036/1301/9421/27302/1482/23414/5457/4633/57493/27063/1909/6262/9241/7042/8928/4625/1901/7046/7472/5629/2303/7273/7474
GOBP_EMBRYONIC_FORELIMB_MORPHOGENESIS	GOBP_EMBRYONIC_FORELIMB_MORPHOGENESIS	GOBP_EMBRYONIC_FORELIMB_MORPHOGENESIS	30	0.667068231065575	1.67836572940424	0.00116585625488335	0.0195659393124452	0.0158083907610573	3920	tags=47%, list=22%, signal=37%	6910/2019/6474/60529/8626/7476/860/8434/7291/130497/257/340419/25836/1382
GOBP_UROGENITAL_SYSTEM_DEVELOPMENT	GOBP_UROGENITAL_SYSTEM_DEVELOPMENT	GOBP_UROGENITAL_SYSTEM_DEVELOPMENT	350	0.4494377941115	1.32212280681108	0.00116892456426477	0.0195659393124452	0.0158083907610573	4092	tags=33%, list=23%, signal=26%	9370/6492/170690/9353/186/2018/6422/2099/9096/26108/1588/120892/4036/7704/5455/392255/9420/1592/79192/79659/26585/27302/2737/23213/2255/2045/55083/6495/2200/2246/1579/367/185/284541/7490/80114/3371/93649/1286/10409/54798/8626/7484/9510/4318/2247/5311/1285/11174/8829/2066/6664/1909/57545/341640/2674/4208/59/4313/5915/5156/5176/9241/284/7042/7827/25937/4868/5159/84662/3764/26508/1282/2736/285/7010/…
GOBP_PROTEIN_IMPORT_INTO_MITOCHONDRIAL_MATRIX	GOBP_PROTEIN_IMPORT_INTO_MITOCHONDRIAL_MATRIX	GOBP_PROTEIN_IMPORT_INTO_MITOCHONDRIAL_MATRIX	19	-0.625443	-2.04194	0.00117553733879597	0.0196116872858535	0.0158453530468242	4168	tags=53%, list=23%, signal=40%	29090/728489/80273/54543/10469/10452/51025/92609/10245/140823
GOBP_B_CELL_MEDIATED_IMMUNITY	GOBP_B_CELL_MEDIATED_IMMUNITY	GOBP_B_CELL_MEDIATED_IMMUNITY	137	0.507735653737944	1.46068054122481	0.00119449224131688	0.019862362762687	0.0160478874525952	4017	tags=34%, list=22%, signal=26%	1401/325/731/730/732/729/55061/718/710/1378/57379/716/720/10666/735/2214/7292/5788/2213/715/4153/930/51311/2208/2209/202309/721/3565/1439/50615/695/940/3117/6375/200558/54209/3558/30009/3586/604/3981/55183/939/1235/1379/2207
GOBP_REGULATION_OF_CARTILAGE_DEVELOPMENT	GOBP_REGULATION_OF_CARTILAGE_DEVELOPMENT	GOBP_REGULATION_OF_CARTILAGE_DEVELOPMENT	62	0.58800352794615	1.6046925562302	0.00120341400579412	0.0199451075386534	0.0161147414753449	3919	tags=45%, list=22%, signal=35%	3952/658/6474/8200/7227/7704/392255/26585/27302/2737/2202/6660/81792/860/4094/5915/55553/9241/659/579/6591/1513/7046/654/7474/7483/10736/5744
GOBP_ANTIMICROBIAL_HUMORAL_RESPONSE	GOBP_ANTIMICROBIAL_HUMORAL_RESPONSE	GOBP_ANTIMICROBIAL_HUMORAL_RESPONSE	104	-0.326332	-1.47777	0.00121489056981732	0.0200695157857077	0.0162152576914042	1505	tags=28%, list=8%, signal=26%	3105/602/60343/140850/6590/6223/4069/9547/5968/5646/5319/2597/3605/1671/354/6278/1755/5196/112744/10406/140823/5266/5068/5967/1673/25818/130120/6406/6407
GOBP_SARCOMERE_ORGANIZATION	GOBP_SARCOMERE_ORGANIZATION	GOBP_SARCOMERE_ORGANIZATION	42	0.625724390443326	1.64460880612974	0.00123446723807255	0.0203264882360154	0.0164228797658889	4961	tags=71%, list=28%, signal=52%	7140/4624/51778/11155/88/27302/1482/8048/859/58529/27063/2318/442721/844/1073/10324/4621/5629/91807/51804/79933/7273/3688/7139/80206/11214/5573/1466/825/1906
GOBP_RRNA_PSEUDOURIDINE_SYNTHESIS	GOBP_RRNA_PSEUDOURIDINE_SYNTHESIS	GOBP_RRNA_PSEUDOURIDINE_SYNTHESIS	10	-0.755896	-2.04459	0.00124323168288349	0.0203383047151329	0.0164324269446021	4052	tags=80%, list=23%, signal=62%	84881/54433/55651/27079/55505/285367/115939/113000
GOBP_MITOCHONDRIAL_TRANSMEMBRANE_TRANSPORT	GOBP_MITOCHONDRIAL_TRANSMEMBRANE_TRANSPORT	GOBP_MITOCHONDRIAL_TRANSMEMBRANE_TRANSPORT	84	-0.352508	-1.60211	0.00124317434584796	0.0203383047151329	0.0164324269446021	4507	tags=48%, list=25%, signal=36%	64116/9512/131474/54977/63933/94081/29090/1376/84275/29074/728489/168620/90550/80273/54543/51660/81894/5250/79714/3954/119559/30968/84277/10469/118980/11194/79751/10452/51025/291/92609/292/123096/10245/91689/293/7263/6576/89874/140823
GOBP_CARDIAC_MUSCLE_CELL_FATE_COMMITMENT	GOBP_CARDIAC_MUSCLE_CELL_FATE_COMMITMENT	GOBP_CARDIAC_MUSCLE_CELL_FATE_COMMITMENT	10	0.83925776794249	1.73510829727919	0.00129505322078786	0.0210617077979824	0.0170169037963812	1042	tags=40%, list=6%, signal=38%	6910/9096/1482/7490
GOBP_POSTSYNAPTIC_SPECIALIZATION_ORGANIZATION	GOBP_POSTSYNAPTIC_SPECIALIZATION_ORGANIZATION	GOBP_POSTSYNAPTIC_SPECIALIZATION_ORGANIZATION	32	0.6637746291303	1.68239282171295	0.00129578459449506	0.0210617077979824	0.0170169037963812	3257	tags=50%, list=18%, signal=41%	22865/2895/4916/22871/9378/5649/1000/4884/2596/66000/8506/3556/64101/9379/84628/10288
GOBP_BIOMINERALIZATION	GOBP_BIOMINERALIZATION	GOBP_BIOMINERALIZATION	162	0.497901789963164	1.43877672383613	0.00132014425437508	0.021388875659827	0.0172812405768398	4133	tags=39%, list=23%, signal=30%	4958/3952/1834/1311/3479/54829/658/4256/6696/7043/56955/4921/26585/3346/197/4322/54757/1278/123041/2824/4015/5027/1277/2697/3347/1758/4208/401138/5745/659/6546/4920/1230/57419/338773/5552/258/129804/249/1901/7291/654/5743/130497/154/340419/2268/2201/29887/7123/89/4057/246/23462/6348/5764/56975/6093/5744/3381/57560/23493/6899
GOBP_VASOCONSTRICTION	GOBP_VASOCONSTRICTION	GOBP_VASOCONSTRICTION	81	0.556175178587561	1.54950494219311	0.00132558942800983	0.0214084810178584	0.0172970808161363	3389	tags=41%, list=19%, signal=33%	1401/3952/3357/1311/3356/2243/6869/2266/552/2244/1621/185/148/477/3274/3363/1909/59/4313/9732/553/659/6546/2702/10242/10800/340481/3351/3741/5743/952/2149/5021
GOBP_REGULATION_OF_INFLAMMATORY_RESPONSE	GOBP_REGULATION_OF_INFLAMMATORY_RESPONSE	GOBP_REGULATION_OF_INFLAMMATORY_RESPONSE	339	0.45136312891969	1.3261979525672	0.00133459570078322	0.021485290660698	0.0173591395207472	4278	tags=37%, list=24%, signal=28%	325/9370/4142/2167/1268/5740/3479/2099/1588/120892/3929/718/6095/26279/197/7356/5733/145581/185/344807/9173/4889/3082/131450/6401/59067/3554/56670/6279/91662/1215/4318/7130/51284/9180/5294/4317/729230/7097/26228/81792/2358/7292/5788/114899/2213/2853/10203/5054/23208/114548/335/4210/5176/116379/3565/3572/472/255877/135/1236/64838/695/22861/81793/2113/7010/54106/56833/6283/3593/57817/1269/4023/241/…
GOBP_CELLULAR_RESPONSE_TO_COLD	GOBP_CELLULAR_RESPONSE_TO_COLD	GOBP_CELLULAR_RESPONSE_TO_COLD	11	0.813427472887691	1.72501151638689	0.00134858761089486	0.0216416202319794	0.0174854467177011	272	tags=27%, list=2%, signal=27%	1149/7350/5346
GOBP_REGULATION_OF_HEART_RATE	GOBP_REGULATION_OF_HEART_RATE	GOBP_REGULATION_OF_HEART_RATE	101	0.541558466015666	1.53157797413157	0.00136803700114261	0.0217466259143897	0.0175702865423149	2999	tags=35%, list=17%, signal=29%	6336/186/845/29119/6870/4624/5350/6474/55800/552/6327/80763/287/5999/781/859/51086/148/3753/11149/23704/4159/57731/3762/1909/6262/6546/8913/1756/64091/783/4625/10021/6324/6330
GOBP_SYNAPTIC_VESICLE_EXOCYTOSIS	GOBP_SYNAPTIC_VESICLE_EXOCYTOSIS	GOBP_SYNAPTIC_VESICLE_EXOCYTOSIS	106	0.527203821126371	1.4961223690928	0.00136665653999111	0.0217466259143897	0.0175702865423149	3932	tags=38%, list=22%, signal=30%	143425/1268/6616/3356/22871/120892/26059/6860/140730/9699/148/23025/107/440279/2901/22999/5027/1142/339302/8973/7476/127833/10814/27445/5579/9900/135/341359/1812/9498/783/5030/6855/3351/6857/116443/23621/8448/8867/63908
GOBP_NEGATIVE_REGULATION_OF_ION_TRANSPORT	GOBP_NEGATIVE_REGULATION_OF_ION_TRANSPORT	GOBP_NEGATIVE_REGULATION_OF_ION_TRANSPORT	133	0.50432944309135	1.44726825345973	0.00136253182206357	0.0217466259143897	0.0175702865423149	3840	tags=38%, list=21%, signal=30%	3952/10345/1268/1394/845/3356/6424/11255/5350/65267/7200/5999/88/7881/4842/859/3753/1814/4889/23072/477/23704/2824/4318/5311/375611/2917/57520/4129/23208/945/54106/4923/2669/57817/6781/5997/10859/7291/3351/5743/130497/10288/7432/57119/4987/22925/3792/9992/1193
GOBP_RESPONSE_TO_CADMIUM_ION	GOBP_RESPONSE_TO_CADMIUM_ION	GOBP_RESPONSE_TO_CADMIUM_ION	58	-0.399706	-1.74225	0.00137867677881695	0.021778784740374	0.0175962694138479	2058	tags=29%, list=11%, signal=26%	2937/3297/5595/4501/4496/6647/4502/4521/4489/4494/4495/23498/4499/645745/4493/4490/4504
GOBP_NEGATIVE_REGULATION_OF_CARTILAGE_DEVELOPMENT	GOBP_NEGATIVE_REGULATION_OF_CARTILAGE_DEVELOPMENT	GOBP_NEGATIVE_REGULATION_OF_CARTILAGE_DEVELOPMENT	25	0.681480028420548	1.67148923706465	0.00137719557370834	0.021778784740374	0.0175962694138479	3919	tags=52%, list=22%, signal=41%	3952/8200/26585/2202/81792/5915/9241/579/6591/1513/7046/7483/5744
GOBP_REGULATION_OF_THE_FORCE_OF_HEART_CONTRACTION	GOBP_REGULATION_OF_THE_FORCE_OF_HEART_CONTRACTION	GOBP_REGULATION_OF_THE_FORCE_OF_HEART_CONTRACTION	25	0.681083249335522	1.67051604351171	0.0013985470186722	0.0220238479108659	0.0177942693308678	2784	tags=44%, list=16%, signal=37%	4624/5350/4842/8048/148/477/4633/6262/493/6546/4625
GOBP_RESPONSE_TO_PROSTAGLANDIN_E	GOBP_RESPONSE_TO_PROSTAGLANDIN_E	GOBP_RESPONSE_TO_PROSTAGLANDIN_E	23	0.707807165469265	1.71296557013033	0.00143172725636312	0.0224763393817253	0.0181598618982965	2877	tags=39%, list=16%, signal=33%	6422/6363/5563/7292/6366/2/54331/1236/5030
GOBP_DENDRITE_DEVELOPMENT	GOBP_DENDRITE_DEVELOPMENT	GOBP_DENDRITE_DEVELOPMENT	226	0.476201800350538	1.38932144135917	0.00146345126385606	0.0229032388197906	0.0185047772649878	4292	tags=35%, list=24%, signal=27%	7224/22891/5063/8499/547/22871/124925/9201/5649/51412/120892/158866/1996/238/1826/4168/4131/4133/80243/114788/1136/57626/11141/4135/23072/23316/55619/10642/11178/4130/5592/8829/57520/50944/1630/4208/7476/221935/816/1501/26115/6792/6383/51473/27185/26052/653464/221692/7101/8609/57468/23271/85442/29993/23542/348/50807/23426/815/23237/1141/3558/9423/23363/116443/57555/54149/3196/5764/4205/22849/2534…
GOBP_CELLULAR_RESPONSE_TO_ZINC_ION	GOBP_CELLULAR_RESPONSE_TO_ZINC_ION	GOBP_CELLULAR_RESPONSE_TO_ZINC_ION	23	-0.560509	-2.01052	0.00150616462406948	0.0234989573292321	0.0189860907777439	1333	tags=57%, list=7%, signal=52%	4501/23400/4496/4502/4489/4494/706/4495/4499/645745/4493/4490/4504
GOBP_POSITIVE_REGULATION_OF_VASOCONSTRICTION	GOBP_POSITIVE_REGULATION_OF_VASOCONSTRICTION	GOBP_POSITIVE_REGULATION_OF_VASOCONSTRICTION	32	0.656895297061478	1.66495657395228	0.00152024692098079	0.0235731539434291	0.019046038273831	4238	tags=59%, list=24%, signal=45%	3356/2243/6869/2266/552/2244/1621/148/3274/553/2702/10800/5743/952/2149/5021/846/554/146
GOBP_POSITIVE_REGULATION_OF_NEUROGENESIS	GOBP_POSITIVE_REGULATION_OF_NEUROGENESIS	GOBP_POSITIVE_REGULATION_OF_NEUROGENESIS	213	0.477540013361513	1.39025417460392	0.00151867512498459	0.0235731539434291	0.019046038273831	4775	tags=40%, list=27%, signal=30%	7224/4988/2915/114798/9353/22891/5063/6474/5649/4036/4747/2335/1826/4131/26011/2737/91584/5803/11141/4135/1959/6387/23316/10154/7097/8829/2670/6664/429/443/816/7074/4803/5176/7732/659/6792/7424/3572/1002/27185/4915/5458/6091/57611/3897/51199/3553/85458/4137/7472/6498/1524/2290/23499/627/170825/4311/9423/23363/5583/3981/9001/8482/5764/1382/8867/3458/5324/51265/8153/6092/3569/22902/7124/5789/26230/…
GOBP_CELLULAR_RESPONSE_TO_CADMIUM_ION	GOBP_CELLULAR_RESPONSE_TO_CADMIUM_ION	GOBP_CELLULAR_RESPONSE_TO_CADMIUM_ION	36	-0.497507	-1.89099	0.00153452432873511	0.0236888871680283	0.0191395454655525	1627	tags=39%, list=9%, signal=35%	3297/5595/4501/4496/6647/4502/4489/4494/4495/4499/645745/4493/4490/4504
GOBP_REGULATION_OF_CELL_SUBSTRATE_ADHESION	GOBP_REGULATION_OF_CELL_SUBSTRATE_ADHESION	GOBP_REGULATION_OF_CELL_SUBSTRATE_ADHESION	205	0.475798568477454	1.38402429631884	0.00153708308429541	0.0236888871680283	0.0191395454655525	4837	tags=42%, list=27%, signal=31%	4653/349633/3273/9723/6422/1842/2243/5340/1295/151887/2266/347/6695/948/2042/2335/2244/26585/25890/11170/90102/10979/3175/2824/1277/8829/1758/5054/6366/2192/1307/335/10395/136227/3678/57091/27185/7057/2199/1236/10085/10391/285/8322/7010/11117/683/5212/4323/9480/55966/51057/2316/3791/23499/4811/10630/7070/246/133584/7402/604/340485/79834/1601/5295/7471/1012/6093/4852/8324/375567/4763/342184/3987/7…
GOBP_PROTEOGLYCAN_BIOSYNTHETIC_PROCESS	GOBP_PROTEOGLYCAN_BIOSYNTHETIC_PROCESS	GOBP_PROTEOGLYCAN_BIOSYNTHETIC_PROCESS	56	0.592872723198951	1.60712161497326	0.00157914556842703	0.0242059984764492	0.0195573479282884	2695	tags=34%, list=15%, signal=29%	64579/3479/658/83539/27087/266722/92126/29940/54360/135152/337876/50515/659/55454/9953/9348/9469/55790/64377
GOBP_POSITIVE_REGULATION_OF_VASCULATURE_DEVELOPMENT	GOBP_POSITIVE_REGULATION_OF_VASCULATURE_DEVELOPMENT	GOBP_POSITIVE_REGULATION_OF_VASCULATURE_DEVELOPMENT	155	0.493190823053204	1.42508563614981	0.00158021355039135	0.0242059984764492	0.0195573479282884	3846	tags=35%, list=21%, signal=28%	27329/1545/6423/5740/147372/8038/718/26585/10000/2246/51378/63923/5587/221074/3082/126393/3552/1215/2247/8829/1990/100506013/1536/5054/820/3678/5579/7424/3687/7057/7101/719/285/2113/79805/7010/10800/3553/1116/2321/728/7291/1524/3791/5293/7075/947/2303/57343/7474/3586/23328/861/3576/146850
GOBP_NON_CANONICAL_WNT_SIGNALING_PATHWAY	GOBP_NON_CANONICAL_WNT_SIGNALING_PATHWAY	GOBP_NON_CANONICAL_WNT_SIGNALING_PATHWAY	72	0.56388896981439	1.55637963544701	0.00159861040789262	0.0244138236008979	0.0197252611945409	4073	tags=39%, list=23%, signal=30%	4653/6423/6422/6424/144165/22881/10082/7484/166336/115908/7476/51339/7074/4920/84870/8322/23500/22943/9863/6425/27031/8321/7474/4919/1601/8324/57560/11211
GOBP_POSITIVE_REGULATION_OF_TRANSCRIPTION_FROM_RNA_POLYMERASE_II_PROMOTER_IN_RESPONSE_TO_STRESS	GOBP_POSITIVE_REGULATION_OF_TRANSCRIPTION_FROM_RNA_POLYMERASE_II_PROMOTER_IN_RESPONSE_TO_STRESS	GOBP_POSITIVE_REGULATION_OF_TRANSCRIPTION_FROM_RNA_POLYMERASE_II_PROMOTER_IN_RESPONSE_TO_STRESS	23	-0.556239	-1.9952	0.00162091667766284	0.02461554712179	0.0198882446421043	2966	tags=43%, list=17%, signal=36%	468/7157/1649/3297/83667/1051/90993/84699/4582/4504
GOBP_MITOTIC_METAPHASE_PLATE_CONGRESSION	GOBP_MITOTIC_METAPHASE_PLATE_CONGRESSION	GOBP_MITOTIC_METAPHASE_PLATE_CONGRESSION	53	-0.401479	-1.70159	0.00162564654479804	0.02461554712179	0.0198882446421043	3631	tags=34%, list=20%, signal=27%	27183/91272/10403/10540/113130/54984/3833/11004/79643/3835/27243/55143/5119/10726/891/84722/9212/81620
GOBP_ADENYLATE_CYCLASE_INHIBITING_G_PROTEIN_COUPLED_RECEPTOR_SIGNALING_PATHWAY	GOBP_ADENYLATE_CYCLASE_INHIBITING_G_PROTEIN_COUPLED_RECEPTOR_SIGNALING_PATHWAY	GOBP_ADENYLATE_CYCLASE_INHIBITING_G_PROTEIN_COUPLED_RECEPTOR_SIGNALING_PATHWAY	76	0.561000440246482	1.56160899134409	0.0016264278414793	0.02461554712179	0.0198882446421043	3577	tags=50%, list=20%, signal=40%	4883/4988/2915/1129/4986/11255/2911/8685/2916/1814/64805/3355/9590/2913/1133/2917/2358/1909/3354/1903/4886/2847/11245/4887/5996/5997/5138/1901/111/2899/2779/2316/3351/2912/1902/6752/4987/3361
GOBP_VENTRICULAR_CARDIAC_MUSCLE_TISSUE_MORPHOGENESIS	GOBP_VENTRICULAR_CARDIAC_MUSCLE_TISSUE_MORPHOGENESIS	GOBP_VENTRICULAR_CARDIAC_MUSCLE_TISSUE_MORPHOGENESIS	47	0.603838672933806	1.61074501729682	0.00166707338039338	0.0251553908593687	0.0203244138756522	3021	tags=38%, list=17%, signal=32%	4624/4036/1301/9421/27302/1482/23414/5457/4633/57493/1909/6262/9241/7042/8928/4625/7046/5629
GOBP_NEGATIVE_REGULATION_OF_ORGAN_GROWTH	GOBP_NEGATIVE_REGULATION_OF_ORGAN_GROWTH	GOBP_NEGATIVE_REGULATION_OF_ORGAN_GROWTH	29	0.668908347699309	1.67915979359538	0.00169117954456544	0.0254431922552925	0.0205569443387027	1031	tags=17%, list=6%, signal=16%	6910/3776/221476/5999/859
GOBP_UBIQUINONE_METABOLIC_PROCESS	GOBP_UBIQUINONE_METABOLIC_PROCESS	GOBP_UBIQUINONE_METABOLIC_PROCESS	16	-0.644104	-2.01403	0.00171711731806372	0.0255523898648478	0.0206451710501555	4973	tags=69%, list=28%, signal=50%	51004/10229/23590/51805/27235/84883/84274/57017/4704/51117/2232
GOBP_MITOCHONDRIAL_CYTOCHROME_C_OXIDASE_ASSEMBLY	GOBP_MITOCHONDRIAL_CYTOCHROME_C_OXIDASE_ASSEMBLY	GOBP_MITOCHONDRIAL_CYTOCHROME_C_OXIDASE_ASSEMBLY	21	-0.588371	-2.0063	0.00171393839251632	0.0255523898648478	0.0206451710501555	4808	tags=67%, list=27%, signal=49%	51241/10063/100131801/285521/5018/29090/389203/51204/617/6834/51287/84987/28958/9997
GOBP_POSITIVE_REGULATION_OF_CATECHOLAMINE_SECRETION	GOBP_POSITIVE_REGULATION_OF_CATECHOLAMINE_SECRETION	GOBP_POSITIVE_REGULATION_OF_CATECHOLAMINE_SECRETION	12	0.786498781556793	1.7131057441186	0.00171220813038077	0.0255523898648478	0.0206451710501555	3442	tags=75%, list=19%, signal=61%	3745/4986/9607/6387/1141/7432/6857/5021/2668
GOBP_NEUROINFLAMMATORY_RESPONSE	GOBP_NEUROINFLAMMATORY_RESPONSE	GOBP_NEUROINFLAMMATORY_RESPONSE	37	0.636656949482662	1.65138751366027	0.00172371215507677	0.0255523898648478	0.0206451710501555	4237	tags=62%, list=24%, signal=48%	3479/120892/344807/107/131450/4318/4317/26228/5788/23208/3565/472/3553/5336/54209/5743/6348/3688/3458/3569/90865/4345/7124
GOBP_RESPIRATORY_SYSTEM_DEVELOPMENT	GOBP_RESPIRATORY_SYSTEM_DEVELOPMENT	GOBP_RESPIRATORY_SYSTEM_DEVELOPMENT	198	0.487267099528105	1.41786690796801	0.00172116280837714	0.0255523898648478	0.0206451710501555	3745	tags=29%, list=21%, signal=23%	6910/2252/147372/9496/5241/7043/1749/6441/8929/23414/339829/2737/2255/59350/6495/2246/7490/1281/3290/383/93649/8022/10409/2247/4015/83716/57493/3488/6664/84525/26257/64399/429/5156/220/9241/659/54768/9509/5159/2736/1116/2735/7472/4323/5629/51057/3791/51804/51176/10630/340419/1544/27031/7474/4311/2324/9719
GOBP_TRICARBOXYLIC_ACID_CYCLE	GOBP_TRICARBOXYLIC_ACID_CYCLE	GOBP_TRICARBOXYLIC_ACID_CYCLE	31	-0.503435	-1.87588	0.0017498757109439	0.0258643909907058	0.0208972537964368	5765	tags=61%, list=32%, signal=42%	5162/8801/4967/3417/1431/3419/1743/3420/92259/5160/8802/2271/50/6390/54949/4191/6389/3421/3418
GOBP_POSTSYNAPSE_ASSEMBLY	GOBP_POSTSYNAPSE_ASSEMBLY	GOBP_POSTSYNAPSE_ASSEMBLY	28	0.668250352368602	1.6706820192977	0.00178220917391422	0.0262655025485026	0.021221333726522	3625	tags=57%, list=20%, signal=46%	22865/2895/4916/22871/9378/1000/22829/4884/57502/2596/7476/3556/9379/84628/7474/57555
GOBP_CARDIOBLAST_DIFFERENTIATION	GOBP_CARDIOBLAST_DIFFERENTIATION	GOBP_CARDIOBLAST_DIFFERENTIATION	18	0.739457405934839	1.7431372809579	0.00180284205951274	0.0263392098579101	0.0212808858865513	2504	tags=39%, list=14%, signal=33%	6910/144165/26585/1482/93649/7042/8320
GOBP_SEROTONIN_METABOLIC_PROCESS	GOBP_SEROTONIN_METABOLIC_PROCESS	GOBP_SEROTONIN_METABOLIC_PROCESS	11	0.807090986846517	1.7115739183726	0.00180208460087273	0.0263392098579101	0.0212808858865513	1198	tags=45%, list=7%, signal=42%	121278/2903/285671/5153/7166
GOBP_POSITIVE_REGULATION_OF_STEM_CELL_DIFFERENTIATION	GOBP_POSITIVE_REGULATION_OF_STEM_CELL_DIFFERENTIATION	GOBP_POSITIVE_REGULATION_OF_STEM_CELL_DIFFERENTIATION	20	0.714579545694883	1.70851460056478	0.00179637253059104	0.0263392098579101	0.0212808858865513	2140	tags=25%, list=12%, signal=22%	6910/1482/6660/55553/7042
GOBP_SYNAPTIC_TRANSMISSION_CHOLINERGIC	GOBP_SYNAPTIC_TRANSMISSION_CHOLINERGIC	GOBP_SYNAPTIC_TRANSMISSION_CHOLINERGIC	29	0.668229247564049	1.67745504937014	0.00183643247917349	0.0266423497398515	0.0215258091500076	3662	tags=59%, list=20%, signal=47%	1137/60482/6869/79608/1136/3908/6865/1142/8973/1143/1135/135/1146/348/1141/116372/8292
GOBP_CARDIAC_CONDUCTION_SYSTEM_DEVELOPMENT	GOBP_CARDIAC_CONDUCTION_SYSTEM_DEVELOPMENT	GOBP_CARDIAC_CONDUCTION_SYSTEM_DEVELOPMENT	37	0.634318032251279	1.64532073198997	0.00184467307793235	0.0266423497398515	0.0215258091500076	2392	tags=30%, list=13%, signal=26%	6910/4879/9096/6474/1482/11149/2697/84525/8913/2702/10804
GOBP_POSITIVE_REGULATION_OF_SMALL_GTPASE_MEDIATED_SIGNAL_TRANSDUCTION	GOBP_POSITIVE_REGULATION_OF_SMALL_GTPASE_MEDIATED_SIGNAL_TRANSDUCTION	GOBP_POSITIVE_REGULATION_OF_SMALL_GTPASE_MEDIATED_SIGNAL_TRANSDUCTION	66	0.564937160085783	1.55161449193622	0.00184456758513141	0.0266423497398515	0.0215258091500076	5458	tags=61%, list=30%, signal=42%	137735/3479/117/5649/2846/2255/1281/5294/401387/84636/4803/335/3685/10125/5159/8477/6091/90167/286530/221002/2149/79933/1902/27334/2840/4914/115727/4853/11214/6654/1435/9290/6655/3707/9448/3084/10161/8036/2151/9002
GOBP_NEURON_MIGRATION	GOBP_NEURON_MIGRATION	GOBP_NEURON_MIGRATION	157	0.496137229094575	1.43273835902501	0.00183895922601802	0.0266423497398515	0.0215258091500076	4031	tags=40%, list=22%, signal=31%	11023/460/4916/30012/6900/9201/10718/5649/6695/23768/22854/58158/2823/347733/8929/4131/8941/63923/1281/10752/6387/8828/387119/2697/5592/8829/886/1630/89796/429/4208/816/6792/8403/51473/27185/6656/653464/221692/4915/2260/29967/1812/137970/7291/815/4692/266727/84628/2290/285313/4897/1641/54328/92737/26468/56751/9423/25836/1233/2534/558/80128
GOBP_NEURON_CELL_CELL_ADHESION	GOBP_NEURON_CELL_CELL_ADHESION	GOBP_NEURON_CELL_CELL_ADHESION	17	0.740676919589817	1.73326814042879	0.00185805076048617	0.0266954234795608	0.0215686903223897	1297	tags=47%, list=7%, signal=44%	460/22871/9378/7143/22829/57502/152330/4685
GOBP_PROTEIN_LOCALIZATION_TO_POSTSYNAPSE	GOBP_PROTEIN_LOCALIZATION_TO_POSTSYNAPSE	GOBP_PROTEIN_LOCALIZATION_TO_POSTSYNAPSE	34	0.64875216217446	1.66030980076104	0.00185890980510493	0.0266954234795608	0.0215686903223897	973	tags=21%, list=5%, signal=20%	9211/2903/6616/158866/4884/10369/10082
GOBP_LYMPHOCYTE_MEDIATED_IMMUNITY	GOBP_LYMPHOCYTE_MEDIATED_IMMUNITY	GOBP_LYMPHOCYTE_MEDIATED_IMMUNITY	279	0.454527069893618	1.32975991591699	0.00186842672700572	0.0267560824504643	0.0216177000172422	4632	tags=36%, list=26%, signal=27%	1401/325/387836/731/3952/730/732/729/387837/55061/718/710/11126/383/1378/59067/3554/57379/23705/716/5027/720/729230/10666/3575/735/2214/7292/5788/3824/2213/715/4153/930/51311/114548/2208/1130/2209/202309/116449/3456/721/3565/1439/3071/10125/910/50615/695/11006/913/100528032/23180/22914/3593/940/3553/8284/3117/6375/10859/200558/339390/53833/4068/54209/3558/30009/56253/3586/8809/911/604/3981/55183/…
GOBP_PHAGOCYTOSIS_RECOGNITION	GOBP_PHAGOCYTOSIS_RECOGNITION	GOBP_PHAGOCYTOSIS_RECOGNITION	29	0.666933309011177	1.67420185643207	0.00191943421310558	0.0272548874922717	0.0220207118475744	2249	tags=45%, list=13%, signal=39%	1401/653509/81035/948/3929/7275/2219/2220/5322/5806/4153/64581/721
GOBP_GLUTAMATE_SECRETION	GOBP_GLUTAMATE_SECRETION	GOBP_GLUTAMATE_SECRETION	25	0.674866335474024	1.65526760749909	0.00191098310926491	0.0272548874922717	0.0220207118475744	3221	tags=56%, list=18%, signal=46%	11255/552/7200/6860/4889/8564/5027/2697/2917/553/135/4915/4923/2912
GOBP_MICROGLIAL_CELL_ACTIVATION	GOBP_MICROGLIAL_CELL_ACTIVATION	GOBP_MICROGLIAL_CELL_ACTIVATION	43	0.60779169865948	1.6093840781236	0.00191406151998566	0.0272548874922717	0.0220207118475744	4771	tags=56%, list=27%, signal=41%	120892/4317/7097/26228/10333/2358/5788/3684/23208/3565/472/4137/728/199/1524/54209/3689/6348/3458/3569/7124/712/6622/1191
GOBP_NEGATIVE_REGULATION_OF_SYNAPTIC_TRANSMISSION	GOBP_NEGATIVE_REGULATION_OF_SYNAPTIC_TRANSMISSION	GOBP_NEGATIVE_REGULATION_OF_SYNAPTIC_TRANSMISSION	67	0.580507852190351	1.59403692653416	0.00197855757577709	0.0280157102116336	0.0226354220669766	3294	tags=43%, list=18%, signal=35%	9370/22986/2895/3745/3356/25769/7143/120892/6860/590/57502/1814/4889/2890/57537/23208/6529/27253/1812/1269/3553/4137/2899/23237/3351/5743/10288/952/2898
GOBP_REGULATION_OF_CHEMOTAXIS	GOBP_REGULATION_OF_CHEMOTAXIS	GOBP_REGULATION_OF_CHEMOTAXIS	213	0.473425496230335	1.37827565037967	0.0020164162653316	0.0283927137082207	0.0229400237779991	4277	tags=41%, list=24%, signal=31%	3273/10716/9353/9723/4916/7060/1588/3929/8823/6363/26585/1826/347733/2255/2246/91584/7857/5587/64805/6387/56670/223117/2247/7130/6354/729230/26228/8829/2358/5054/6366/2660/5156/659/3565/7424/3071/83700/1230/6347/5159/1240/7057/56920/1236/5458/2260/100528032/719/285/6091/8740/22914/56833/80310/683/1901/1880/6375/728/3603/199/1524/1436/54209/3791/23077/7941/7474/1991/6348/10563/3576/8482/1012/5764/…
GOBP_NEGATIVE_REGULATION_OF_IMMUNE_SYSTEM_PROCESS	GOBP_NEGATIVE_REGULATION_OF_IMMUNE_SYSTEM_PROCESS	GOBP_NEGATIVE_REGULATION_OF_IMMUNE_SYSTEM_PROCESS	394	0.436503500233315	1.28531194295773	0.0020164162653316	0.0283927137082207	0.0229400237779991	4237	tags=37%, list=24%, signal=29%	2267/325/9370/5897/1268/9353/6422/9607/387837/1588/347/336/7043/55061/6441/26585/3624/26279/2737/7356/11213/2200/145581/710/9173/11126/1281/4889/383/1378/8832/131450/133396/6387/115352/124626/4332/7130/10457/729230/26228/6664/3575/7292/5788/3824/2213/23208/6366/2/640/335/284/7042/116449/10077/54900/3456/80380/3565/3071/9935/64092/472/6347/11326/7057/10875/135/1511/695/8654/11006/2241/127943/10052…
GOBP_REGULATION_OF_POSTSYNAPSE_ORGANIZATION	GOBP_REGULATION_OF_POSTSYNAPSE_ORGANIZATION	GOBP_REGULATION_OF_POSTSYNAPSE_ORGANIZATION	80	0.554223368088765	1.54295007188727	0.0020239001718095	0.0284189315791584	0.0229612066275463	3975	tags=40%, list=22%, signal=31%	2895/4916/5063/8499/547/22871/5649/1000/120892/158866/4884/2045/11141/23316/91752/8828/7476/2213/816/26115/6792/3556/26052/5552/348/23237/10288/4897/7474/2534/58504/2904
GOBP_FIBRINOLYSIS	GOBP_FIBRINOLYSIS	GOBP_FIBRINOLYSIS	24	0.683136461240514	1.6612829452873	0.00203900510891317	0.0285517197383825	0.0230684934322295	2379	tags=46%, list=13%, signal=40%	3273/2243/5340/2266/1361/2244/2191/710/5055/5054/7057
GOBP_MYELOID_LEUKOCYTE_MIGRATION	GOBP_MYELOID_LEUKOCYTE_MIGRATION	GOBP_MYELOID_LEUKOCYTE_MIGRATION	216	0.47143673298078	1.37141091165576	0.00205341370035767	0.0286740504290277	0.0231673310770217	4216	tags=43%, list=24%, signal=33%	9353/6374/7060/1588/3929/6372/84675/6363/6441/26585/54210/7857/7499/131450/3577/64805/6387/3554/6279/3552/3579/7130/5294/6354/729230/26228/2358/1441/5054/6366/2660/7042/5142/4920/3565/7424/3071/83700/1230/6347/1240/7057/1511/1236/7369/719/6357/56833/399/6283/80310/11117/683/3553/6360/4283/5175/6361/2321/6375/728/6362/4323/200576/23236/199/1524/6373/6355/1436/54209/3689/5293/3672/7941/6348/10563/3…
GOBP_REGULATION_OF_CELL_COMMUNICATION_BY_ELECTRICAL_COUPLING_INVOLVED_IN_CARDIAC_CONDUCTION	GOBP_REGULATION_OF_CELL_COMMUNICATION_BY_ELECTRICAL_COUPLING_INVOLVED_IN_CARDIAC_CONDUCTION	GOBP_REGULATION_OF_CELL_COMMUNICATION_BY_ELECTRICAL_COUPLING_INVOLVED_IN_CARDIAC_CONDUCTION	12	0.782401815125783	1.70418197094691	0.00206163342794698	0.0287095233561212	0.023195991591806	221	tags=17%, list=1%, signal=16%	6910/10345
GOBP_POSITIVE_REGULATION_OF_AMINE_TRANSPORT	GOBP_POSITIVE_REGULATION_OF_AMINE_TRANSPORT	GOBP_POSITIVE_REGULATION_OF_AMINE_TRANSPORT	38	0.627239900380182	1.63535630699438	0.00207093322806636	0.0287598007359215	0.0232366134323235	3442	tags=53%, list=19%, signal=43%	3745/4986/9607/552/7200/6860/6387/8564/6865/5027/5865/553/6529/135/4923/1141/7432/6857/5021/2668
GOBP_PRIMARY_AMINO_COMPOUND_METABOLIC_PROCESS	GOBP_PRIMARY_AMINO_COMPOUND_METABOLIC_PROCESS	GOBP_PRIMARY_AMINO_COMPOUND_METABOLIC_PROCESS	14	0.754018315714659	1.67126559773913	0.0021147116392528	0.0292873077710217	0.0236628151702981	1198	tags=36%, list=7%, signal=33%	121278/2903/285671/5153/7166
GOBP_STEM_CELL_DIFFERENTIATION	GOBP_STEM_CELL_DIFFERENTIATION	GOBP_STEM_CELL_DIFFERENTIATION	210	0.471811156067147	1.37267689730234	0.002201403611725	0.0304046318504641	0.024565562305128	3535	tags=25%, list=20%, signal=21%	6910/11166/3357/9723/6422/2099/8092/144165/1000/9464/2335/26585/2823/1482/8929/2103/6495/93649/6660/8828/8626/223117/145258/2247/8829/2066/6664/1909/5788/399694/4208/7476/860/2/5156/55553/7042/56920/8320/6886/10443/6591/55698/7291/5008/340665/117854/130497/2303/2668/4222/23528/8321
GOBP_IMMUNE_RESPONSE_REGULATING_CELL_SURFACE_RECEPTOR_SIGNALING_PATHWAY	GOBP_IMMUNE_RESPONSE_REGULATING_CELL_SURFACE_RECEPTOR_SIGNALING_PATHWAY	GOBP_IMMUNE_RESPONSE_REGULATING_CELL_SURFACE_RECEPTOR_SIGNALING_PATHWAY	243	0.465594557805717	1.35993396523783	0.00227539865847252	0.0313409815220125	0.0253220903337828	4216	tags=38%, list=24%, signal=29%	4340/5063/387837/338339/5678/11126/2219/23547/1378/131450/26253/115352/4332/10666/26228/151888/2358/2214/5602/5788/3824/4208/2213/4153/930/89857/3937/640/64581/93978/54900/5142/3702/5579/3071/931/1240/2359/1236/84106/695/56244/11006/2241/100528032/9840/11027/50852/719/23180/22914/2206/940/2357/8013/26191/79037/728/10859/973/974/1493/5290/4068/5336/10288/952/5293/2268/387357/660/7294/123920/933/38…
GOBP_BONE_MINERALIZATION	GOBP_BONE_MINERALIZATION	GOBP_BONE_MINERALIZATION	114	0.513736697573621	1.4644013137388	0.00229373016830915	0.0315076250021814	0.0254567307009139	4071	tags=41%, list=23%, signal=32%	4958/3952/1311/3479/54829/658/4256/7043/4921/26585/197/4322/1278/2824/4015/5027/2697/4208/5745/659/6546/4920/1230/57419/338773/5552/249/1901/7291/654/5743/130497/154/340419/2268/2201/29887/7123/89/4057/246/6348/5764/56975/5744/3381/57560
GOBP_NEGATIVE_REGULATION_OF_VASCULAR_PERMEABILITY	GOBP_NEGATIVE_REGULATION_OF_VASCULAR_PERMEABILITY	GOBP_NEGATIVE_REGULATION_OF_VASCULAR_PERMEABILITY	17	0.732702782590926	1.71460775390663	0.00232024328754291	0.0317854466626813	0.0256811979907759	3424	tags=41%, list=19%, signal=33%	9353/10979/9590/284/135/5138/5139
GOBP_MUSCLE_HYPERTROPHY	GOBP_MUSCLE_HYPERTROPHY	GOBP_MUSCLE_HYPERTROPHY	80	0.550176342154929	1.53168320853383	0.00232653121259549	0.0317854467018114	0.0256811980223912	2862	tags=31%, list=16%, signal=26%	4653/3952/3357/221476/3479/4624/5999/9464/27302/8048/859/148/9472/84676/3488/6262/493/2660/3572/7222/8654/57817/4625/5997/8013
GOBP_RNA_5_END_PROCESSING	GOBP_RNA_5_END_PROCESSING	GOBP_RNA_5_END_PROCESSING	22	-0.570573	-1.98804	0.00233740748311668	0.0318135357879139	0.0257038927288471	3624	tags=45%, list=20%, signal=36%	10775/54974/29777/3028/51367/54913/79897/10248/138716/10607
GOBP_SECRETORY_GRANULE_LOCALIZATION	GOBP_SECRETORY_GRANULE_LOCALIZATION	GOBP_SECRETORY_GRANULE_LOCALIZATION	12	0.779957881613326	1.69885873760363	0.00234117414700376	0.0318135357879139	0.0257038927288471	2316	tags=67%, list=13%, signal=58%	8499/547/6860/4133/5294/3798/26115/10125
GOBP_MUSCLE_CELL_MIGRATION	GOBP_MUSCLE_CELL_MIGRATION	GOBP_MUSCLE_CELL_MIGRATION	78	0.548152984674209	1.52636027081546	0.00236677770783736	0.0320752314024607	0.0259153309056271	4817	tags=44%, list=27%, signal=32%	9370/1545/9353/3479/6869/7060/7448/6495/93649/9510/5592/3488/8829/4208/5054/9732/2660/3690/5159/80310/8013/84466/199/7099/51804/65009/51177/6093/6653/6198/6608/4035/3486/3037
GOBP_NEGATIVE_REGULATION_OF_SMOOTH_MUSCLE_CELL_PROLIFERATION	GOBP_NEGATIVE_REGULATION_OF_SMOOTH_MUSCLE_CELL_PROLIFERATION	GOBP_NEGATIVE_REGULATION_OF_SMOOTH_MUSCLE_CELL_PROLIFERATION	51	0.59483105689872	1.59456573200904	0.00238874150241503	0.0322863323387913	0.0260858908791734	3990	tags=45%, list=22%, signal=35%	9370/4883/4969/347/7043/1264/93649/5592/3488/4208/659/3593/348/199/4881/7434/5739/7432/3586/6648/7128/65009/3458
GOBP_VIRAL_BUDDING	GOBP_VIRAL_BUDDING	GOBP_VIRAL_BUDDING	27	-0.49894	-1.80293	0.00244628893474213	0.0329759748403239	0.0266430907138231	6915	tags=70%, list=39%, signal=43%	29082/51534/91782/9525/57132/7251/55048/128866/92421/90678/27183/11267/93343/79643/27243/79720/5119/155382/51160
GOBP_NEGATIVE_REGULATION_OF_G_PROTEIN_COUPLED_RECEPTOR_SIGNALING_PATHWAY	GOBP_NEGATIVE_REGULATION_OF_G_PROTEIN_COUPLED_RECEPTOR_SIGNALING_PATHWAY	GOBP_NEGATIVE_REGULATION_OF_G_PROTEIN_COUPLED_RECEPTOR_SIGNALING_PATHWAY	51	0.592356453666622	1.58793205431441	0.00246770639473874	0.0331762123016073	0.0268048734926828	4395	tags=51%, list=25%, signal=39%	4988/56246/3357/2915/155/5999/1814/5341/9737/100506013/43847/493/5142/6295/6003/5997/3351/154/407/4987/54550/3576/636/6754/333/57561
GOBP_WATER_SOLUBLE_VITAMIN_METABOLIC_PROCESS	GOBP_WATER_SOLUBLE_VITAMIN_METABOLIC_PROCESS	GOBP_WATER_SOLUBLE_VITAMIN_METABOLIC_PROCESS	60	-0.38881	-1.69237	0.002507852259736	0.0334234751281044	0.0270046506319007	2743	tags=33%, list=15%, signal=28%	10797/80308/8566/9446/6470/80704/10327/29968/6573/119391/2356/79581/9963/6472/326625/51293/8876/55065/57026/81693
GOBP_REGULATION_OF_GLUTAMATE_SECRETION	GOBP_REGULATION_OF_GLUTAMATE_SECRETION	GOBP_REGULATION_OF_GLUTAMATE_SECRETION	19	0.705940024156292	1.67874770717254	0.00250598989769179	0.0334234751281044	0.0270046506319007	3221	tags=63%, list=18%, signal=52%	11255/552/7200/6860/4889/8564/5027/2917/553/135/4923/2912
GOBP_REGULATION_OF_CARDIOCYTE_DIFFERENTIATION	GOBP_REGULATION_OF_CARDIOCYTE_DIFFERENTIATION	GOBP_REGULATION_OF_CARDIOCYTE_DIFFERENTIATION	27	0.670211054253599	1.66537967805247	0.00250980070083909	0.0334234751281044	0.0270046506319007	2140	tags=30%, list=12%, signal=26%	6910/144165/26585/1482/93649/4208/55553/7042
GOBP_NEURON_RECOGNITION	GOBP_NEURON_RECOGNITION	GOBP_NEURON_RECOGNITION	49	0.600308861408949	1.60535484103583	0.00251254610260725	0.0334234751281044	0.0270046506319007	3597	tags=45%, list=20%, signal=36%	1268/6900/27255/2042/91624/1826/2596/152330/63923/50863/4685/55118/8829/1949/6091/23022/4978/4692/2290/133418/4897/51294
GOBP_DENDRITIC_SPINE_MORPHOGENESIS	GOBP_DENDRITIC_SPINE_MORPHOGENESIS	GOBP_DENDRITIC_SPINE_MORPHOGENESIS	55	0.570665812427466	1.54378879721545	0.00252246855107651	0.0334673977052277	0.0270401380803339	2416	tags=29%, list=13%, signal=25%	22891/5063/8499/547/22871/5649/120892/158866/23316/55619/50944/7476/816/1501/26115/26052
GOBP_CELLULAR_RESPONSE_TO_CAFFEINE	GOBP_CELLULAR_RESPONSE_TO_CAFFEINE	GOBP_CELLULAR_RESPONSE_TO_CAFFEINE	10	0.823454637160252	1.70243640028803	0.00255331928119025	0.0336948124542592	0.0272238788739707	2221	tags=60%, list=12%, signal=53%	845/6261/779/6263/6262/6546
GOBP_SODIUM_ION_HOMEOSTASIS	GOBP_SODIUM_ION_HOMEOSTASIS	GOBP_SODIUM_ION_HOMEOSTASIS	56	0.580411830352919	1.57334342034378	0.0025508015722399	0.0336948124542592	0.0272238788739707	2586	tags=38%, list=14%, signal=32%	6557/4879/6869/6332/552/80763/1579/185/6507/10699/1814/477/3552/4159/480/1909/482/496/6546/135/478
GOBP_CELLULAR_EXTRAVASATION	GOBP_CELLULAR_EXTRAVASATION	GOBP_CELLULAR_EXTRAVASATION	71	0.553538083394117	1.52493487672792	0.0025718945291378	0.0336948124542592	0.0272238788739707	3967	tags=48%, list=22%, signal=37%	3952/119/10894/84675/7499/6401/6387/3554/6402/5294/729230/58494/10690/7412/6366/3676/83700/6347/6403/2241/3683/80310/683/5175/23236/1524/6693/5293/3672/7070/1991/6093/3688/5724
GOBP_ROOF_OF_MOUTH_DEVELOPMENT	GOBP_ROOF_OF_MOUTH_DEVELOPMENT	GOBP_ROOF_OF_MOUTH_DEVELOPMENT	91	0.53716371250541	1.51346054363578	0.00257293721213532	0.0336948124542592	0.0272238788739707	4785	tags=42%, list=27%, signal=31%	11023/4223/54796/7043/1749/60529/9464/3624/2304/2737/5396/7484/6664/7476/5156/7042/1750/2562/6591/7046/7291/51057/27152/130497/51176/2615/8321/7474/221322/6899/9242/3696/6654/6943/23314/84159/124857/2535
GOBP_ACUTE_INFLAMMATORY_RESPONSE	GOBP_ACUTE_INFLAMMATORY_RESPONSE	GOBP_ACUTE_INFLAMMATORY_RESPONSE	110	0.522688199586268	1.48463127573293	0.0025625415062277	0.0336948124542592	0.0272238788739707	3306	tags=39%, list=18%, signal=32%	1401/3240/325/5004/4988/1268/6869/336/3929/718/2335/26279/54210/197/5733/9332/4889/133396/6279/3552/9180/5294/2214/7292/2213/7412/4153/114548/2/2209/3565/3572/1236/695/57817/12/241/3553/5008/53833/5743/91807/55870
GOBP_INNERVATION	GOBP_INNERVATION	GOBP_INNERVATION	26	0.671920136410242	1.65875616673294	0.00258138194615817	0.0337180510021436	0.0272426545657384	2118	tags=38%, list=12%, signal=34%	2558/4884/23213/2561/5457/8829/494470/1909/7412/3676
GOBP_RESPONSE_TO_FOLLICLE_STIMULATING_HORMONE	GOBP_RESPONSE_TO_FOLLICLE_STIMULATING_HORMONE	GOBP_RESPONSE_TO_FOLLICLE_STIMULATING_HORMONE	18	0.726924725696017	1.71359375082449	0.00260092498926756	0.033885762424607	0.0273781577817638	1809	tags=33%, list=10%, signal=30%	2492/1545/3624/6716/1909/5069
GOBP_NEGATIVE_REGULATION_OF_MYELOID_LEUKOCYTE_DIFFERENTIATION	GOBP_NEGATIVE_REGULATION_OF_MYELOID_LEUKOCYTE_DIFFERENTIATION	GOBP_NEGATIVE_REGULATION_OF_MYELOID_LEUKOCYTE_DIFFERENTIATION	48	0.584561075953603	1.56362065730014	0.00263124667042057	0.0341926784549511	0.0276261320017097	3769	tags=38%, list=21%, signal=30%	325/9370/6422/9607/3624/2200/7130/3565/9935/11006/11025/10234/10859/7099/4057/8111/6348/5295
GOBP_RESPONSE_TO_ZINC_ION	GOBP_RESPONSE_TO_ZINC_ION	GOBP_RESPONSE_TO_ZINC_ION	52	-0.392322	-1.64046	0.00266671056050129	0.034514980807634	0.0278865376716372	1333	tags=35%, list=7%, signal=32%	4501/23400/4496/4502/4489/1396/4494/445/706/4495/23498/4499/645745/4493/7780/4490/5009/4504
GOBP_POSITIVE_REGULATION_OF_AXON_EXTENSION	GOBP_POSITIVE_REGULATION_OF_AXON_EXTENSION	GOBP_POSITIVE_REGULATION_OF_AXON_EXTENSION	38	0.621185446962038	1.61957097736729	0.00267410085072058	0.034514980807634	0.0278865376716372	4525	tags=50%, list=25%, signal=37%	7224/2335/1826/4131/6387/8829/659/6792/1002/27185/5458/57611/3897/4137/23499/9423/8482/22902/2803
GOBP_REGULATION_OF_CHONDROCYTE_DIFFERENTIATION	GOBP_REGULATION_OF_CHONDROCYTE_DIFFERENTIATION	GOBP_REGULATION_OF_CHONDROCYTE_DIFFERENTIATION	45	0.604830267404027	1.61011997476898	0.00267653263631899	0.034514980807634	0.0278865376716372	3919	tags=49%, list=22%, signal=38%	658/6474/8200/7227/7704/392255/26585/2737/2202/6660/81792/860/4094/5915/55553/579/6591/7046/654/7483/10736/5744
GOBP_ACUTE_INFLAMMATORY_RESPONSE_TO_ANTIGENIC_STIMULUS	GOBP_ACUTE_INFLAMMATORY_RESPONSE_TO_ANTIGENIC_STIMULUS	GOBP_ACUTE_INFLAMMATORY_RESPONSE_TO_ANTIGENIC_STIMULUS	23	0.692919589465867	1.6769361169676	0.00270186720893356	0.0347530247866645	0.0280788664005952	3966	tags=65%, list=22%, signal=51%	4988/1268/718/26279/4889/133396/2214/2213/2/2209/1236/695/53833/1991/4852
GOBP_CARTILAGE_DEVELOPMENT	GOBP_CARTILAGE_DEVELOPMENT	GOBP_CARTILAGE_DEVELOPMENT	183	0.476782067035235	1.38588448707498	0.00271936990167501	0.0348893777994091	0.028189033445095	3774	tags=33%, list=21%, signal=26%	6423/3952/4148/1311/658/6474/4256/8200/7227/7704/1301/1833/392255/9421/9464/26585/27302/2737/23213/5396/4322/2121/2202/6935/1281/6660/2247/54360/1277/81792/633/4208/7476/860/5745/4094/5915/50515/55553/9241/659/4920/579/55790/6591/6781/1513/25884/1116/7046/654/130497/340419/3221/7474/56914/861/7483/2690/10736
GOBP_REGULATION_OF_CALCIUM_ION_TRANSMEMBRANE_TRANSPORTER_ACTIVITY	GOBP_REGULATION_OF_CALCIUM_ION_TRANSMEMBRANE_TRANSPORTER_ACTIVITY	GOBP_REGULATION_OF_CALCIUM_ION_TRANSMEMBRANE_TRANSPORTER_ACTIVITY	79	0.545199448097865	1.51796035284821	0.00274265027434879	0.0350989800932484	0.0283583825835398	3985	tags=42%, list=22%, signal=33%	10345/1394/845/5350/287/781/4842/859/57158/6769/1814/9472/785/477/84502/5311/57338/844/6262/5142/1756/342667/54106/2669/783/5336/30845/4987/9001/5144/9992/1193/6588
GOBP_REGULATION_OF_LIPOPROTEIN_LIPASE_ACTIVITY	GOBP_REGULATION_OF_LIPOPROTEIN_LIPASE_ACTIVITY	GOBP_REGULATION_OF_LIPOPROTEIN_LIPASE_ACTIVITY	18	0.722631308988937	1.7034727963723	0.00282322107087682	0.0360388447305109	0.0291177505449284	2080	tags=33%, list=12%, signal=29%	27329/345/338328/9734/341/335
GOBP_NEGATIVE_REGULATION_OF_CELL_SUBSTRATE_ADHESION	GOBP_NEGATIVE_REGULATION_OF_CELL_SUBSTRATE_ADHESION	GOBP_NEGATIVE_REGULATION_OF_CELL_SUBSTRATE_ADHESION	58	0.57252937148594	1.55986412372434	0.00283846639371917	0.0361421854414368	0.0292012451481649	4088	tags=41%, list=23%, signal=32%	4653/349633/9723/5340/347/6695/11170/90102/1277/5054/2192/10395/7057/10391/285/8322/4323/55966/604/340485/5295/7471/8324/4763
GOBP_AMMONIUM_ION_METABOLIC_PROCESS	GOBP_AMMONIUM_ION_METABOLIC_PROCESS	GOBP_AMMONIUM_ION_METABOLIC_PROCESS	23	0.69092917118177	1.67211910160359	0.00287759465622793	0.0363656024680804	0.0293817559635904	1198	tags=30%, list=7%, signal=28%	121278/2903/7200/285671/590/5153/7166
GOBP_REGULATION_OF_APPETITE	GOBP_REGULATION_OF_APPETITE	GOBP_REGULATION_OF_APPETITE	21	0.696034638921428	1.66035773974722	0.00286768033357677	0.0363656024680804	0.0293817559635904	606	tags=24%, list=3%, signal=23%	4988/3358/3952/9607/80763
GOBP_NEGATIVE_REGULATION_OF_PRODUCTION_OF_MOLECULAR_MEDIATOR_OF_IMMUNE_RESPONSE	GOBP_NEGATIVE_REGULATION_OF_PRODUCTION_OF_MOLECULAR_MEDIATOR_OF_IMMUNE_RESPONSE	GOBP_NEGATIVE_REGULATION_OF_PRODUCTION_OF_MOLECULAR_MEDIATOR_OF_IMMUNE_RESPONSE	38	0.6196485401229	1.61556391357698	0.00287515740900877	0.0363656024680804	0.0293817559635904	4900	tags=63%, list=27%, signal=46%	336/7043/11213/383/1378/115352/124626/2213/335/284/7042/3456/11006/6375/10859/30009/933/3586/604/10225/7124/6504/4092/3162
GOBP_REGULATION_OF_SMALL_GTPASE_MEDIATED_SIGNAL_TRANSDUCTION	GOBP_REGULATION_OF_SMALL_GTPASE_MEDIATED_SIGNAL_TRANSDUCTION	GOBP_REGULATION_OF_SMALL_GTPASE_MEDIATED_SIGNAL_TRANSDUCTION	291	0.452852851580193	1.3259528337461	0.00290435828888476	0.0366122971329488	0.0295810740540041	6250	tags=50%, list=35%, signal=33%	4653/137735/345/9353/3479/117/5649/2846/4168/2255/80243/1281/148/57569/5294/57493/8829/6014/115557/19/1795/401387/84636/57514/79822/7074/4803/117289/335/1794/10395/7042/5662/55843/3685/10125/5159/153478/440073/81704/8477/6091/9938/257106/83478/152273/348/90167/286530/1123/9754/5922/221002/2149/9828/5962/57636/253959/79933/27/1902/27334/84952/27128/51306/90627/22899/2840/604/4914/115727/25959/4853…
GOBP_COMPLEMENT_ACTIVATION_LECTIN_PATHWAY	GOBP_COMPLEMENT_ACTIVATION_LECTIN_PATHWAY	GOBP_COMPLEMENT_ACTIVATION_LECTIN_PATHWAY	12	0.771672762424695	1.68081257452546	0.00292630669818576	0.0367972148242016	0.0297304791541261	3775	tags=75%, list=21%, signal=59%	5648/710/2219/2220/4153/2/4239/10584/78989
GOBP_INHIBITORY_SYNAPSE_ASSEMBLY	GOBP_INHIBITORY_SYNAPSE_ASSEMBLY	GOBP_INHIBITORY_SYNAPSE_ASSEMBLY	16	0.735858521024261	1.69308439950211	0.00297445275786673	0.0373098230546311	0.0301446433342639	3625	tags=69%, list=20%, signal=55%	2566/2554/140689/2561/266743/375323/2562/55203/2555/7474/57555
GOBP_CARDIAC_VENTRICLE_FORMATION	GOBP_CARDIAC_VENTRICLE_FORMATION	GOBP_CARDIAC_VENTRICLE_FORMATION	10	0.816341011485992	1.68772946351292	0.00299951744212221	0.037531090767148	0.030323417601444	1843	tags=60%, list=10%, signal=54%	6910/9421/9464/1482/6664/4208
GOBP_PATTERN_SPECIFICATION_PROCESS	GOBP_PATTERN_SPECIFICATION_PROCESS	GOBP_PATTERN_SPECIFICATION_PROCESS	446	0.425340136134303	1.25204066004708	0.00301535139987831	0.0376360526577404	0.0304082220442569	4814	tags=34%, list=27%, signal=25%	6910/5015/4223/6423/2019/10716/100129278/2018/6422/658/9096/134701/10718/5649/4036/7704/718/60529/9421/9464/79192/79659/26585/1482/339829/2737/2255/6495/2246/367/6935/7490/118856/8701/80114/4211/8022/1959/10409/8828/8626/221400/145258/2247/5311/2697/8829/6496/2066/10468/30062/64399/57545/429/4208/7476/3684/50805/4760/5992/9241/659/4212/58524/4920/3222/9935/9355/472/579/6656/26508/8320/199221/5603…
GOBP_CELL_COMMUNICATION_BY_ELECTRICAL_COUPLING_INVOLVED_IN_CARDIAC_CONDUCTION	GOBP_CELL_COMMUNICATION_BY_ELECTRICAL_COUPLING_INVOLVED_IN_CARDIAC_CONDUCTION	GOBP_CELL_COMMUNICATION_BY_ELECTRICAL_COUPLING_INVOLVED_IN_CARDIAC_CONDUCTION	27	0.66597516752958	1.65485409864887	0.00305814876832285	0.0380762118814582	0.0307638507158223	2586	tags=37%, list=14%, signal=32%	6910/10345/477/10052/2697/6262/482/6546/2702/478
GOBP_BONE_DEVELOPMENT	GOBP_BONE_DEVELOPMENT	GOBP_BONE_DEVELOPMENT	212	0.467930366878384	1.36232127214507	0.00308934683606038	0.0383701431358359	0.0310013338262363	4454	tags=35%, list=25%, signal=27%	4653/6423/3952/1311/3479/6424/658/202151/134701/6474/7704/4325/7043/1833/1749/26585/6261/2737/23213/4322/2200/1281/4211/6716/56034/4015/1277/2697/2688/81792/633/60676/5788/4208/860/5915/659/2313/338773/6886/55790/10234/249/6781/10859/4323/7291/654/3791/1112/8642/51715/7066/285590/29887/89/4057/8111/56987/2690/4853/7471/56975/64131/1305/57560/8600/22856/11214/5305/497189/4882/7059/56603
GOBP_CELL_FATE_COMMITMENT	GOBP_CELL_FATE_COMMITMENT	GOBP_CELL_FATE_COMMITMENT	258	0.453951385287484	1.32803770757408	0.00312634456219275	0.0387344896124617	0.0312957092397004	4152	tags=36%, list=23%, signal=28%	6910/5897/23040/6423/10716/4916/6422/30012/9496/2619/9096/64641/58158/1482/2596/26011/2737/2255/5396/6495/367/7490/5457/4286/8022/6660/7484/25925/3175/145258/2247/11281/4633/8829/2066/1909/429/4208/7476/860/151449/4760/55553/58524/4920/6656/8320/7101/6886/2736/22943/56833/3593/2636/3226/8643/3662/4618/7046/7472/9480/5629/120237/4063/1514/3791/2290/6693/30009/10630/2303/639/7474/170825/4854/79923/…
GOBP_PIRNA_METABOLIC_PROCESS	GOBP_PIRNA_METABOLIC_PROCESS	GOBP_PIRNA_METABOLIC_PROCESS	24	0.673066620470997	1.63679463924405	0.00314409205923591	0.0388591329081602	0.0313964153643941	3933	tags=58%, list=22%, signal=46%	54514/56154/100129278/122402/643376/221400/150763/54456/84944/8468/126668/161829/136991/91646
GOBP_MYELOID_LEUKOCYTE_ACTIVATION	GOBP_MYELOID_LEUKOCYTE_ACTIVATION	GOBP_MYELOID_LEUKOCYTE_ACTIVATION	221	0.468628378662308	1.36467215137495	0.00316334229343525	0.0390016958373541	0.0315115997394834	4775	tags=45%, list=27%, signal=33%	1268/117194/338339/120892/3929/6372/2335/6095/81501/145581/9173/8832/133396/56670/3579/7096/5294/4317/729230/7097/10666/26228/10333/2358/814/5788/90342/2213/3684/23208/10814/22918/3937/640/1794/116449/10077/820/5729/3565/10125/472/11326/7057/1511/84106/695/11006/2241/945/11027/399/6283/57817/1269/3662/8013/6556/4137/728/199/7099/1524/8291/5336/54209/3689/5293/2268/7474/3586/5730/6348/3576/84868/4…
GOBP_NEGATIVE_REGULATION_OF_POTASSIUM_ION_TRANSPORT	GOBP_NEGATIVE_REGULATION_OF_POTASSIUM_ION_TRANSPORT	GOBP_NEGATIVE_REGULATION_OF_POTASSIUM_ION_TRANSPORT	30	0.647618140051915	1.62942865719654	0.00317266884206238	0.0390215109406942	0.0315276094434678	1349	tags=30%, list=8%, signal=28%	845/3356/5999/88/7881/4842/859/3753/23704
GOBP_REGULATION_OF_BONE_REMODELING	GOBP_REGULATION_OF_BONE_REMODELING	GOBP_REGULATION_OF_BONE_REMODELING	49	0.596703812341945	1.59571416547042	0.00318518380760511	0.0390803498724364	0.0315751486292995	4152	tags=45%, list=23%, signal=35%	3952/6422/9607/3375/6696/26585/81501/5027/2697/3953/4160/3690/338773/57817/1901/1436/952/5166/7128/4763/8600/3569
GOBP_NEGATIVE_REGULATION_OF_TRANSPORT	GOBP_NEGATIVE_REGULATION_OF_TRANSPORT	GOBP_NEGATIVE_REGULATION_OF_TRANSPORT	403	0.43426700694218	1.27915577767226	0.00323733777054983	0.0396240736807007	0.032014452783824	3395	tags=24%, list=19%, signal=20%	9370/4988/3952/10345/6457/1268/345/1394/3745/4986/845/344901/6422/9607/3356/6424/283514/11255/5350/120892/347/65267/336/7200/80763/6860/948/5999/88/7881/2042/3624/4131/4842/5733/859/3753/5587/1814/4889/11141/8832/23072/477/23704/2824/4318/6865/5311/375611/1410/2697/729230/7097/2917/29969/57520/90342/2213/4129/23208/341/3690/79772/284/5579/3071/3685/7057/945/8609/50852/54106/4923/2669/3593/57817/5…
GOBP_CHONDROITIN_SULFATE_PROTEOGLYCAN_METABOLIC_PROCESS	GOBP_CHONDROITIN_SULFATE_PROTEOGLYCAN_METABOLIC_PROCESS	GOBP_CHONDROITIN_SULFATE_PROTEOGLYCAN_METABOLIC_PROCESS	34	0.634251175874356	1.62319835654779	0.00324619332136146	0.0396364909166236	0.0320244853467644	4366	tags=59%, list=24%, signal=45%	50859/83539/27087/92126/23553/29940/1634/54360/135152/633/337876/50515/55454/9469/55790/133584/51363/64131/22856/9806
GOBP_HETEROTYPIC_CELL_CELL_ADHESION	GOBP_HETEROTYPIC_CELL_CELL_ADHESION	GOBP_HETEROTYPIC_CELL_CELL_ADHESION	61	0.573014962070404	1.56365990337635	0.00325986552786974	0.0397075186587506	0.0320818725380712	4301	tags=46%, list=24%, signal=35%	9370/29119/2243/2266/2244/131450/5788/7412/3690/335/3676/3678/83700/3685/3687/3681/3553/3557/10288/3689/4897/3586/7070/3679/3688/4345/7124/91663
GOBP_NEGATIVE_REGULATION_OF_CYTOKINE_PRODUCTION	GOBP_NEGATIVE_REGULATION_OF_CYTOKINE_PRODUCTION	GOBP_NEGATIVE_REGULATION_OF_CYTOKINE_PRODUCTION	263	0.4589052195645	1.3431816933611	0.00327433551609133	0.0397878991198118	0.0321468163017064	4237	tags=36%, list=24%, signal=28%	1149/9370/5004/361/3479/89795/347/336/7043/3929/5678/6441/2335/3624/1411/7356/11213/9173/383/23547/1378/9455/9734/8832/3082/131450/91662/10457/4317/225/10333/7292/5788/284297/114899/2213/23208/59082/51311/114548/335/4210/284/7042/5966/3456/80380/3565/3071/1240/11326/7057/1236/695/11006/945/5552/54106/3593/50856/26191/6375/6556/10859/7291/53833/7099/1524/54209/51176/30009/2615/201633/947/22900/358…
GOBP_PERICARDIUM_DEVELOPMENT	GOBP_PERICARDIUM_DEVELOPMENT	GOBP_PERICARDIUM_DEVELOPMENT	19	0.699455530620963	1.66332737643323	0.00334869293480784	0.040593867591016	0.0327980022391883	1604	tags=21%, list=9%, signal=19%	6910/9464/7490/57493
GOBP_SA_NODE_CELL_TO_ATRIAL_CARDIAC_MUSCLE_CELL_COMMUNICATION	GOBP_SA_NODE_CELL_TO_ATRIAL_CARDIAC_MUSCLE_CELL_COMMUNICATION	GOBP_SA_NODE_CELL_TO_ATRIAL_CARDIAC_MUSCLE_CELL_COMMUNICATION	11	0.790658695513728	1.67672644550687	0.00338210535913228	0.0408420930237222	0.0329985571205252	3197	tags=82%, list=18%, signal=67%	9096/55800/287/10052/6262/8913/2702/10021/3741
GOBP_VESICLE_MEDIATED_TRANSPORT_IN_SYNAPSE	GOBP_VESICLE_MEDIATED_TRANSPORT_IN_SYNAPSE	GOBP_VESICLE_MEDIATED_TRANSPORT_IN_SYNAPSE	194	0.471937485669736	1.37252973459109	0.00338532877882089	0.0408420930237222	0.0329985571205252	3932	tags=32%, list=22%, signal=26%	143425/9892/6457/1268/6616/3356/22871/1000/120892/22829/26059/11037/6860/140730/57502/9699/146395/148/23025/1814/107/440279/8927/2901/22999/5027/1142/339302/8973/57084/57030/7476/127833/273/10814/3690/5865/27445/5579/27253/9900/135/26052/341359/1812/79953/9498/783/29993/284697/5030/6855/23237/3351/6857/6620/116443/57555/23621/6093/8448/8867/63908
GOBP_EPITHELIAL_CELL_CELL_ADHESION	GOBP_EPITHELIAL_CELL_CELL_ADHESION	GOBP_EPITHELIAL_CELL_CELL_ADHESION	16	0.732001534520994	1.6842101342851	0.00342173100961558	0.0411829767943018	0.0332739757326026	1152	tags=25%, list=6%, signal=23%	1545/29119/7060/11149
GOBP_POSITIVE_REGULATION_OF_PHAGOCYTOSIS	GOBP_POSITIVE_REGULATION_OF_PHAGOCYTOSIS	GOBP_POSITIVE_REGULATION_OF_PHAGOCYTOSIS	68	0.558329848006627	1.53301563280078	0.00343486486978961	0.0412428549092316	0.0333223545312757	4288	tags=51%, list=24%, signal=39%	336/948/718/6441/7275/197/2219/2220/11031/5322/720/26228/2358/5788/5806/2213/4153/64581/335/1794/721/3071/6347/3553/6556/5336/54209/10584/10326/78989/3458/2207/57118/7124/4240
GOBP_CENTRAL_NERVOUS_SYSTEM_NEURON_DIFFERENTIATION	GOBP_CENTRAL_NERVOUS_SYSTEM_NEURON_DIFFERENTIATION	GOBP_CENTRAL_NERVOUS_SYSTEM_NEURON_DIFFERENTIATION	167	0.47988037086093	1.3882042063475	0.0035033217216071	0.0419651452671182	0.0339059323517973	4597	tags=43%, list=26%, signal=32%	431707/3952/10716/2895/161357/9353/6900/9201/6695/57282/1996/79659/3624/6095/8929/4133/2737/91584/5457/8022/8828/64211/4009/57731/1009/8829/1630/429/7476/151449/58524/27185/6656/4915/8320/7101/6886/2736/1812/51199/2636/85442/3226/26038/6324/89884/4137/5629/266727/120237/374946/1436/1141/2290/3400/23077/26468/170825/54149/7471/166614/2047/4852/3236/4858/401/8925/121643/104/23314/6608/26058
GOBP_NUCLEOSIDE_TRIPHOSPHATE_BIOSYNTHETIC_PROCESS	GOBP_NUCLEOSIDE_TRIPHOSPHATE_BIOSYNTHETIC_PROCESS	GOBP_NUCLEOSIDE_TRIPHOSPHATE_BIOSYNTHETIC_PROCESS	57	-0.375249	-1.60634	0.00352251352350015	0.0420952857240976	0.0340110799332602	2387	tags=46%, list=13%, signal=40%	7114/1716/56474/9605/51422/83549/3614/56848/129607/4831/30968/84277/3615/318/2023/203/4833/1841/226/4830/122481/54963/7298/4832/790955/5313
GOBP_NEGATIVE_REGULATION_OF_BLOOD_VESSEL_ENDOTHELIAL_CELL_MIGRATION	GOBP_NEGATIVE_REGULATION_OF_BLOOD_VESSEL_ENDOTHELIAL_CELL_MIGRATION	GOBP_NEGATIVE_REGULATION_OF_BLOOD_VESSEL_ENDOTHELIAL_CELL_MIGRATION	35	0.626901835581877	1.61822359401534	0.00358993412005194	0.0427998041907136	0.0345802988723971	3622	tags=37%, list=20%, signal=30%	4223/3273/186/51378/2247/4208/493/7057/22846/285/348/79812/90627
GOBP_RELEASE_OF_SEQUESTERED_CALCIUM_ION_INTO_CYTOSOL_BY_ENDOPLASMIC_RETICULUM	GOBP_RELEASE_OF_SEQUESTERED_CALCIUM_ION_INTO_CYTOSOL_BY_ENDOPLASMIC_RETICULUM	GOBP_RELEASE_OF_SEQUESTERED_CALCIUM_ION_INTO_CYTOSOL_BY_ENDOPLASMIC_RETICULUM	33	0.638077574536175	1.62736438272454	0.00360970247974386	0.0429342259649534	0.0346889055638543	2335	tags=39%, list=13%, signal=34%	196541/10345/845/5350/287/6261/9472/477/844/6262/6546/1756/1234
GOBP_REGULATION_OF_PHOSPHOLIPASE_ACTIVITY	GOBP_REGULATION_OF_PHOSPHOLIPASE_ACTIVITY	GOBP_REGULATION_OF_PHOSPHOLIPASE_ACTIVITY	66	0.553450588749686	1.52006632727834	0.00363051701232935	0.043080430744894	0.0348070323890236	4084	tags=50%, list=23%, signal=39%	27329/3357/3356/117/2099/653145/552/728113/185/148/6401/64805/2247/5322/1909/5156/553/3702/10125/5159/2260/5997/942/2321/728/27/1902/7294/22925/115727/5724/10316/636
GOBP_REGULATION_OF_RELEASE_OF_SEQUESTERED_CALCIUM_ION_INTO_CYTOSOL	GOBP_REGULATION_OF_RELEASE_OF_SEQUESTERED_CALCIUM_ION_INTO_CYTOSOL	GOBP_REGULATION_OF_RELEASE_OF_SEQUESTERED_CALCIUM_ION_INTO_CYTOSOL	76	0.544129166568757	1.51464586835797	0.00364682443527309	0.0431725937243687	0.0348814958926651	3840	tags=38%, list=21%, signal=30%	196541/10345/845/5350/287/4842/7220/57158/5587/9472/477/84502/5311/57338/844/930/6262/6546/1756/1812/4923/4283/6375/6373/2149/7070/9001/5144/1193
GOBP_NEGATIVE_REGULATION_OF_TRANSMEMBRANE_RECEPTOR_PROTEIN_SERINE_THREONINE_KINASE_SIGNALING_PATHWAY	GOBP_NEGATIVE_REGULATION_OF_TRANSMEMBRANE_RECEPTOR_PROTEIN_SERINE_THREONINE_KINASE_SIGNALING_PATHWAY	GOBP_NEGATIVE_REGULATION_OF_TRANSMEMBRANE_RECEPTOR_PROTEIN_SERINE_THREONINE_KINASE_SIGNALING_PATHWAY	122	0.502686902764452	1.43565131526519	0.00367367321952852	0.0433888273941978	0.0350562028818757	4809	tags=39%, list=27%, signal=29%	1149/6423/8483/402117/6422/54829/4036/7043/26585/91851/50964/2200/348093/3175/7130/23089/203100/10468/65997/50515/4052/9241/22943/64388/3547/94031/11117/9863/9480/6498/5654/399473/8646/2201/8321/7474/753/9719/7471/375567/6653/51232/4035/26036/124857/6868/4092/375387
GOBP_NEGATIVE_REGULATION_OF_POTASSIUM_ION_TRANSMEMBRANE_TRANSPORT	GOBP_NEGATIVE_REGULATION_OF_POTASSIUM_ION_TRANSMEMBRANE_TRANSPORT	GOBP_NEGATIVE_REGULATION_OF_POTASSIUM_ION_TRANSMEMBRANE_TRANSPORT	23	0.681428563952057	1.64912666259792	0.00371230238049223	0.0436411361241586	0.0352600568820314	1349	tags=30%, list=8%, signal=28%	845/5999/88/7881/859/3753/23704
GOBP_APOPTOTIC_MITOCHONDRIAL_CHANGES	GOBP_APOPTOTIC_MITOCHONDRIAL_CHANGES	GOBP_APOPTOTIC_MITOCHONDRIAL_CHANGES	97	-0.316607	-1.4238	0.00371203048806395	0.0436411361241586	0.0352600568820314	3419	tags=36%, list=19%, signal=29%	9026/2139/284114/3002/7157/26355/84883/2852/4000/8398/638/581/27113/8996/572/578/8326/2537/291/92609/29108/7755/292/487/255027/551/5366/89941/637/2876/27166/51024/2810/400916/100463289
GOBP_POSITIVE_REGULATION_OF_ORGAN_GROWTH	GOBP_POSITIVE_REGULATION_OF_ORGAN_GROWTH	GOBP_POSITIVE_REGULATION_OF_ORGAN_GROWTH	42	0.604259735815261	1.5881926578047	0.00373175257934285	0.0437680029897404	0.0353625595502509	3021	tags=36%, list=17%, signal=30%	6910/5897/3479/27302/23414/7490/9472/10409/2247/2066/4208/57817/2735/7472/5629
GOBP_AXIS_ELONGATION	GOBP_AXIS_ELONGATION	GOBP_AXIS_ELONGATION	27	0.658153790065682	1.63541908187306	0.00381740245033195	0.0446689106167315	0.0360904520158089	993	tags=22%, list=6%, signal=21%	6423/6422/2099/2255/6495/2246
GOBP_POSITIVE_REGULATION_OF_EXCITATORY_POSTSYNAPTIC_POTENTIAL	GOBP_POSITIVE_REGULATION_OF_EXCITATORY_POSTSYNAPTIC_POTENTIAL	GOBP_POSITIVE_REGULATION_OF_EXCITATORY_POSTSYNAPTIC_POTENTIAL	24	0.667792232818621	1.6239681386093	0.00388131686106203	0.0453119093133224	0.0366099657734793	1850	tags=46%, list=10%, signal=41%	22871/81832/9378/5649/5999/9699/152404/23316/22999/50944/7476
GOBP_CONNECTIVE_TISSUE_DEVELOPMENT	GOBP_CONNECTIVE_TISSUE_DEVELOPMENT	GOBP_CONNECTIVE_TISSUE_DEVELOPMENT	245	0.453551191283312	1.32536633489948	0.00390402681091231	0.0454720173482989	0.036739325797574	4854	tags=40%, list=27%, signal=30%	6423/3952/4148/1311/658/6474/64641/4256/8200/7227/7704/1301/1833/392255/9421/9464/26585/27302/2737/23213/59350/5396/4322/2121/2202/6935/7490/1281/6660/2247/54360/4015/1289/1277/81792/633/4208/7476/59/860/5745/4094/151449/5915/50515/55553/9241/659/4920/5159/579/5458/8609/55790/6591/80310/6781/1513/25884/1116/7046/654/5290/1958/130497/340419/3400/947/3221/2303/285590/7474/56914/861/7483/2690/10736/…
GOBP_MEMBRANE_REPOLARIZATION	GOBP_MEMBRANE_REPOLARIZATION	GOBP_MEMBRANE_REPOLARIZATION	46	0.598816150387072	1.59768959586143	0.00393695757702804	0.0456452306235706	0.0368792742609097	3869	tags=48%, list=22%, signal=38%	845/287/90134/781/859/3753/9472/477/23704/123041/2697/3762/482/2702/3764/6324/6330/2316/3741/10142/9992/81033
GOBP_NEGATIVE_REGULATION_OF_CANONICAL_WNT_SIGNALING_PATHWAY	GOBP_NEGATIVE_REGULATION_OF_CANONICAL_WNT_SIGNALING_PATHWAY	GOBP_NEGATIVE_REGULATION_OF_CANONICAL_WNT_SIGNALING_PATHWAY	129	0.492383385336209	1.40982054526458	0.00393151995746803	0.0456452306235706	0.0368792742609097	3931	tags=36%, list=22%, signal=28%	219287/6423/6422/6424/9096/144165/1000/27303/22881/26585/1482/2737/50964/63923/80114/4163/23072/115908/147906/388336/51339/152573/9241/100113407/25937/4920/100507050/8322/22943/6591/348/2735/26524/6425/374946/122011/1958/27123/27031/8321/7474/2309/2308/1601/1540/27122
GOBP_SMOOTH_MUSCLE_CONTRACTION	GOBP_SMOOTH_MUSCLE_CONTRACTION	GOBP_SMOOTH_MUSCLE_CONTRACTION	107	0.520493724600385	1.47737262169655	0.00394740488658911	0.0456616286080273	0.036892523087958	4836	tags=51%, list=27%, signal=38%	3357/1129/1311/3356/6870/6869/80763/4629/60675/23213/5733/1136/1264/3778/148/4638/9312/93649/477/6865/5592/3363/1909/59/10203/9732/493/1143/6546/1812/5997/340481/1141/5743/154/952/2149/5024/5021/2668/6752/322/6093/1910/5724/10316/497189/323/143872/1131/5286/3815/51738/9475/134
GOBP_MUSCLE_ADAPTATION	GOBP_MUSCLE_ADAPTATION	GOBP_MUSCLE_ADAPTATION	98	0.515520632099124	1.45352335067705	0.00395940307773376	0.0456958505889136	0.0369201728949939	3902	tags=37%, list=22%, signal=29%	4653/221476/3479/4624/51778/5999/9464/27302/859/58529/148/9472/53632/84676/3488/6442/844/816/493/2660/3572/7222/8654/114907/57817/2628/4625/5997/3553/8013/199/89/2309/2308/4205/6093
GOBP_VENTRICULAR_SEPTUM_DEVELOPMENT	GOBP_VENTRICULAR_SEPTUM_DEVELOPMENT	GOBP_VENTRICULAR_SEPTUM_DEVELOPMENT	69	0.550446292642264	1.51409592491734	0.00403711863401159	0.0464866393961927	0.0375590943531111	4814	tags=48%, list=27%, signal=35%	6910/129446/9353/4036/1482/23414/6586/57493/6664/9241/7042/659/2702/26508/6091/5138/7046/5629/639/8321/7474/23462/9782/64220/23493/6092/11064/10818/9321/4194/2535/4092/187
GOBP_ANTIMICROBIAL_HUMORAL_IMMUNE_RESPONSE_MEDIATED_BY_ANTIMICROBIAL_PEPTIDE	GOBP_ANTIMICROBIAL_HUMORAL_IMMUNE_RESPONSE_MEDIATED_BY_ANTIMICROBIAL_PEPTIDE	GOBP_ANTIMICROBIAL_HUMORAL_IMMUNE_RESPONSE_MEDIATED_BY_ANTIMICROBIAL_PEPTIDE	68	-0.356226	-1.58182	0.00407904396741298	0.0468626528528923	0.0378628961568478	1444	tags=29%, list=8%, signal=27%	60343/140850/6223/9547/5968/5319/2597/3605/1671/354/6278/5196/112744/140823/5068/5967/1673/25818/130120/6406
GOBP_POSITIVE_REGULATION_OF_NEURON_DIFFERENTIATION	GOBP_POSITIVE_REGULATION_OF_NEURON_DIFFERENTIATION	GOBP_POSITIVE_REGULATION_OF_NEURON_DIFFERENTIATION	87	0.520394957141283	1.46181081310661	0.00411857865531758	0.0471027491009737	0.0380568830260353	3324	tags=36%, list=19%, signal=29%	7224/6457/402117/26281/4674/8200/392255/221336/1482/8929/57795/4131/6935/6925/6387/6664/429/4208/151449/4803/4760/7732/26508/2260/22943/9638/5629/51704/654/2290/4897
GOBP_CELL_SUBSTRATE_JUNCTION_ORGANIZATION	GOBP_CELL_SUBSTRATE_JUNCTION_ORGANIZATION	GOBP_CELL_SUBSTRATE_JUNCTION_ORGANIZATION	98	0.512900928047004	1.4461370294039	0.00411023300454693	0.0471027491009737	0.0380568830260353	4274	tags=37%, list=24%, signal=28%	4653/3273/6422/347/88/2042/2335/26585/11170/90102/10979/2824/8829/1307/10395/3678/7057/10580/10391/7010/667/4323/51762/51057/3791/23499/3915/89/7070/79834/5295/6093/342184/3987/7414/22998
GOBP_GANGLION_DEVELOPMENT	GOBP_GANGLION_DEVELOPMENT	GOBP_GANGLION_DEVELOPMENT	17	0.713728995377402	1.67020693620775	0.00417639427193973	0.0476561468276644	0.0385040032674971	3258	tags=59%, list=18%, signal=48%	1545/5999/8929/6495/8828/8829/429/8633/5458/51804
GOBP_BASE_EXCISION_REPAIR	GOBP_BASE_EXCISION_REPAIR	GOBP_BASE_EXCISION_REPAIR	42	-0.426992	-1.67027	0.00420851740984959	0.0478068663073925	0.0386257777651482	4536	tags=50%, list=25%, signal=37%	8091/252969/5426/5423/27301/328/2237/7374/3978/23583/51548/6119/4968/5111/27343/11284/4595/4350/6188/5424/4913
GOBP_DEVELOPMENT_OF_PRIMARY_SEXUAL_CHARACTERISTICS	GOBP_DEVELOPMENT_OF_PRIMARY_SEXUAL_CHARACTERISTICS	GOBP_DEVELOPMENT_OF_PRIMARY_SEXUAL_CHARACTERISTICS	225	0.459530321788445	1.34032575535957	0.00420146779888697	0.0478068663073925	0.0386257777651482	3977	tags=31%, list=22%, signal=25%	2492/431707/3973/1545/4142/6423/3952/11086/64478/9353/6422/5241/117/658/2099/1588/4036/190/122042/9468/56956/3624/23414/132625/6586/367/7490/8747/6716/3552/10409/9510/7130/2697/10468/5806/2674/56729/4313/2/5156/4327/7042/317719/344758/472/5159/63951/5798/117154/269/8322/7046/4323/3791/130497/51804/51742/7474/221823/2309/8748/4914/675/867/50846/1761/6736/10046/5926
GOBP_PHOTORECEPTOR_CELL_MAINTENANCE	GOBP_PHOTORECEPTOR_CELL_MAINTENANCE	GOBP_PHOTORECEPTOR_CELL_MAINTENANCE	42	0.601907886430025	1.58201122670065	0.004257005269851	0.0481639127237315	0.0389142550612896	2027	tags=26%, list=11%, signal=23%	7401/65217/23418/7275/6101/2103/64072/1258/158046/167691/482
GOBP_NEGATIVE_REGULATION_OF_WOUND_HEALING	GOBP_NEGATIVE_REGULATION_OF_WOUND_HEALING	GOBP_NEGATIVE_REGULATION_OF_WOUND_HEALING	70	0.555990671853795	1.5314982690909	0.00425900474530326	0.0481639127237315	0.0389142550612896	4272	tags=41%, list=24%, signal=32%	325/3273/2243/5340/2266/7448/1361/2244/2191/170692/710/58529/90102/22915/5055/2247/5592/5054/5156/7057/348/55966/350/947/5627/3827/7124/7056/2811
GOBP_POSITIVE_REGULATION_OF_TELOMERASE_RNA_LOCALIZATION_TO_CAJAL_BODY	GOBP_POSITIVE_REGULATION_OF_TELOMERASE_RNA_LOCALIZATION_TO_CAJAL_BODY	GOBP_POSITIVE_REGULATION_OF_TELOMERASE_RNA_LOCALIZATION_TO_CAJAL_BODY	15	-0.63289	-1.91593	0.00427670273343128	0.0482560989229802	0.0389887373254543	5065	tags=80%, list=28%, signal=57%	908/7203/6950/10575/22948/10694/8607/10574/10576/55651/55505/10856
GOBP_TRNA_5_END_PROCESSING	GOBP_TRNA_5_END_PROCESSING	GOBP_TRNA_5_END_PROCESSING	15	-0.631798	-1.91262	0.00432792012172649	0.0486169693673942	0.0392803042626872	3624	tags=53%, list=20%, signal=43%	10775/54974/3028/51367/54913/79897/10248/138716
GOBP_SPINAL_CORD_PATTERNING	GOBP_SPINAL_CORD_PATTERNING	GOBP_SPINAL_CORD_PATTERNING	19	0.69400153222969	1.65035759574227	0.00432445835343092	0.0486169693673942	0.0392803042626872	3112	tags=58%, list=17%, signal=48%	5649/2737/8022/429/5992/58524/6656/2736/8646/120237/27152
GOBP_NEPHRON_DEVELOPMENT	GOBP_NEPHRON_DEVELOPMENT	GOBP_NEPHRON_DEVELOPMENT	145	0.490152409580307	1.41312966004192	0.0043676416204449	0.048846080511834	0.0394654156668053	3807	tags=36%, list=21%, signal=28%	9370/170690/186/5455/79192/26585/2737/23213/55083/6495/2246/7490/1286/10409/54798/7484/2247/5311/1285/2066/1909/4208/59/5156/9241/284/7827/25937/4868/5159/26508/285/7010/2028/80310/9863/5175/1958/80000/130497/8642/51804/4811/947/2303/2668/5087/4854/2138/10736/4853/7471
GOBP_ENDOTHELIAL_CELL_PROLIFERATION	GOBP_ENDOTHELIAL_CELL_PROLIFERATION	GOBP_ENDOTHELIAL_CELL_PROLIFERATION	147	0.487649896836839	1.40737539115146	0.0043676416204449	0.048846080511834	0.0394654156668053	3545	tags=38%, list=20%, signal=31%	3952/3357/7060/4804/8823/60675/10000/23213/7857/185/51378/5587/383/6387/8828/2247/1285/5617/8829/196740/100506013/4208/3690/335/6678/3676/284/659/7424/6347/7057/2260/22846/79805/7010/1960/3593/348/79400/5797/2321/7046/7472/4323/5629/654/350/3791/5293/7075/7432/947/79812/26051/7474/3586
GOBP_NEGATIVE_REGULATION_OF_ENDOTHELIAL_CELL_PROLIFERATION	GOBP_NEGATIVE_REGULATION_OF_ENDOTHELIAL_CELL_PROLIFERATION	GOBP_NEGATIVE_REGULATION_OF_ENDOTHELIAL_CELL_PROLIFERATION	38	0.610744546925782	1.59234918915732	0.00440477738923759	0.0491526483501016	0.0397131085633597	3386	tags=45%, list=19%, signal=36%	4804/23213/7857/1285/5617/4208/6678/6347/7057/22846/3593/348/5797/2321/7046/350/79812
GOBP_REGULATION_OF_SODIUM_ION_TRANSMEMBRANE_TRANSPORT	GOBP_REGULATION_OF_SODIUM_ION_TRANSMEMBRANE_TRANSPORT	GOBP_REGULATION_OF_SODIUM_ION_TRANSMEMBRANE_TRANSPORT	63	0.562736493944378	1.54112687200125	0.00443994187222004	0.0493272662946644	0.0398541919357172	3660	tags=43%, list=20%, signal=34%	2259/81832/55800/6327/65267/4842/2256/859/2257/1814/23072/477/53826/57520/51297/493/482/5348/1756/6324/53822/6330/2040/130497/486/54800/7402
GOBP_REGULATION_OF_VASOCONSTRICTION	GOBP_REGULATION_OF_VASOCONSTRICTION	GOBP_REGULATION_OF_VASOCONSTRICTION	63	0.562587588393656	1.5407190748385	0.00443994187222004	0.0493272662946644	0.0398541919357172	3389	tags=40%, list=19%, signal=32%	3952/3356/2243/6869/2266/552/2244/1621/185/148/477/3274/4313/9732/553/659/2702/10242/10800/340481/3741/5743/952/2149/5021
GOBP_POSTSYNAPTIC_SPECIALIZATION_ASSEMBLY	GOBP_POSTSYNAPTIC_SPECIALIZATION_ASSEMBLY	GOBP_POSTSYNAPTIC_SPECIALIZATION_ASSEMBLY	19	0.692897053114831	1.64773110947114	0.00445751746148228	0.0493354153622617	0.0398607760124057	883	tags=37%, list=5%, signal=35%	22865/2895/4916/22871/9378/4884/2596
GOBP_SPROUTING_ANGIOGENESIS	GOBP_SPROUTING_ANGIOGENESIS	GOBP_SPROUTING_ANGIOGENESIS	122	0.4990022460414	1.42512810043374	0.00446019482107885	0.0493354153622617	0.0398607760124057	3965	tags=35%, list=22%, signal=28%	4223/9353/9723/147372/4804/8823/26585/10000/2246/185/63923/221074/9734/2247/8829/196740/100506013/8434/284/3678/7424/7057/57381/84870/7101/6091/7010/1960/3593/56999/3791/5743/51176/79812/2303/26051/11082/3586/90627/2324/1012/161198/3688
GOBP_REGULATION_OF_CELL_COMMUNICATION_BY_ELECTRICAL_COUPLING	GOBP_REGULATION_OF_CELL_COMMUNICATION_BY_ELECTRICAL_COUPLING	GOBP_REGULATION_OF_CELL_COMMUNICATION_BY_ELECTRICAL_COUPLING	16	0.724576114300059	1.66712551437975	0.00449520178784747	0.0495059804740065	0.0399985848798262	343	tags=19%, list=2%, signal=18%	6910/10345/845
GOBP_REGULATION_OF_PROTEIN_KINASE_A_SIGNALING	GOBP_REGULATION_OF_PROTEIN_KINASE_A_SIGNALING	GOBP_REGULATION_OF_PROTEIN_KINASE_A_SIGNALING	17	0.711729811198279	1.66552861810052	0.00448575402341002	0.0495059804740065	0.0399985848798262	1498	tags=41%, list=8%, signal=38%	2492/9370/3375/120892/9472/799/9590
GOBP_CARDIAC_SEPTUM_DEVELOPMENT	GOBP_CARDIAC_SEPTUM_DEVELOPMENT	GOBP_CARDIAC_SEPTUM_DEVELOPMENT	102	0.511373021949511	1.44700457658668	0.00454430701163188	0.0499379824865199	0.0403476228950382	4814	tags=43%, list=27%, signal=32%	6910/129446/9353/4036/287/9421/1482/23414/6586/8701/8828/11174/57493/8829/6664/9241/7042/659/2702/26508/6091/5138/7046/5629/639/27031/8321/7474/23462/4853/9782/64220/23493/6899/6092/10512/11064/6608/10818/9321/4194/2535/4092/187
GOBP_NEGATIVE_REGULATION_OF_RESPONSE_TO_EXTERNAL_STIMULUS	GOBP_NEGATIVE_REGULATION_OF_RESPONSE_TO_EXTERNAL_STIMULUS	GOBP_NEGATIVE_REGULATION_OF_RESPONSE_TO_EXTERNAL_STIMULUS	372	0.429860706035904	1.26517437336406	0.00457326979793704	0.0501472425782467	0.0405166955497105	4278	tags=34%, list=24%, signal=27%	325/9370/3273/3952/2895/5740/9353/9723/9607/3479/2243/387837/5340/7143/2266/1588/6696/80763/7448/55061/1361/2244/26585/2191/6095/170692/11213/145581/710/58529/90102/22915/1814/4889/383/1378/3082/131450/5055/91662/223117/2247/7130/5592/26228/8829/2358/5788/3824/114899/2213/2853/10203/5054/23208/114548/2/5156/335/4210/5176/116379/3565/6347/11326/7057/10875/135/56920/64838/100528032/11027/1812/285/5…
GOBP_MATURATION_OF_5_8S_RRNA	GOBP_MATURATION_OF_5_8S_RRNA	GOBP_MATURATION_OF_5_8S_RRNA	34	-0.455897	-1.71489	0.00458548681821437	0.0501723720044884	0.0405369989853538	6571	tags=59%, list=37%, signal=37%	23212/5393/5394/80135/90459/10799/10200/8602/81887/11340/79707/23404/23016/29777/23481/79033/3692/23246/54512/6227
GOBP_CELLULAR_RESPONSE_TO_GONADOTROPIN_STIMULUS	GOBP_CELLULAR_RESPONSE_TO_GONADOTROPIN_STIMULUS	GOBP_CELLULAR_RESPONSE_TO_GONADOTROPIN_STIMULUS	20	0.68765838574967	1.64414780598236	0.00467455841832921	0.0508902347177809	0.041116999470038	1755	tags=30%, list=10%, signal=27%	2492/3973/1545/3624/7490/1909
GOBP_SMOOTH_MUSCLE_CELL_MIGRATION	GOBP_SMOOTH_MUSCLE_CELL_MIGRATION	GOBP_SMOOTH_MUSCLE_CELL_MIGRATION	65	0.555737824268547	1.52459629480266	0.00468129755564157	0.0508902347177809	0.041116999470038	3073	tags=31%, list=17%, signal=26%	9370/1545/9353/3479/6869/7448/93649/9510/5592/3488/8829/4208/5054/9732/3690/5159/80310/8013/199/7099
GOBP_CELL_ADHESION_MEDIATED_BY_INTEGRIN	GOBP_CELL_ADHESION_MEDIATED_BY_INTEGRIN	GOBP_CELL_ADHESION_MEDIATED_BY_INTEGRIN	82	0.52910404222073	1.47501325428916	0.00466650669493881	0.0508902347177809	0.041116999470038	4268	tags=44%, list=24%, signal=34%	3273/1545/6423/9358/7448/2200/22915/64805/5294/22801/5054/3684/6366/3690/1307/3676/7042/3678/3071/83700/3685/3687/6591/3683/3681/3689/3672/2303/340485/10563/3680/3679/3688/5140/9404/3696
GOBP_NEUROPEPTIDE_SIGNALING_PATHWAY	GOBP_NEUROPEPTIDE_SIGNALING_PATHWAY	GOBP_NEUROPEPTIDE_SIGNALING_PATHWAY	103	0.515298000506939	1.45833784316265	0.00469927061980839	0.0509759935260331	0.0411862886940514	3538	tags=46%, list=20%, signal=37%	22986/4988/11249/2587/8001/4879/4986/9607/4158/5179/2741/114815/60675/84109/84539/2834/2831/5173/3062/4889/10888/10887/2743/116/10178/57537/4829/51289/6447/4886/2922/2847/2837/5368/6753/344758/4887/57105/4923/10800/53831/10886/11248/4922/6752/4987/181
GOBP_CLEAVAGE_INVOLVED_IN_RRNA_PROCESSING	GOBP_CLEAVAGE_INVOLVED_IN_RRNA_PROCESSING	GOBP_CLEAVAGE_INVOLVED_IN_RRNA_PROCESSING	27	-0.476668	-1.72245	0.00476886911778959	0.0516201999794997	0.0417067782644508	6571	tags=67%, list=37%, signal=42%	23212/5393/5394/90459/10799/88745/8602/11340/79707/23404/23016/29777/55651/28987/79033/23246/10607/6227
GOBP_REGULATION_OF_CALCIUM_ION_TRANSPORT_INTO_CYTOSOL	GOBP_REGULATION_OF_CALCIUM_ION_TRANSPORT_INTO_CYTOSOL	GOBP_REGULATION_OF_CALCIUM_ION_TRANSPORT_INTO_CYTOSOL	96	0.517173030225723	1.45841772652981	0.0047889693869235	0.051727009083116	0.0417930751715321	3894	tags=38%, list=22%, signal=30%	196541/10345/845/117/5350/287/4842/7220/57158/5587/9472/477/84502/799/5311/5027/57338/844/930/6262/6546/1756/7222/5026/1812/4923/4283/6375/6373/2149/5024/7070/9001/5144/1193/2534
GOBP_NEGATIVE_REGULATION_OF_RESPONSE_TO_WOUNDING	GOBP_NEGATIVE_REGULATION_OF_RESPONSE_TO_WOUNDING	GOBP_NEGATIVE_REGULATION_OF_RESPONSE_TO_WOUNDING	85	0.529499892668939	1.48376157756919	0.00487921512236074	0.0524775158373054	0.0423994505593721	3165	tags=32%, list=18%, signal=26%	325/3273/2243/5340/7143/2266/6696/7448/1361/2244/2191/170692/710/58529/90102/22915/5055/2247/5592/5054/5156/7057/56963/348/89790/55966/350
GOBP_POSITIVE_REGULATION_OF_PEPTIDYL_TYROSINE_PHOSPHORYLATION	GOBP_POSITIVE_REGULATION_OF_PEPTIDYL_TYROSINE_PHOSPHORYLATION	GOBP_POSITIVE_REGULATION_OF_PEPTIDYL_TYROSINE_PHOSPHORYLATION	185	0.463454227383154	1.34761866042151	0.00487071188714212	0.0524775158373054	0.0423994505593721	3992	tags=33%, list=22%, signal=26%	9370/1272/255324/3952/2915/2252/3479/3356/5649/7060/7448/50507/948/26585/2255/51378/148/3082/133396/59067/2322/26228/8829/2688/2066/1795/3567/5788/8995/2674/5168/64581/3690/2209/284/93978/3678/3565/3572/57091/3059/3593/5175/5008/51704/654/5336/1436/54209/253260/3558/653361/941/920/2690/1464/1489/2534/149233/3458/2074
GOBP_INTERLEUKIN_8_PRODUCTION	GOBP_INTERLEUKIN_8_PRODUCTION	GOBP_INTERLEUKIN_8_PRODUCTION	82	0.528183368150889	1.47244663912932	0.00489413626952392	0.0525262395805592	0.0424388171320881	4264	tags=40%, list=24%, signal=31%	1401/9370/3952/336/3929/2219/7096/51284/7097/10333/5788/284297/5054/51311/64581/945/11027/54106/3553/1116/26191/7099/2149/7474/3586/7100/1991/10394/671/3569/27202/7124/929
GOBP_MULTICELLULAR_ORGANISMAL_MOVEMENT	GOBP_MULTICELLULAR_ORGANISMAL_MOVEMENT	GOBP_MULTICELLULAR_ORGANISMAL_MOVEMENT	54	0.578309394550995	1.56443593025169	0.00491264827202778	0.0526132140150433	0.042509088526913	2784	tags=35%, list=16%, signal=30%	4626/7140/1311/23336/859/51761/6769/1814/4130/6329/6547/429/844/3708/1756/92241/342667/4621/4625
GOBP_ISOPRENOID_BIOSYNTHETIC_PROCESS	GOBP_ISOPRENOID_BIOSYNTHETIC_PROCESS	GOBP_ISOPRENOID_BIOSYNTHETIC_PROCESS	29	-0.491859	-1.78067	0.00494593122411085	0.0527461652697898	0.0426165071053744	3758	tags=45%, list=21%, signal=35%	27235/2224/8644/4047/10654/79644/4598/53630/64577/4597/6121/10170/1543
GOBP_REGULATION_OF_PEPTIDYL_TYROSINE_PHOSPHORYLATION	GOBP_REGULATION_OF_PEPTIDYL_TYROSINE_PHOSPHORYLATION	GOBP_REGULATION_OF_PEPTIDYL_TYROSINE_PHOSPHORYLATION	249	0.453565418937212	1.3253509728266	0.00494507246726243	0.0527461652697898	0.0426165071053744	4003	tags=31%, list=22%, signal=25%	9370/1272/255324/3273/6423/3952/2915/6422/2252/3479/3356/5649/7060/7448/50507/948/26585/2255/2045/51378/148/3082/133396/56034/59067/2322/26228/8829/2688/2066/1795/3567/5788/8995/2674/5168/64581/3690/2209/284/93978/3678/116379/3565/3572/57091/64092/3059/11006/3593/80310/683/5175/5008/51704/654/5336/1436/54209/253260/3558/3689/653361/941/7070/920/2690/122809/1464/1489/867/2534/149233/9467/9655/3458…
GOBP_RNA_PHOSPHODIESTER_BOND_HYDROLYSIS_ENDONUCLEOLYTIC	GOBP_RNA_PHOSPHODIESTER_BOND_HYDROLYSIS_ENDONUCLEOLYTIC	GOBP_RNA_PHOSPHODIESTER_BOND_HYDROLYSIS_ENDONUCLEOLYTIC	74	-0.341952	-1.54269	0.00496465415263158	0.0528343720874793	0.0426877742098848	3888	tags=34%, list=22%, signal=27%	54059/328/2237/10775/60528/8635/340152/29777/6035/28987/79042/51367/51110/54913/79897/10248/10535/10595/80149/23246/10607/9271/255374/2021/6227
GOBP_NEUROTRANSMITTER_UPTAKE	GOBP_NEUROTRANSMITTER_UPTAKE	GOBP_NEUROTRANSMITTER_UPTAKE	42	0.597482589403846	1.57038009553467	0.00506784086449925	0.0537844003879472	0.04345535394976	2599	tags=40%, list=14%, signal=35%	9152/6616/6538/4842/6507/6506/1814/6530/477/6511/2824/2670/3766/3690/5865/6529/1812
GOBP_POSITIVE_REGULATION_OF_TRANSPORTER_ACTIVITY	GOBP_POSITIVE_REGULATION_OF_TRANSPORTER_ACTIVITY	GOBP_POSITIVE_REGULATION_OF_TRANSPORTER_ACTIVITY	110	0.513499309840201	1.45853136929335	0.00507520454699323	0.0537844003879472	0.04345535394976	3990	tags=36%, list=22%, signal=28%	3736/9370/10345/5649/3747/65267/287/88/781/219527/10369/57158/6769/9472/5311/729230/644139/3746/1909/844/6262/482/7225/1756/6347/342667/4923/783/23237/5336/30845/54209/154/486/9001/10142/9992/144245/5724/3458
GOBP_POSITIVE_REGULATION_OF_SECRETION	GOBP_POSITIVE_REGULATION_OF_SECRETION	GOBP_POSITIVE_REGULATION_OF_SECRETION	295	0.445080673874806	1.3042795159117	0.00509379368979664	0.0538684667404226	0.0435232757463355	4016	tags=31%, list=22%, signal=25%	3952/143425/2587/1268/3745/4879/4986/9607/3479/22871/2243/6869/2266/1588/552/6696/7200/6860/7043/1361/2244/3624/1579/8941/2850/338442/1814/6387/8564/6279/3552/116/4628/6865/5027/5617/7097/6664/27063/8736/114899/56729/3684/2922/5122/640/553/7042/6529/8913/3565/7424/222546/4826/169026/135/945/8911/341359/4923/9498/783/3553/51762/7099/654/4881/1141/54209/952/3689/2268/7432/6857/5021/55691/2668/4987/…
GOBP_REGULATION_OF_OSTEOBLAST_DIFFERENTIATION	GOBP_REGULATION_OF_OSTEOBLAST_DIFFERENTIATION	GOBP_REGULATION_OF_OSTEOBLAST_DIFFERENTIATION	117	0.494936637421916	1.4120688859123	0.0051296654763445	0.0541345699017149	0.0437382750208036	3100	tags=32%, list=17%, signal=27%	6423/344901/6422/3479/658/202151/9464/4921/6096/26585/2737/63923/5587/3082/10979/8626/115908/2247/7130/3488/6664/9770/222663/4208/860/9241/659/25937/7424/3572/338773/6591/117581/55363/2735/7291/8646/654
GOBP_CHLORIDE_TRANSPORT	GOBP_CHLORIDE_TRANSPORT	GOBP_CHLORIDE_TRANSPORT	109	0.508603992360098	1.44421317515026	0.00515039139746104	0.0542400594045116	0.0438235057503264	4101	tags=39%, list=23%, signal=30%	2565/6557/2558/2915/200959/8001/9635/2566/2554/2567/57282/2569/2741/7809/2561/6507/121601/115111/2743/375611/2570/5348/6529/25932/57468/55879/2562/9498/2568/5030/116369/203859/63982/94015/2555/1836/1193/5724/5172/10316/846/28962
GOBP_CELLULAR_TRANSITION_METAL_ION_HOMEOSTASIS	GOBP_CELLULAR_TRANSITION_METAL_ION_HOMEOSTASIS	GOBP_CELLULAR_TRANSITION_METAL_ION_HOMEOSTASIS	109	-0.295129	-1.32843	0.00522255063723244	0.0548856413122868	0.0443451066253679	1899	tags=22%, list=11%, signal=20%	283375/475/9114/3932/4501/23400/4496/6647/4502/6536/122416/4489/4494/4495/9997/55630/4499/645745/3934/654483/4493/7780/4490/4504
GOBP_POSITIVE_REGULATION_OF_GROWTH	GOBP_POSITIVE_REGULATION_OF_GROWTH	GOBP_POSITIVE_REGULATION_OF_GROWTH	235	0.456339956296221	1.33074098644916	0.00524251498949909	0.0549811478670496	0.0444222715860592	3920	tags=29%, list=22%, signal=23%	6910/5897/7224/6423/3952/2844/9211/6422/3479/552/6860/2335/1826/27302/23414/9699/4131/51761/7490/23025/9472/6387/6279/10409/3249/22999/2247/57731/8829/2688/2066/84525/4208/127833/4803/7042/659/6792/1002/27185/5458/23180/57611/3897/57817/7046/4137/2735/7472/9362/4323/5629/23236/3558/952/23499/6857/84258/627/89/9962/3872/9423/7003/2690/8482/25836/1382
GOBP_REGULATION_OF_ACTION_POTENTIAL	GOBP_REGULATION_OF_ACTION_POTENTIAL	GOBP_REGULATION_OF_ACTION_POTENTIAL	52	0.584288765622972	1.57089777280856	0.00533381369588461	0.0558228327799103	0.0451023147870378	3190	tags=35%, list=18%, signal=29%	1268/3745/29119/9096/6869/287/948/781/859/2257/148/6262/2702/4923/1269/10021/2316/1141
GOBP_NEGATIVE_REGULATION_OF_MACROPHAGE_DERIVED_FOAM_CELL_DIFFERENTIATION	GOBP_NEGATIVE_REGULATION_OF_MACROPHAGE_DERIVED_FOAM_CELL_DIFFERENTIATION	GOBP_NEGATIVE_REGULATION_OF_MACROPHAGE_DERIVED_FOAM_CELL_DIFFERENTIATION	13	0.74903259159432	1.65023900112198	0.0053702684627605	0.0560882377670544	0.0453167499684879	2313	tags=38%, list=13%, signal=34%	1401/9370/19/3690/3685
GOBP_PURINE_NUCLEOSIDE_MONOPHOSPHATE_BIOSYNTHETIC_PROCESS	GOBP_PURINE_NUCLEOSIDE_MONOPHOSPHATE_BIOSYNTHETIC_PROCESS	GOBP_PURINE_NUCLEOSIDE_MONOPHOSPHATE_BIOSYNTHETIC_PROCESS	20	-0.558634	-1.85593	0.00538482328555029	0.056124292182385	0.0453458802993708	6450	tags=80%, list=36%, signal=51%	2618/5198/1633/10606/132/471/3251/5634/1716/271/3614/100/3615/318/158/353
GOBP_MEMBRANE_DEPOLARIZATION_DURING_CARDIAC_MUSCLE_CELL_ACTION_POTENTIAL	GOBP_MEMBRANE_DEPOLARIZATION_DURING_CARDIAC_MUSCLE_CELL_ACTION_POTENTIAL	GOBP_MEMBRANE_DEPOLARIZATION_DURING_CARDIAC_MUSCLE_CELL_ACTION_POTENTIAL	21	0.672431022935151	1.60405242921042	0.0054062523991923	0.056231699337278	0.045432660404735	2999	tags=57%, list=17%, signal=48%	55800/6327/287/781/859/477/6546/8913/783/10021/6324/6330
GOBP_REGULATION_OF_CELL_GROWTH_INVOLVED_IN_CARDIAC_MUSCLE_CELL_DEVELOPMENT	GOBP_REGULATION_OF_CELL_GROWTH_INVOLVED_IN_CARDIAC_MUSCLE_CELL_DEVELOPMENT	GOBP_REGULATION_OF_CELL_GROWTH_INVOLVED_IN_CARDIAC_MUSCLE_CELL_DEVELOPMENT	14	0.726937725843501	1.61124204489579	0.00549500428949293	0.0570374675223547	0.0460836845201179	2796	tags=50%, list=16%, signal=42%	221476/3479/5999/859/9472/57817/5997
GOBP_INORGANIC_ANION_TRANSMEMBRANE_TRANSPORT	GOBP_INORGANIC_ANION_TRANSMEMBRANE_TRANSPORT	GOBP_INORGANIC_ANION_TRANSMEMBRANE_TRANSPORT	91	0.525938522601467	1.48183353380819	0.00554874509841259	0.0574410398366723	0.0464097526297649	4016	tags=38%, list=22%, signal=30%	2565/6557/2558/2915/200959/8001/2566/2554/2567/2569/2741/2561/6507/121601/115111/2743/375611/2570/6529/57468/55879/2562/9498/2568/6528/116369/203859/63982/2555/1836/1193/5724/5172/6568/846
GOBP_TUMOR_NECROSIS_FACTOR_SUPERFAMILY_CYTOKINE_PRODUCTION	GOBP_TUMOR_NECROSIS_FACTOR_SUPERFAMILY_CYTOKINE_PRODUCTION	GOBP_TUMOR_NECROSIS_FACTOR_SUPERFAMILY_CYTOKINE_PRODUCTION	161	0.47507465537246	1.37293060715663	0.00555661097529827	0.0574410398366723	0.0464097526297649	4264	tags=39%, list=24%, signal=30%	1149/9370/5004/3952/3479/120892/948/3929/6363/11213/23547/8832/3552/7096/9590/10457/4317/729230/7097/5788/1536/23208/64581/284/23643/3565/10125/7057/11006/945/11027/54106/3593/4023/942/50856/26191/943/10859/7291/7099/1524/5336/54209/6693/947/7474/3586/4057/7128/6348/5295/84868/5724/3458/671/558/3569/90865/27202/197358/929
GOBP_REGULATION_OF_NECROTIC_CELL_DEATH	GOBP_REGULATION_OF_NECROTIC_CELL_DEATH	GOBP_REGULATION_OF_NECROTIC_CELL_DEATH	35	-0.463127	-1.72898	0.00561417068244919	0.057917617958736	0.0467948061179438	3915	tags=43%, list=22%, signal=34%	79065/666/8531/23593/26471/7157/839/8772/10616/8996/8326/291/7349/706/4504
GOBP_REGULATION_OF_GONADOTROPIN_SECRETION	GOBP_REGULATION_OF_GONADOTROPIN_SECRETION	GOBP_REGULATION_OF_GONADOTROPIN_SECRETION	11	0.776549280451872	1.64680502745496	0.00564059416526368	0.0579279600845307	0.0468031620861012	1566	tags=45%, list=9%, signal=42%	3952/4986/3624/6865/2697
GOBP_NEUROTRANSMITTER_BIOSYNTHETIC_PROCESS	GOBP_NEUROTRANSMITTER_BIOSYNTHETIC_PROCESS	GOBP_NEUROTRANSMITTER_BIOSYNTHETIC_PROCESS	13	0.747307069912848	1.64643739995269	0.00565044949627	0.0579279600845307	0.0468031620861012	1175	tags=46%, list=7%, signal=43%	60482/1103/1621/2572/4842/26002
GOBP_PROTEIN_KINASE_A_SIGNALING	GOBP_PROTEIN_KINASE_A_SIGNALING	GOBP_PROTEIN_KINASE_A_SIGNALING	32	0.621282769821618	1.57469361787952	0.00564660850884434	0.0579279600845307	0.0468031620861012	2190	tags=38%, list=12%, signal=33%	2492/9370/133558/3375/120892/9472/799/6954/9590/8736/1909/3936
GOBP_REGULATION_OF_NEUTROPHIL_MIGRATION	GOBP_REGULATION_OF_NEUTROPHIL_MIGRATION	GOBP_REGULATION_OF_NEUTROPHIL_MIGRATION	44	0.588392520208531	1.55843635274447	0.00566101133170291	0.0579279600845307	0.0468031620861012	2950	tags=41%, list=16%, signal=34%	9353/7060/3929/6363/7499/3554/3552/7130/6366/3071/83700/1236/719/56833/399/683/6375/728
GOBP_ENDODERMAL_CELL_DIFFERENTIATION	GOBP_ENDODERMAL_CELL_DIFFERENTIATION	GOBP_ENDODERMAL_CELL_DIFFERENTIATION	45	0.589371980318592	1.56896843498444	0.00569827895281722	0.0581915153666486	0.0470161027898582	4699	tags=60%, list=26%, signal=44%	1295/1301/7448/2335/3624/1290/1303/4318/1289/4317/4313/83881/3676/3678/3685/8320/22943/1291/1284/4323/3689/79923/3679/1294/3912/4838/64321
GOBP_VIRAL_RELEASE_FROM_HOST_CELL	GOBP_VIRAL_RELEASE_FROM_HOST_CELL	GOBP_VIRAL_RELEASE_FROM_HOST_CELL	28	-0.479022	-1.73046	0.00571059953601708	0.0581997593842064	0.0470227635818045	6915	tags=68%, list=39%, signal=42%	29082/91782/1642/9525/57132/5481/7251/7706/128866/9218/92421/858/5091/27183/5478/79643/27243/79720/5119
GOBP_OUTFLOW_TRACT_MORPHOGENESIS	GOBP_OUTFLOW_TRACT_MORPHOGENESIS	GOBP_OUTFLOW_TRACT_MORPHOGENESIS	78	0.532546069131335	1.48290200916105	0.00574635261212893	0.0584463027249734	0.0472219594092137	4277	tags=42%, list=24%, signal=32%	6423/4036/9464/1482/23414/6261/6495/4889/8828/8829/6664/1909/4208/4886/9241/7042/659/2702/4887/26508/6091/8928/2006/7291/2303/8321/7474/2138/25836/23493/6899/6092/10512
GOBP_PROTEIN_LOCALIZATION_TO_CELL_JUNCTION	GOBP_PROTEIN_LOCALIZATION_TO_CELL_JUNCTION	GOBP_PROTEIN_LOCALIZATION_TO_CELL_JUNCTION	92	0.528269143819979	1.48758835905281	0.00578108423389833	0.0586153242701329	0.0473585211449041	4228	tags=38%, list=24%, signal=29%	22865/9211/2903/6616/22871/9378/5649/158866/4884/1740/3800/10369/10082/10979/8927/4130/57493/50944/7476/3798/58538/27445/4868/83700/5175/4137/23426/9379/84952/7474/57555/2905/1003/347730/7414
GOBP_REGULATION_OF_CALCIUM_ION_TRANSMEMBRANE_TRANSPORT	GOBP_REGULATION_OF_CALCIUM_ION_TRANSMEMBRANE_TRANSPORT	GOBP_REGULATION_OF_CALCIUM_ION_TRANSMEMBRANE_TRANSPORT	141	0.479342705908012	1.3820078810056	0.00578616158472726	0.0586153242701329	0.0473585211449041	4174	tags=37%, list=23%, signal=29%	196541/10345/1394/845/5350/287/781/4842/859/7220/57158/6769/5587/1814/9472/5354/785/477/84502/799/5311/5294/57338/844/930/6262/5142/6546/1756/342667/1812/54106/4923/2669/783/4283/6375/6373/5336/30845/2149/4987/7070/9001/5144/9992/1193/2534/59285/6588/3627/91404
GOBP_PSEUDOURIDINE_SYNTHESIS	GOBP_PSEUDOURIDINE_SYNTHESIS	GOBP_PSEUDOURIDINE_SYNTHESIS	18	-0.615743	-1.99584	0.00583331929786724	0.0587398985074081	0.0474591714735267	4052	tags=61%, list=23%, signal=47%	84881/54433/26995/55651/27079/55505/80324/285367/115939/113000/126789
GOBP_POSITIVE_REGULATION_OF_MACROPHAGE_ACTIVATION	GOBP_POSITIVE_REGULATION_OF_MACROPHAGE_ACTIVATION	GOBP_POSITIVE_REGULATION_OF_MACROPHAGE_ACTIVATION	25	0.647969302289993	1.58929633966857	0.0058220770585438	0.0587398985074081	0.0474591714735267	4183	tags=60%, list=23%, signal=46%	120892/3929/9173/4317/26228/10333/7057/57817/7099/54209/7474/3586/6348/84868/90865
GOBP_NEGATIVE_REGULATION_OF_COAGULATION	GOBP_NEGATIVE_REGULATION_OF_COAGULATION	GOBP_NEGATIVE_REGULATION_OF_COAGULATION	51	0.574364732808474	1.53970158415394	0.00583268941048488	0.0587398985074081	0.0474591714735267	4272	tags=43%, list=24%, signal=33%	3273/2243/5340/2266/7448/1361/2244/2191/170692/710/5055/5592/5054/5156/7057/348/350/947/5627/3827/7056/2811
GOBP_CRISTAE_FORMATION	GOBP_CRISTAE_FORMATION	GOBP_CRISTAE_FORMATION	14	-0.645035	-1.97768	0.00587585307931109	0.0588167075562724	0.0475212296982325	3372	tags=93%, list=19%, signal=75%	55735/10989/115209/54927/65018/10939/25813/57143/3954/79135/84303/400916/790955
GOBP_MULTICELLULAR_ORGANISM_AGING	GOBP_MULTICELLULAR_ORGANISM_AGING	GOBP_MULTICELLULAR_ORGANISM_AGING	39	0.595813856657297	1.55828949927585	0.00585953050634552	0.0588167075562724	0.0475212296982325	2353	tags=31%, list=13%, signal=27%	3952/1311/552/120892/148/6506/8626/1410/494470/1909/553/472
GOBP_FOCAL_ADHESION_ASSEMBLY	GOBP_FOCAL_ADHESION_ASSEMBLY	GOBP_FOCAL_ADHESION_ASSEMBLY	83	0.513641987133384	1.43494022819106	0.00587454490832289	0.0588167075562724	0.0475212296982325	4274	tags=36%, list=24%, signal=28%	4653/3273/6422/347/88/2042/26585/11170/90102/10979/2824/8829/1307/10395/7057/10580/10391/7010/4323/51057/3791/23499/89/7070/79834/6093/342184/3987/7414/22998
GOBP_OSTEOBLAST_DIFFERENTIATION	GOBP_OSTEOBLAST_DIFFERENTIATION	GOBP_OSTEOBLAST_DIFFERENTIATION	216	0.457499748146407	1.33086817974645	0.00591176163697776	0.0589427121793345	0.0476230357136379	4152	tags=34%, list=23%, signal=26%	4653/6423/344901/6422/3479/658/202151/6474/5179/6696/1749/9464/4921/1462/6096/26585/2737/23601/63923/5587/3371/3082/10979/8626/115908/2247/7130/4015/1277/2697/3488/6664/9770/222663/4208/860/5745/22801/9902/9241/659/25937/7424/3572/338773/2736/10234/6591/249/117581/55363/1291/2735/7291/8646/654/9970/51176/340419/3400/2201/8321/4057/6348/8482/3199/56975/50846/5744/3381/57560/4763/3569
GOBP_REGULATION_OF_MAP_KINASE_ACTIVITY	GOBP_REGULATION_OF_MAP_KINASE_ACTIVITY	GOBP_REGULATION_OF_MAP_KINASE_ACTIVITY	184	0.457761107492504	1.33069546296109	0.00591176163697776	0.0589427121793345	0.0476230357136379	4316	tags=34%, list=24%, signal=26%	9370/255324/6423/3357/4916/6422/3356/54769/120892/7148/50507/8823/6363/7345/11213/2246/859/56034/148252/2322/10178/2247/5470/5027/5294/2688/10333/5788/54900/4920/10125/5159/7057/23533/8654/2260/6091/8322/54106/22943/6283/80310/5997/3553/348/26191/2321/7099/152110/9479/7474/23328/1991/2690/146850/1843/11211/4763/10114/8600/7124/11214/6653
GOBP_CELLULAR_RESPONSE_TO_KETONE	GOBP_CELLULAR_RESPONSE_TO_KETONE	GOBP_CELLULAR_RESPONSE_TO_KETONE	89	0.511100832423647	1.43575032887454	0.00595034444285368	0.0592106125169791	0.0478394870250151	2877	tags=27%, list=16%, signal=23%	1545/7350/196541/6422/6696/5563/10631/367/383/107/5737/266743/2908/7292/2660/5176/687/5729/54331/4478/114907/108/111/5030
GOBP_AORTA_DEVELOPMENT	GOBP_AORTA_DEVELOPMENT	GOBP_AORTA_DEVELOPMENT	58	0.555570086506587	1.51365831923496	0.00601543597494586	0.0597407246627728	0.0482677935741701	6136	tags=67%, list=34%, signal=44%	3952/144165/4804/4036/6495/1281/4638/1959/5311/4015/11174/1909/7042/5159/6091/8928/5138/56999/5629/639/23462/2138/23493/6899/6092/11064/4035/187/60681/30008/3516/55636/3340/2022/4824/7021/6659/657/25831
GOBP_ENDOPLASMIC_RETICULUM_UNFOLDED_PROTEIN_RESPONSE	GOBP_ENDOPLASMIC_RETICULUM_UNFOLDED_PROTEIN_RESPONSE	GOBP_ENDOPLASMIC_RETICULUM_UNFOLDED_PROTEIN_RESPONSE	70	-0.347206	-1.53047	0.00606391332772038	0.0601040821012284	0.0485613698896905	4080	tags=29%, list=23%, signal=22%	1491/148327/26608/80279/267/666/168620/468/65992/1649/581/57414/578/10595/90993/84699/10273/10551/7466/26291
GOBP_MATURATION_OF_LSU_RRNA	GOBP_MATURATION_OF_LSU_RRNA	GOBP_MATURATION_OF_LSU_RRNA	27	-0.468221	-1.69192	0.00609969256525538	0.060340402969405	0.0487523064232998	5238	tags=41%, list=29%, signal=29%	65008/81887/79707/4839/55651/23481/4736/6130/3692/11224/23246
GOBP_ADULT_HEART_DEVELOPMENT	GOBP_ADULT_HEART_DEVELOPMENT	GOBP_ADULT_HEART_DEVELOPMENT	14	0.725348328557516	1.60771917953583	0.00614146096740656	0.0605507717042831	0.048922274811311	2784	tags=57%, list=16%, signal=48%	4624/9464/27302/1482/148/2697/100506013/4625
GOBP_REGULATION_OF_AMPA_RECEPTOR_ACTIVITY	GOBP_REGULATION_OF_AMPA_RECEPTOR_ACTIVITY	GOBP_REGULATION_OF_AMPA_RECEPTOR_ACTIVITY	24	0.658836869738704	1.60219007112552	0.00614491511064238	0.0605507717042831	0.048922274811311	4492	tags=58%, list=25%, signal=44%	22871/5649/10369/146395/50944/388336/4208/23542/23237/154/729993/57555/149111/54413
GOBP_CYCLIC_NUCLEOTIDE_MEDIATED_SIGNALING	GOBP_CYCLIC_NUCLEOTIDE_MEDIATED_SIGNALING	GOBP_CYCLIC_NUCLEOTIDE_MEDIATED_SIGNALING	76	0.532339513270876	1.48182801782881	0.00619035076189924	0.0607630921782765	0.0490938201159275	4814	tags=49%, list=27%, signal=36%	3358/3357/2986/4879/117/3747/2044/948/51555/9472/107/2978/116/5592/6344/27115/7057/118442/108/5138/348/50940/10846/4881/10486/5139/4987/3000/5144/81285/1910/5140/4882/358/10900/5443/187
GOBP_SMOOTH_MUSCLE_CELL_PROLIFERATION	GOBP_SMOOTH_MUSCLE_CELL_PROLIFERATION	GOBP_SMOOTH_MUSCLE_CELL_PROLIFERATION	134	0.488316733182648	1.40020072877549	0.00619050296178287	0.0607630921782765	0.0490938201159275	4320	tags=37%, list=24%, signal=29%	9370/4883/4969/3479/6869/347/7043/1264/4889/93649/9510/348093/4318/2247/2697/5592/3488/4208/10203/4313/659/5159/7057/3593/80310/2006/1901/348/8013/199/7099/4881/5290/7434/3351/5743/5739/7432/3586/4854/6648/7128/1991/65009/1012/5724/3458/3569/7124/6198
GOBP_SARCOPLASMIC_RETICULUM_CALCIUM_ION_TRANSPORT	GOBP_SARCOPLASMIC_RETICULUM_CALCIUM_ION_TRANSPORT	GOBP_SARCOPLASMIC_RETICULUM_CALCIUM_ION_TRANSPORT	37	0.60232423503852	1.56233387812045	0.00623016189320553	0.0609087830114271	0.0492115316954213	2335	tags=35%, list=13%, signal=31%	196541/10345/845/5350/287/6261/9472/477/844/6262/6546/1756/1234
GOBP_EPITHELIAL_CELL_DIFFERENTIATION_INVOLVED_IN_KIDNEY_DEVELOPMENT	GOBP_EPITHELIAL_CELL_DIFFERENTIATION_INVOLVED_IN_KIDNEY_DEVELOPMENT	GOBP_EPITHELIAL_CELL_DIFFERENTIATION_INVOLVED_IN_KIDNEY_DEVELOPMENT	48	0.566493335703859	1.51529193161627	0.0062427759005153	0.0609087830114271	0.0492115316954213	3944	tags=42%, list=22%, signal=33%	9370/26585/7490/10409/7484/4318/1909/4208/59/7827/25937/4868/9863/130497/947/2303/2668/10736/4853/1910
GOBP_REGULATION_OF_MACROPHAGE_ACTIVATION	GOBP_REGULATION_OF_MACROPHAGE_ACTIVATION	GOBP_REGULATION_OF_MACROPHAGE_ACTIVATION	55	0.550750183754124	1.48991221346739	0.00624886314531651	0.0609087830114271	0.0492115316954213	4202	tags=53%, list=23%, signal=40%	120892/3929/6095/145581/9173/8832/133396/4317/26228/10333/5788/2213/23208/3565/472/11326/7057/57817/7099/54209/7474/3586/6348/84868/671/3569/90865/4345/9867
GOBP_REGULATION_OF_RHO_PROTEIN_SIGNAL_TRANSDUCTION	GOBP_REGULATION_OF_RHO_PROTEIN_SIGNAL_TRANSDUCTION	GOBP_REGULATION_OF_RHO_PROTEIN_SIGNAL_TRANSDUCTION	83	0.512801949439963	1.43259344987137	0.00625354270681121	0.0609087830114271	0.0492115316954213	4285	tags=39%, list=24%, signal=29%	4653/137735/345/2846/1281/148/57493/8829/6014/115557/19/84636/335/10395/5159/8477/6091/348/286530/9754/2149/79933/27/1902/27334/90627/2840/604/25959/3688/286205/11214
GOBP_MAINTENANCE_OF_LOCATION	GOBP_MAINTENANCE_OF_LOCATION	GOBP_MAINTENANCE_OF_LOCATION	313	0.439239199234557	1.28794976707808	0.00628356578790411	0.0610835097266448	0.0493527029495303	3840	tags=28%, list=21%, signal=22%	1401/27329/213/1149/3358/3952/196541/3357/10345/845/3356/5350/7781/287/948/718/6363/6261/4842/2200/55704/7220/57158/338/5587/23345/9472/152404/477/6279/22873/2829/84502/2901/2247/5311/5027/4481/6263/6014/19/5788/57338/844/3708/930/6366/6262/4052/3690/335/2583/6546/1756/3685/1234/169026/1236/5552/1812/4923/286527/4023/3709/3553/4283/348/6375/2814/2316/6373/5336/54209/2149/54832/7782/2201/8989/3586…
GOBP_CYCLIC_NUCLEOTIDE_METABOLIC_PROCESS	GOBP_CYCLIC_NUCLEOTIDE_METABOLIC_PROCESS	GOBP_CYCLIC_NUCLEOTIDE_METABOLIC_PROCESS	37	0.601620639399559	1.56050886222486	0.00631160076583488	0.0612382761445208	0.0494777471894926	4354	tags=51%, list=24%, signal=39%	2986/4879/2977/6095/107/55811/27115/5142/8654/108/5138/111/10846/4881/3000/5144/5744/8622/4882
GOBP_CELLULAR_RESPONSE_TO_PROSTAGLANDIN_STIMULUS	GOBP_CELLULAR_RESPONSE_TO_PROSTAGLANDIN_STIMULUS	GOBP_CELLULAR_RESPONSE_TO_PROSTAGLANDIN_STIMULUS	20	0.679372512443142	1.62433680578243	0.00636625902144891	0.0615323888210788	0.0497153768807925	2877	tags=40%, list=16%, signal=34%	6422/5563/338/5737/7292/5729/54331/5030
GOBP_POSITIVE_REGULATION_OF_ERK1_AND_ERK2_CASCADE	GOBP_POSITIVE_REGULATION_OF_ERK1_AND_ERK2_CASCADE	GOBP_POSITIVE_REGULATION_OF_ERK1_AND_ERK2_CASCADE	203	0.461000995667272	1.34142145130284	0.00635792665045164	0.0615323888210788	0.0497153768807925	4237	tags=42%, list=24%, signal=33%	2492/4988/3358/3357/4916/3479/3356/26281/2243/2266/50507/948/8685/6363/9464/2244/2255/2246/148/4889/56034/3552/10979/116/799/2247/9590/10457/5322/6354/8829/2066/2358/5788/100506013/59/6366/5156/284/4920/1230/10125/6347/5159/388325/1236/4915/7010/6357/80310/6360/1116/348/6361/26191/1880/6375/728/6362/7099/6355/1436/54209/3791/2149/7066/54550/246/2324/4914/6348/920/4919/65009/84868/4853/8482/388121…
GOBP_LYMPH_VESSEL_DEVELOPMENT	GOBP_LYMPH_VESSEL_DEVELOPMENT	GOBP_LYMPH_VESSEL_DEVELOPMENT	29	0.634206166869639	1.59204695220286	0.00641257654323182	0.0618617832557955	0.0499815126310556	4133	tags=55%, list=23%, signal=43%	147372/85329/79987/57493/659/7424/5784/22846/5629/3791/7075/10630/2303/2324/161198/6899
GOBP_RESPIRATORY_SYSTEM_PROCESS	GOBP_RESPIRATORY_SYSTEM_PROCESS	GOBP_RESPIRATORY_SYSTEM_PROCESS	38	0.601975813032601	1.56948711633976	0.00650608964896039	0.0626443489057043	0.0506137901513109	3684	tags=45%, list=21%, signal=36%	147372/30012/22871/144535/2741/8929/477/200373/1770/57616/4692/5090/152110/170825/57555/9427/2324
GOBP_WALKING_BEHAVIOR	GOBP_WALKING_BEHAVIOR	GOBP_WALKING_BEHAVIOR	31	0.628488310926158	1.58654688811834	0.00652875781327633	0.0627431002777792	0.0506935767770906	2706	tags=42%, list=15%, signal=36%	6900/7200/2741/6323/7345/57626/2743/57731/3766/1949/58524/1812/2636
GOBP_REGULATION_OF_LIPASE_ACTIVITY	GOBP_REGULATION_OF_LIPASE_ACTIVITY	GOBP_REGULATION_OF_LIPASE_ACTIVITY	88	0.52614843844365	1.47761380184366	0.00655007101773815	0.0628284800657805	0.0507625597699471	4084	tags=45%, list=23%, signal=35%	27329/3357/345/3356/117/2099/653145/552/336/338328/728113/185/148/9734/6401/64805/2247/5322/1909/341/5156/335/553/3702/10125/5159/2260/5997/942/2321/728/350/27/1902/7294/22925/115727/5724/10316/636
GOBP_CHONDROCYTE_DIFFERENTIATION	GOBP_CHONDROCYTE_DIFFERENTIATION	GOBP_CHONDROCYTE_DIFFERENTIATION	103	0.507198076191967	1.43541435783249	0.00657894449833869	0.0629859174982994	0.0508897620684891	4258	tags=37%, list=24%, signal=28%	6423/1311/658/6474/8200/7227/7704/1301/392255/26585/2737/23213/2202/1281/6660/54360/81792/4208/7476/860/5745/4094/5915/50515/55553/659/579/6591/7046/654/130497/861/7483/10736/5744/57560/22856/4017
GOBP_REGULATION_OF_POSITIVE_CHEMOTAXIS	GOBP_REGULATION_OF_POSITIVE_CHEMOTAXIS	GOBP_REGULATION_OF_POSITIVE_CHEMOTAXIS	25	0.64575131328418	1.58385620261902	0.00659834063776345	0.0630111892921526	0.0509101805306996	4016	tags=52%, list=22%, signal=40%	4916/2255/7857/6387/7424/285/1901/3603/3791/3576/1012/1233/846
GOBP_NEGATIVE_REGULATION_OF_EPITHELIAL_TO_MESENCHYMAL_TRANSITION	GOBP_NEGATIVE_REGULATION_OF_EPITHELIAL_TO_MESENCHYMAL_TRANSITION	GOBP_NEGATIVE_REGULATION_OF_EPITHELIAL_TO_MESENCHYMAL_TRANSITION	34	0.618782253398557	1.58360973535892	0.00660651440649671	0.0630111892921526	0.0509101805306996	2140	tags=21%, list=12%, signal=18%	6910/6423/6422/3249/147906/9241/7042
GOBP_NEGATIVE_REGULATION_OF_CHONDROCYTE_DIFFERENTIATION	GOBP_NEGATIVE_REGULATION_OF_CHONDROCYTE_DIFFERENTIATION	GOBP_NEGATIVE_REGULATION_OF_CHONDROCYTE_DIFFERENTIATION	19	0.679864454658317	1.61673917810485	0.00673045850857736	0.063952007069283	0.0516703185858333	3919	tags=53%, list=22%, signal=41%	8200/26585/2202/81792/5915/579/6591/7046/7483/5744
GOBP_EPITHELIAL_CELL_PROLIFERATION	GOBP_EPITHELIAL_CELL_PROLIFERATION	GOBP_EPITHELIAL_CELL_PROLIFERATION	389	0.43218772657392	1.27256460212088	0.00672973110533445	0.063952007069283	0.0516703185858333	4258	tags=34%, list=24%, signal=26%	2267/255324/6423/3952/3357/6422/2252/3479/5241/2099/387837/6869/1295/7060/8200/4804/1361/1749/8823/9420/60675/2191/10000/23213/2255/6495/2246/367/7857/1296/185/51378/5587/51146/383/4163/3082/6387/8828/8626/3249/2247/1285/5617/3488/8829/10468/6664/26257/196740/100506013/4208/7476/3690/335/5176/6678/3676/9241/284/687/7042/659/3851/7424/6347/7057/1750/2260/22846/5798/79805/6091/7010/1960/3593/6591/3…
GOBP_REGULATION_OF_CELL_SUBSTRATE_JUNCTION_ORGANIZATION	GOBP_REGULATION_OF_CELL_SUBSTRATE_JUNCTION_ORGANIZATION	GOBP_REGULATION_OF_CELL_SUBSTRATE_JUNCTION_ORGANIZATION	68	0.541776138291383	1.48756383425389	0.00674938347497959	0.0640115074409415	0.051718392185091	4274	tags=40%, list=24%, signal=30%	4653/3273/6422/347/2042/26585/11170/90102/10979/2824/8829/1307/10395/7057/7010/4323/51057/3791/23499/7070/79834/5295/6093/342184/3987/7414/22998
GOBP_REGULATION_OF_CELL_SIZE	GOBP_REGULATION_OF_CELL_SIZE	GOBP_REGULATION_OF_CELL_SIZE	176	0.459765838034483	1.33530267314231	0.00681089611458788	0.0644739323206774	0.0520920104959609	4648	tags=36%, list=26%, signal=27%	7224/361/6557/9723/7143/6696/65267/2335/1826/10000/4131/4133/2045/91584/859/3778/5341/6387/223117/375611/5027/8829/3575/1630/6344/4803/10439/659/6792/1002/27185/56920/4478/5458/57468/57611/3897/348/4137/374946/51334/23499/5962/4897/627/7474/9423/9821/3792/8482/1382/7409/80128/51265/8153/22902/10512/9990/358/2803/10500/23105/1385
GOBP_POSITIVE_REGULATION_OF_MAP_KINASE_ACTIVITY	GOBP_POSITIVE_REGULATION_OF_MAP_KINASE_ACTIVITY	GOBP_POSITIVE_REGULATION_OF_MAP_KINASE_ACTIVITY	117	0.490759795740423	1.40015223288265	0.0068520081635693	0.064741871526809	0.0523084932113111	4285	tags=38%, list=24%, signal=29%	255324/3357/4916/3356/54769/120892/50507/6363/2246/56034/148252/2322/10178/2247/5027/5294/2688/10333/5788/4920/10125/5159/7057/23533/8654/2260/6091/8322/54106/22943/6283/80310/3553/2321/7099/152110/7474/23328/1991/2690/146850/11211/8600/7124/11214
GOBP_CELL_DIFFERENTIATION_INVOLVED_IN_KIDNEY_DEVELOPMENT	GOBP_CELL_DIFFERENTIATION_INVOLVED_IN_KIDNEY_DEVELOPMENT	GOBP_CELL_DIFFERENTIATION_INVOLVED_IN_KIDNEY_DEVELOPMENT	58	0.553073866074465	1.5068573324369	0.00686922868147377	0.0647834906433767	0.0523421195681819	4779	tags=47%, list=27%, signal=34%	9370/5455/26585/2737/7490/10409/7484/4318/1909/4208/59/7827/25937/4868/84662/9863/130497/947/2303/2668/10736/4853/1910/6943/6608/3913/9788
GOBP_MEMBRANE_INVAGINATION	GOBP_MEMBRANE_INVAGINATION	GOBP_MEMBRANE_INVAGINATION	71	0.53253480304464	1.46707321247851	0.00700709476809453	0.0659606406940742	0.0532932033719627	3633	tags=39%, list=20%, signal=32%	114786/343702/948/718/8685/11031/4481/26228/19/2213/3684/64581/2209/389610/3071/7057/9938/399/84466/9844/199/5336/54209/3689/51454/51411/112574/246
GOBP_REGULATION_OF_ENDOCYTOSIS	GOBP_REGULATION_OF_ENDOCYTOSIS	GOBP_REGULATION_OF_ENDOCYTOSIS	203	0.459133485955986	1.33598736849004	0.00717589672502863	0.0674240853996649	0.0544756002604404	4273	tags=33%, list=24%, signal=26%	9370/9892/6457/345/6424/22871/120892/11037/7448/6860/948/718/6363/2042/26585/284654/859/146395/84251/5587/1814/6401/11031/26228/2688/6014/100506013/57030/5054/23208/6366/341/3690/79772/284/3565/3071/3685/22943/22848/29993/9863/348/10859/23237/25999/5336/54209/55680/4289/27/933/7474/54550/246/1601/1012/867/6093/8867/57534/558/636/347730/9765/3092/929/344
GOBP_REGULATION_OF_NON_CANONICAL_WNT_SIGNALING_PATHWAY	GOBP_REGULATION_OF_NON_CANONICAL_WNT_SIGNALING_PATHWAY	GOBP_REGULATION_OF_NON_CANONICAL_WNT_SIGNALING_PATHWAY	26	0.645437418287056	1.59337879579512	0.00724637022314749	0.0679599285306318	0.054908537185455	4071	tags=50%, list=23%, signal=39%	6423/6422/6424/22881/51339/7074/84870/23500/22943/27031/7474/1601/57560
GOBP_SKELETAL_SYSTEM_MORPHOGENESIS	GOBP_SKELETAL_SYSTEM_MORPHOGENESIS	GOBP_SKELETAL_SYSTEM_MORPHOGENESIS	222	0.457234997742349	1.33170682335551	0.00732461865588345	0.0685665690842423	0.0553986752140893	4642	tags=38%, list=26%, signal=29%	6423/1311/6422/6424/9496/658/8092/134701/6474/4256/1301/4325/7043/1749/60529/26585/2737/5396/4322/6495/6935/1281/6660/7484/145258/5027/1277/6664/64399/60676/4208/7476/860/4313/5915/50515/5156/55553/9241/5079/659/4920/579/2260/338773/55790/249/6781/7046/4323/7291/654/1112/130497/51804/257/51715/2268/3221/2303/2201/89/4057/56914/2690/2138/10736/3199/25836/3224/1305/6913/57560/342184/3236/6899/22856…
GOBP_REGULATION_OF_OSTEOCLAST_DIFFERENTIATION	GOBP_REGULATION_OF_OSTEOCLAST_DIFFERENTIATION	GOBP_REGULATION_OF_OSTEOCLAST_DIFFERENTIATION	63	0.549052363350405	1.50365110562519	0.00737410508880686	0.0689022203769292	0.0556698662215597	4843	tags=52%, list=27%, signal=38%	6422/9607/2200/5457/4286/7130/9770/814/3565/9935/1230/128506/5458/11006/11025/3593/10234/10859/7099/54209/4057/8111/6348/5295/4853/149233/3458/4763/8600/7124/1435/1385/9290
GOBP_TAIL_ANCHORED_MEMBRANE_PROTEIN_INSERTION_INTO_ER_MEMBRANE	GOBP_TAIL_ANCHORED_MEMBRANE_PROTEIN_INSERTION_INTO_ER_MEMBRANE	GOBP_TAIL_ANCHORED_MEMBRANE_PROTEIN_INSERTION_INTO_ER_MEMBRANE	15	-0.609418	-1.84487	0.00746329774572067	0.0693169482515857	0.0560049475175496	6036	tags=80%, list=34%, signal=53%	55831/56851/23065/7917/51234/51608/284361/6449/8266/10328/83460/51016
GOBP_NEGATIVE_REGULATION_OF_BMP_SIGNALING_PATHWAY	GOBP_NEGATIVE_REGULATION_OF_BMP_SIGNALING_PATHWAY	GOBP_NEGATIVE_REGULATION_OF_BMP_SIGNALING_PATHWAY	53	0.556913163592818	1.50193799170765	0.00745148516587694	0.0693169482515857	0.0560049475175496	4409	tags=43%, list=25%, signal=33%	6423/402117/6422/4036/26585/91851/50964/2200/348093/7130/9241/22943/64388/94031/6498/5654/8646/8321/7474/7471/375567/6653/51232
GOBP_INTERLEUKIN_6_PRODUCTION	GOBP_INTERLEUKIN_6_PRODUCTION	GOBP_INTERLEUKIN_6_PRODUCTION	138	0.479245804262809	1.38026230846338	0.0074361231031819	0.0693169482515857	0.0560049475175496	4237	tags=40%, list=24%, signal=31%	5004/361/3952/948/3929/11213/8832/3082/131450/3552/91662/7096/51284/5027/4317/7097/10333/7292/114899/23208/51311/64581/3071/3556/388325/5452/11006/11027/54106/4023/3553/26191/3603/7291/199/7099/5336/54209/10288/2149/7474/3586/7128/8808/84868/5724/9655/3458/671/3569/90865/4345/27202/197358/7124
GOBP_REGULATION_OF_IMMUNE_EFFECTOR_PROCESS	GOBP_REGULATION_OF_IMMUNE_EFFECTOR_PROCESS	GOBP_REGULATION_OF_IMMUNE_EFFECTOR_PROCESS	335	0.430671630306244	1.26525197608811	0.00747334061268332	0.0693169482515857	0.0560049475175496	4575	tags=38%, list=26%, signal=29%	3952/387837/336/7043/948/3929/55061/718/6372/6363/11213/710/11126/2219/2220/383/1378/8832/59067/3554/3075/115352/23705/124626/5027/5322/729230/10666/26228/3575/7292/3567/814/5788/3824/2213/3684/4153/114548/2/640/922/64581/2208/335/284/7042/116449/3456/3565/3071/10125/910/11326/10875/388325/84106/695/11006/913/2241/100528032/22914/54106/56833/3593/940/3553/3662/942/8013/26191/6375/10859/200558/339…
GOBP_ARACHIDONIC_ACID_SECRETION	GOBP_ARACHIDONIC_ACID_SECRETION	GOBP_ARACHIDONIC_ACID_SECRETION	31	-0.453972	-1.69157	0.00758289125272805	0.0700758963117738	0.0566181430974403	2388	tags=45%, list=13%, signal=39%	729330/8398/147011/84647/1815/5319/4828/8399/50487/4282/5320/1813/56923/64600
GOBP_UBIQUITIN_DEPENDENT_PROTEIN_CATABOLIC_PROCESS_VIA_THE_MULTIVESICULAR_BODY_SORTING_PATHWAY	GOBP_UBIQUITIN_DEPENDENT_PROTEIN_CATABOLIC_PROCESS_VIA_THE_MULTIVESICULAR_BODY_SORTING_PATHWAY	GOBP_UBIQUITIN_DEPENDENT_PROTEIN_CATABOLIC_PROCESS_VIA_THE_MULTIVESICULAR_BODY_SORTING_PATHWAY	34	-0.44176	-1.66171	0.00757568681523795	0.0700758963117738	0.0566181430974403	3631	tags=53%, list=20%, signal=42%	57132/10013/7251/25930/55048/128866/92421/27183/11267/93343/79643/27243/79720/5119/84313/155382/51160/55658
GOBP_GLAND_MORPHOGENESIS	GOBP_GLAND_MORPHOGENESIS	GOBP_GLAND_MORPHOGENESIS	122	0.487684632823524	1.39280550318174	0.00775916753113539	0.0715740727552726	0.057828601653487	4277	tags=35%, list=24%, signal=27%	2267/64478/6422/2252/5241/2099/10718/7043/1361/9420/2737/23213/2255/2246/367/859/3371/383/3082/8626/3249/3488/8829/4313/151449/9241/7042/4478/6591/2735/5629/1436/3400/7474/9423/7128/4853/5764/5324/10913/3569/7124/10512
GOBP_DOUBLE_STRAND_BREAK_REPAIR_VIA_BREAK_INDUCED_REPLICATION	GOBP_DOUBLE_STRAND_BREAK_REPAIR_VIA_BREAK_INDUCED_REPLICATION	GOBP_DOUBLE_STRAND_BREAK_REPAIR_VIA_BREAK_INDUCED_REPLICATION	12	-0.665824	-1.87858	0.00790334031861167	0.0724350940163186	0.0585242677460183	4421	tags=67%, list=25%, signal=50%	4175/4173/80198/4171/4176/8318/51659/4174
GOBP_REGULATION_OF_TRANSPOSITION	GOBP_REGULATION_OF_TRANSPOSITION	GOBP_REGULATION_OF_TRANSPOSITION	25	0.642423548962401	1.57569408191794	0.0078921160076337	0.0724350940163186	0.0585242677460183	1646	tags=28%, list=9%, signal=25%	54514/27136/56154/122402/643376/57379/200315
GOBP_NEURON_PROJECTION_ARBORIZATION	GOBP_NEURON_PROJECTION_ARBORIZATION	GOBP_NEURON_PROJECTION_ARBORIZATION	30	0.621070280125386	1.56263336367981	0.00787704590883296	0.0724350940163186	0.0585242677460183	4222	tags=57%, list=24%, signal=43%	22891/22871/120892/4036/22854/10642/8829/221692/8322/23426/84628/23499/7474/4649/5764/6093/25830
GOBP_REGULATION_OF_ANIMAL_ORGAN_MORPHOGENESIS	GOBP_REGULATION_OF_ANIMAL_ORGAN_MORPHOGENESIS	GOBP_REGULATION_OF_ANIMAL_ORGAN_MORPHOGENESIS	128	0.481556789757519	1.37736292452317	0.00790982629020927	0.0724350940163186	0.0585242677460183	3774	tags=35%, list=21%, signal=28%	6423/186/6422/2252/144165/4804/22881/26585/23213/2255/10082/6495/2246/367/859/7490/3082/7484/166336/115908/2247/7476/51339/860/7074/9241/58524/4920/84870/6091/22943/6591/9863/7472/55966/51804/340419/947/2668/27031/8321/7474/4919/1601/10736
GOBP_SUBSTRATE_ADHESION_DEPENDENT_CELL_SPREADING	GOBP_SUBSTRATE_ADHESION_DEPENDENT_CELL_SPREADING	GOBP_SUBSTRATE_ADHESION_DEPENDENT_CELL_SPREADING	106	0.49775880880112	1.41256200812292	0.00792578961269204	0.0724500298230709	0.0585363351998574	4817	tags=42%, list=27%, signal=31%	4653/23671/2243/2266/22854/26033/2335/2244/84168/11149/10979/8829/22798/2192/3690/335/3676/57091/3685/2241/8322/7010/55698/2316/84628/10630/3915/7399/79834/1601/5295/558/8324/3987/9404/91663/3912/8516/3913/9928/1793/57580/8455/23380/3037
GOBP_REGULATION_OF_ESTABLISHMENT_OF_PLANAR_POLARITY	GOBP_REGULATION_OF_ESTABLISHMENT_OF_PLANAR_POLARITY	GOBP_REGULATION_OF_ESTABLISHMENT_OF_PLANAR_POLARITY	56	0.552876658078576	1.49870282919744	0.00794453133746976	0.0724902633770932	0.0585688420850896	4065	tags=38%, list=23%, signal=29%	6423/6422/144165/22881/10082/7484/166336/115908/7476/51339/7074/4920/84870/22943/9863/27031/8321/7474/4919/1601/8324
GOBP_LYMPH_VESSEL_MORPHOGENESIS	GOBP_LYMPH_VESSEL_MORPHOGENESIS	GOBP_LYMPH_VESSEL_MORPHOGENESIS	22	0.655035056030261	1.57106895035935	0.00801006044760973	0.0727128063363067	0.0587486466937102	3880	tags=59%, list=22%, signal=46%	147372/85329/79987/659/7424/5784/22846/5629/7075/10630/2303/2324/161198
GOBP_METAL_ION_EXPORT	GOBP_METAL_ION_EXPORT	GOBP_METAL_ION_EXPORT	49	0.575698293745255	1.53954089678249	0.00799232259967522	0.0727128063363067	0.0587486466937102	3278	tags=37%, list=18%, signal=30%	343450/3745/492/3753/477/23704/123041/480/493/482/496/5348/6546/3737/478/6556/3741/486
GOBP_NEURON_PROJECTION_EXTENSION	GOBP_NEURON_PROJECTION_EXTENSION	GOBP_NEURON_PROJECTION_EXTENSION	169	0.468100157194609	1.3552528172064	0.00801207381391154	0.0727128063363067	0.0587486466937102	4656	tags=38%, list=26%, signal=28%	7224/9576/9353/9723/344901/9201/7143/6860/2335/1826/9699/4131/4133/6586/91584/63923/23025/6387/8828/223117/22999/8829/1909/66000/127833/10439/3676/659/6792/1002/9355/27185/56920/5458/57611/3897/348/4137/9362/4692/374946/23499/4897/6857/84258/7474/9962/9423/8482/8128/3688/80128/51265/22902/7414/10512/50618/203228/54413/2803/51299/10500/3913/65059
GOBP_SYNAPTIC_TRANSMISSION_GABAERGIC	GOBP_SYNAPTIC_TRANSMISSION_GABAERGIC	GOBP_SYNAPTIC_TRANSMISSION_GABAERGIC	50	0.574072999288634	1.53403	0.00808913201491835	0.0731494853942974	0.0591014635493517	1563	tags=30%, list=9%, signal=27%	85445/2565/22865/2558/1268/2566/22871/6869/2554/2567/2561/148/4889/266743/5334
GOBP_NEGATIVE_REGULATION_OF_INTRACELLULAR_TRANSPORT	GOBP_NEGATIVE_REGULATION_OF_INTRACELLULAR_TRANSPORT	GOBP_NEGATIVE_REGULATION_OF_INTRACELLULAR_TRANSPORT	57	0.548244701388805	1.48898493792111	0.00807636620379187	0.0731494853942974	0.0591014635493517	2129	tags=19%, list=12%, signal=17%	9370/283514/5350/120892/347/948/4131/3753/1410/29969/284
GOBP_REGULATION_OF_ACTOMYOSIN_STRUCTURE_ORGANIZATION	GOBP_REGULATION_OF_ACTOMYOSIN_STRUCTURE_ORGANIZATION	GOBP_REGULATION_OF_ACTOMYOSIN_STRUCTURE_ORGANIZATION	93	0.508779505279077	1.43397419793738	0.0081177096755554	0.0732768257320224	0.0592043487615695	3902	tags=32%, list=22%, signal=25%	4653/23671/6422/6869/7043/27302/859/55704/22843/90102/10979/8829/79822/335/10395/10391/8477/1901/51466/7046/90167/5629/91807/79933/1902/84952/22899/5295/7454/6093
GOBP_ANATOMICAL_STRUCTURE_HOMEOSTASIS	GOBP_ANATOMICAL_STRUCTURE_HOMEOSTASIS	GOBP_ANATOMICAL_STRUCTURE_HOMEOSTASIS	302	0.433803428477479	1.27186556301435	0.0081455205349003	0.0733968026807861	0.0593012846897705	3573	tags=29%, list=20%, signal=24%	213/7401/65217/1268/492/1311/9607/5340/3375/6696/65267/5304/50507/137868/6441/23418/7275/10000/6101/491/81501/2103/859/3908/1281/9455/6530/4753/23746/64072/54360/4015/5027/4130/1258/2697/729230/158046/58494/196740/5745/167691/482/2660/4160/3690/4760/1073/284/317719/25937/8029/1756/83700/10804/728378/9079/338773/10590/11272/54106/783/57817/12/1513/5175/1901/1472/5030/387597/57551/53833/7099/3351/1…
GOBP_SYNCYTIUM_FORMATION	GOBP_SYNCYTIUM_FORMATION	GOBP_SYNCYTIUM_FORMATION	56	0.550791598337401	1.49305078205911	0.00825915615791567	0.0742883173990458	0.0600215881114681	4305	tags=46%, list=24%, signal=35%	1588/8038/4842/81501/859/405754/11096/58494/90342/4868/3565/3756/128506/79805/8740/4283/963/9644/54209/8912/30846/51177/7471/3688/3627/30816
GOBP_BASEMENT_MEMBRANE_ORGANIZATION	GOBP_BASEMENT_MEMBRANE_ORGANIZATION	GOBP_BASEMENT_MEMBRANE_ORGANIZATION	32	0.610387294236226	1.54707811540389	0.00828440083421485	0.0743459237811494	0.0600681314531438	4643	tags=53%, list=26%, signal=39%	83872/23768/22854/90102/3249/1215/22798/7837/22795/1282/84628/4811/4320/3688/3912/23187/3913
GOBP_REGULATION_OF_EXOCYTOSIS	GOBP_REGULATION_OF_EXOCYTOSIS	GOBP_REGULATION_OF_EXOCYTOSIS	196	0.450286049280164	1.31038977284755	0.00829497547231816	0.0743459237811494	0.0600681314531438	3990	tags=31%, list=22%, signal=24%	143425/1268/3745/115827/3356/22871/2243/2266/120892/9515/6860/140730/2244/9699/83849/8941/148/11141/107/8832/1142/729230/8973/7476/2213/127833/3684/23208/10814/640/5865/27445/5579/8913/3565/3071/148281/135/84106/2241/8911/341359/1812/9498/783/5030/6855/51762/3351/3689/2268/6857/84258/8912/116443/9001/23621/8448/5724/3458
GOBP_NEGATIVE_REGULATION_OF_LIPASE_ACTIVITY	GOBP_NEGATIVE_REGULATION_OF_LIPASE_ACTIVITY	GOBP_NEGATIVE_REGULATION_OF_LIPASE_ACTIVITY	16	0.70382709365872	1.61938557232689	0.00831561763385662	0.0743990214852128	0.0601110319876361	1994	tags=44%, list=11%, signal=39%	27329/345/653145/336/728113/9734/341
GOBP_DOPAMINERGIC_NEURON_DIFFERENTIATION	GOBP_DOPAMINERGIC_NEURON_DIFFERENTIATION	GOBP_DOPAMINERGIC_NEURON_DIFFERENTIATION	36	0.605389764265906	1.5625119821009	0.0084298176787937	0.0752875059475303	0.0608288871000922	3807	tags=42%, list=21%, signal=33%	5015/6423/2019/6422/26281/8929/7484/4009/7074/22943/7472/340419/8321/7474/7471
GOBP_MACROPHAGE_ACTIVATION	GOBP_MACROPHAGE_ACTIVATION	GOBP_MACROPHAGE_ACTIVATION	97	0.512486308072336	1.44481788344546	0.00855554140999476	0.0762755940520697	0.0616272174339175	4237	tags=47%, list=24%, signal=36%	120892/3929/6095/145581/9173/8832/133396/56670/7096/4317/7097/26228/10333/2358/5788/90342/2213/3684/23208/22918/3565/472/11326/7057/57817/6556/4137/728/199/7099/1524/8291/5336/54209/3689/7474/3586/6348/84868/3458/671/3569/90865/4345/9867/7124
GOBP_PROTEIN_TRANSMEMBRANE_IMPORT_INTO_INTRACELLULAR_ORGANELLE	GOBP_PROTEIN_TRANSMEMBRANE_IMPORT_INTO_INTRACELLULAR_ORGANELLE	GOBP_PROTEIN_TRANSMEMBRANE_IMPORT_INTO_INTRACELLULAR_ORGANELLE	35	-0.445051	-1.6615	0.00860145830656403	0.0764736043953681	0.0617872008025464	4478	tags=49%, list=25%, signal=37%	131474/5830/29090/5190/728489/5191/80273/54543/9409/10469/5195/5192/10452/51025/92609/10245/140823
GOBP_REGULATION_OF_RESPIRATORY_GASEOUS_EXCHANGE	GOBP_REGULATION_OF_RESPIRATORY_GASEOUS_EXCHANGE	GOBP_REGULATION_OF_RESPIRATORY_GASEOUS_EXCHANGE	21	0.656939881829622	1.56709904414335	0.00862313640066466	0.0764736043953681	0.0617872008025464	4836	tags=71%, list=27%, signal=52%	30012/22871/2741/8929/477/57616/4923/6526/5090/170825/57555/401/54413/2744/134
GOBP_SENSORY_PERCEPTION_OF_MECHANICAL_STIMULUS	GOBP_SENSORY_PERCEPTION_OF_MECHANICAL_STIMULUS	GOBP_SENSORY_PERCEPTION_OF_MECHANICAL_STIMULUS	168	0.470307737072593	1.36131852383815	0.008611090538022	0.0764736043953681	0.0617872008025464	4037	tags=37%, list=23%, signal=29%	3736/7401/53942/65217/2558/3356/63895/4036/1301/1833/7275/6323/93035/2561/491/125336/146183/6495/84530/5077/3753/6507/9455/50617/2070/6387/53904/3249/64072/57731/1285/375611/1277/2917/283310/340990/7007/375323/5456/222662/51473/10804/5458/375612/8322/6591/55584/1141/10750/7399/8989/56751/56914/4914/525/4919/2138/25836/23621/2534/5172/152137
GOBP_ACTIVATION_OF_ADENYLATE_CYCLASE_ACTIVITY	GOBP_ACTIVATION_OF_ADENYLATE_CYCLASE_ACTIVITY	GOBP_ACTIVATION_OF_ADENYLATE_CYCLASE_ACTIVITY	30	0.619084330138628	1.55763664783747	0.00879558511330101	0.0778663445669643	0.0629124716372162	3286	tags=50%, list=18%, signal=41%	2492/3973/155/1394/7253/122042/59350/116/799/1909/1812/140/7434/154/10486
GOBP_POSITIVE_REGULATION_OF_CALCIUM_ION_DEPENDENT_EXOCYTOSIS	GOBP_POSITIVE_REGULATION_OF_CALCIUM_ION_DEPENDENT_EXOCYTOSIS	GOBP_POSITIVE_REGULATION_OF_CALCIUM_ION_DEPENDENT_EXOCYTOSIS	17	0.690866565592352	1.61670625310132	0.0088381606333761	0.0780314660741805	0.0630458823192921	3501	tags=53%, list=20%, signal=43%	143425/3745/6860/8941/8913/8911/341359/6857/8912
GOBP_RENAL_SYSTEM_VASCULATURE_DEVELOPMENT	GOBP_RENAL_SYSTEM_VASCULATURE_DEVELOPMENT	GOBP_RENAL_SYSTEM_VASCULATURE_DEVELOPMENT	29	0.625251273673363	1.56956749494561	0.00884510980425429	0.0780314660741805	0.0630458823192921	3805	tags=62%, list=21%, signal=49%	7490/5311/8829/1909/59/5156/284/5159/285/7010/80310/5175/1958/130497/947/2303/4854/4853
GOBP_LEUKOCYTE_PROLIFERATION	GOBP_LEUKOCYTE_PROLIFERATION	GOBP_LEUKOCYTE_PROLIFERATION	320	0.424741867719213	1.2464054150287	0.00889279591382428	0.0783154762097242	0.0632753496160612	3947	tags=34%, list=22%, signal=27%	1401/5897/4883/3952/6708/3479/6869/6363/6441/26585/26279/2255/7356/383/1378/59067/115352/944/3552/23705/2322/4332/10457/5027/5294/2697/729230/6664/3575/2214/7292/3567/5788/10673/8995/4208/2213/3568/7412/57829/930/640/1794/4064/202309/3456/80380/3565/1439/3071/3572/10125/931/472/11326/128506/695/4478/8654/11006/81704/8740/54106/3593/4004/940/683/3553/942/26191/1880/5813/6375/1438/6556/10859/973/33…
GOBP_ACTIVATION_OF_PHOSPHOLIPASE_C_ACTIVITY	GOBP_ACTIVATION_OF_PHOSPHOLIPASE_C_ACTIVITY	GOBP_ACTIVATION_OF_PHOSPHOLIPASE_C_ACTIVITY	29	0.621561695662274	1.56030555185152	0.00901358304065048	0.079241151774762	0.0640232534512107	3994	tags=55%, list=22%, signal=43%	3357/3356/117/552/148/6401/64805/1909/553/3702/942/728/1902/7294/115727/10316
GOBP_NEGATIVE_REGULATION_OF_LYMPHOCYTE_ACTIVATION	GOBP_NEGATIVE_REGULATION_OF_LYMPHOCYTE_ACTIVATION	GOBP_NEGATIVE_REGULATION_OF_LYMPHOCYTE_ACTIVATION	152	0.469527342435769	1.35561344963908	0.00906943229578117	0.0795937157207879	0.0643081091148226	4030	tags=40%, list=22%, signal=31%	2267/5897/6422/6441/3624/26279/2737/7356/383/1378/4332/10457/6664/7292/2213/640/116449/54900/3456/80380/3565/3071/64092/472/11326/10875/135/1511/695/8654/11006/942/26191/6375/387597/10859/339390/53833/1493/3558/10288/6693/30009/55824/2268/2615/201633/56253/941/3586/3559/7805/7128/604/861/23495/84868/149041/9655/868/558
GOBP_NEGATIVE_REGULATION_OF_OSTEOCLAST_DIFFERENTIATION	GOBP_NEGATIVE_REGULATION_OF_OSTEOCLAST_DIFFERENTIATION	GOBP_NEGATIVE_REGULATION_OF_OSTEOCLAST_DIFFERENTIATION	30	0.617906651855139	1.55467357033022	0.0091306450788748	0.079992046574891	0.0646299423625545	4088	tags=50%, list=23%, signal=39%	6422/9607/2200/7130/3565/9935/11006/11025/10234/10859/7099/4057/6348/5295/4763
GOBP_EAR_DEVELOPMENT	GOBP_EAR_DEVELOPMENT	GOBP_EAR_DEVELOPMENT	213	0.451654547868403	1.31489425615428	0.00919170650243912	0.0803876753803283	0.0649495924776248	4133	tags=33%, list=23%, signal=26%	7401/3776/65217/2558/4916/26281/3167/9096/3777/1301/7043/1749/8929/2737/2255/2561/5396/2103/6495/6935/51761/8022/2070/53904/115908/3249/145258/64072/54360/375611/1909/341640/4094/4760/220/9241/7042/2299/5816/4920/9935/5456/222662/5159/579/10804/1750/80184/7291/5629/55584/51057/9497/2290/130497/8642/51804/7399/7474/9423/525/4919/2138/10736/7471/3199/25836/64220/7545/23493/6899
GOBP_POSITIVE_REGULATION_OF_METAPHASE_ANAPHASE_TRANSITION_OF_CELL_CYCLE	GOBP_POSITIVE_REGULATION_OF_METAPHASE_ANAPHASE_TRANSITION_OF_CELL_CYCLE	GOBP_POSITIVE_REGULATION_OF_METAPHASE_ANAPHASE_TRANSITION_OF_CELL_CYCLE	16	-0.569566	-1.78096	0.00926623943638976	0.0808523440471435	0.0653250236665973	1060	tags=50%, list=6%, signal=47%	286053/9587/51434/51433/225689/118471/81620/51529
GOBP_CELLULAR_RESPONSE_TO_PURINE_CONTAINING_COMPOUND	GOBP_CELLULAR_RESPONSE_TO_PURINE_CONTAINING_COMPOUND	GOBP_CELLULAR_RESPONSE_TO_PURINE_CONTAINING_COMPOUND	13	0.734076521011243	1.61728837753537	0.00929282134349958	0.0808523440471435	0.0653250236665973	2221	tags=46%, list=12%, signal=40%	845/6261/779/6263/6262/6546
GOBP_CARDIAC_ATRIUM_MORPHOGENESIS	GOBP_CARDIAC_ATRIUM_MORPHOGENESIS	GOBP_CARDIAC_ATRIUM_MORPHOGENESIS	27	0.630524246186685	1.56676357313755	0.00928663559844556	0.0808523440471435	0.0653250236665973	2151	tags=33%, list=12%, signal=29%	6910/4624/6474/27302/1482/57493/9241/7042/659
GOBP_RESPONSE_TO_ETHANOL	GOBP_RESPONSE_TO_ETHANOL	GOBP_RESPONSE_TO_ETHANOL	118	0.490371001957089	1.39978039282202	0.00940694470854325	0.0817046486283266	0.0660136470774965	3975	tags=36%, list=22%, signal=29%	9370/4988/3952/1036/1268/2903/4916/1581/4986/117/5179/6869/3747/5999/2741/6000/1621/131/6554/1814/6279/3779/1571/1536/4129/7412/2660/94241/57817/3709/5997/3351/1141/3558/1393/9962/116443/6648/8647/939/867/2534/2904
GOBP_MATURATION_OF_SSU_RRNA_FROM_TRICISTRONIC_RRNA_TRANSCRIPT_SSU_RRNA_5_8S_RRNA_LSU_RRNA	GOBP_MATURATION_OF_SSU_RRNA_FROM_TRICISTRONIC_RRNA_TRANSCRIPT_SSU_RRNA_5_8S_RRNA_LSU_RRNA	GOBP_MATURATION_OF_SSU_RRNA_FROM_TRICISTRONIC_RRNA_TRANSCRIPT_SSU_RRNA_5_8S_RRNA_LSU_RRNA	33	-0.443718	-1.64733	0.0095093687808654	0.0823940517280046	0.0665706534863153	4017	tags=33%, list=22%, signal=26%	9277/705/64963/29777/2068/6202/6223/6208/10607/6217/6227
GOBP_NEGATIVE_REGULATION_OF_CELLULAR_RESPONSE_TO_VASCULAR_ENDOTHELIAL_GROWTH_FACTOR_STIMULUS	GOBP_NEGATIVE_REGULATION_OF_CELLULAR_RESPONSE_TO_VASCULAR_ENDOTHELIAL_GROWTH_FACTOR_STIMULUS	GOBP_NEGATIVE_REGULATION_OF_CELLULAR_RESPONSE_TO_VASCULAR_ENDOTHELIAL_GROWTH_FACTOR_STIMULUS	12	0.737803837086465	1.60704125802171	0.00955151618449272	0.0823940517280046	0.0665706534863153	2701	tags=42%, list=15%, signal=35%	3273/1634/81792/493/3593
GOBP_CELLULAR_RESPONSE_TO_LITHIUM_ION	GOBP_CELLULAR_RESPONSE_TO_LITHIUM_ION	GOBP_CELLULAR_RESPONSE_TO_LITHIUM_ION	12	0.737413890113334	1.60619189828303	0.00955151618449272	0.0823940517280046	0.0665706534863153	297	tags=25%, list=2%, signal=25%	2167/121278/284111
GOBP_INFLAMMATORY_RESPONSE_TO_ANTIGENIC_STIMULUS	GOBP_INFLAMMATORY_RESPONSE_TO_ANTIGENIC_STIMULUS	GOBP_INFLAMMATORY_RESPONSE_TO_ANTIGENIC_STIMULUS	67	0.544695672858579	1.49569900387022	0.00954450021674436	0.0823940517280046	0.0665706534863153	3966	tags=43%, list=22%, signal=34%	4988/1268/718/26279/4889/133396/84639/2214/2213/3568/2/2209/10125/1236/695/3593/940/10800/53833/3557/54209/2268/3586/3559/3055/1991/4853/2534/4852
GOBP_FEEDING_BEHAVIOR	GOBP_FEEDING_BEHAVIOR	GOBP_FEEDING_BEHAVIOR	106	0.495652750116402	1.4065853414476	0.00958638539123012	0.082553966188532	0.0666998571110426	2044	tags=27%, list=11%, signal=24%	4988/3358/3952/2019/10716/1268/4986/9607/6870/6900/3375/6869/7200/9464/2834/7345/51761/3062/5457/84251/4889/4159/123041/257194/56729/3953/4886/2847/4160
GOBP_BONE_GROWTH	GOBP_BONE_GROWTH	GOBP_BONE_GROWTH	31	0.618175530231401	1.56051345227766	0.00961170887987036	0.0825941828951552	0.0667323503843411	1997	tags=29%, list=11%, signal=26%	3952/1311/344901/54796/4921/4322/2121/3953/5915
GOBP_SEX_DIFFERENTIATION	GOBP_SEX_DIFFERENTIATION	GOBP_SEX_DIFFERENTIATION	273	0.438415405089672	1.28235838401313	0.0096400727810369	0.0825941828951552	0.0667323503843411	4516	tags=34%, list=25%, signal=26%	2492/431707/3973/1545/4142/6423/3952/11086/64478/9353/6422/5241/117/658/2099/1588/4036/190/122042/9468/56956/3624/10388/23414/2255/132625/6586/367/7490/8747/6716/63946/3552/10409/8626/7484/9510/7130/2697/10468/5806/2674/56729/7476/4313/2/5156/4327/7042/58524/317719/4920/344758/472/5159/63951/5798/117154/269/8322/7046/4323/654/80000/3791/130497/51804/5087/51742/7474/221823/2309/8748/4914/675/25836…
GOBP_REGULATION_OF_NEUROGENESIS	GOBP_REGULATION_OF_NEUROGENESIS	GOBP_REGULATION_OF_NEUROGENESIS	345	0.428388178206613	1.25929788379769	0.0096400727810369	0.0825941828951552	0.0667323503843411	4611	tags=35%, list=26%, signal=26%	11023/7224/4988/2915/114798/9353/9723/4916/22891/5063/6474/5649/7143/6696/4036/6860/4747/2335/1826/4168/4131/4133/283659/26011/2737/2045/91584/5457/1814/5803/11141/4135/1959/6387/23316/223117/10154/7097/8829/2670/6664/1630/429/7476/1949/443/816/7074/4803/5176/9241/7732/659/6792/7424/3572/1002/9355/27185/26508/56920/4915/5458/84376/7101/6091/23500/57611/3897/51199/3553/85458/4137/7472/6498/374946/…
GOBP_PROGRAMMED_NECROTIC_CELL_DEATH	GOBP_PROGRAMMED_NECROTIC_CELL_DEATH	GOBP_PROGRAMMED_NECROTIC_CELL_DEATH	41	-0.385127	-1.48433	0.00967735327852042	0.0827733008848067	0.066877069588849	3725	tags=39%, list=21%, signal=31%	666/8531/7186/171389/26471/7157/839/3661/8772/10616/581/192111/3705/8326/291/84266
GOBP_G_PROTEIN_COUPLED_GLUTAMATE_RECEPTOR_SIGNALING_PATHWAY	GOBP_G_PROTEIN_COUPLED_GLUTAMATE_RECEPTOR_SIGNALING_PATHWAY	GOBP_G_PROTEIN_COUPLED_GLUTAMATE_RECEPTOR_SIGNALING_PATHWAY	15	0.705239473498414	1.59221040850332	0.00972546991506394	0.0830443419267706	0.0670960584467427	3221	tags=60%, list=18%, signal=49%	2915/2911/2916/9455/2913/2917/4308/2899/2912
GOBP_DEVELOPMENTAL_MATURATION	GOBP_DEVELOPMENTAL_MATURATION	GOBP_DEVELOPMENTAL_MATURATION	280	0.434708435867583	1.27233607149572	0.00978952830308573	0.0834503635279905	0.0674241054690204	4088	tags=31%, list=23%, signal=25%	4653/646/3952/100129278/3479/5241/9378/124925/6900/5649/2266/51412/120892/158866/7704/718/6363/4747/26585/4131/6261/84530/8941/23025/440279/59067/221400/123041/6954/57731/1258/2697/6496/2688/81792/50944/1909/429/860/5745/4313/8434/816/6366/2038/64581/342618/7042/152015/27185/695/163175/64100/5798/6886/126668/30813/1901/6855/116369/26256/257062/1524/3791/25893/8642/4897/54763/5139/29887/26468/7474…
GOBP_REGULATION_OF_MORPHOGENESIS_OF_A_BRANCHING_STRUCTURE	GOBP_REGULATION_OF_MORPHOGENESIS_OF_A_BRANCHING_STRUCTURE	GOBP_REGULATION_OF_MORPHOGENESIS_OF_A_BRANCHING_STRUCTURE	51	0.559160376000174	1.49894321072577	0.00980905992424473	0.0834760907694565	0.0674448919122268	1244	tags=25%, list=7%, signal=24%	186/6422/2252/2099/6474/120892/26585/23213/2255/6495/367/859/3082
GOBP_REGULATION_OF_INOSITOL_PHOSPHATE_BIOSYNTHETIC_PROCESS	GOBP_REGULATION_OF_INOSITOL_PHOSPHATE_BIOSYNTHETIC_PROCESS	GOBP_REGULATION_OF_INOSITOL_PHOSPHATE_BIOSYNTHETIC_PROCESS	16	0.696292875297377	1.60205062653829	0.00984742277226473	0.0836617178383164	0.0675948701572529	2656	tags=44%, list=15%, signal=37%	3973/4142/117/5341/5745/553/4923
GOBP_TETRAPYRROLE_METABOLIC_PROCESS	GOBP_TETRAPYRROLE_METABOLIC_PROCESS	GOBP_TETRAPYRROLE_METABOLIC_PROCESS	62	-0.343394	-1.53349	0.0100859333445921	0.0855442836525385	0.0691158978753396	3279	tags=32%, list=18%, signal=26%	10058/81853/5498/25974/1244/51522/7390/28234/7389/3163/51629/6536/3145/326625/645/51293/706/81693/54658/1543
GOBP_POSITIVE_REGULATION_OF_POTASSIUM_ION_TRANSPORT	GOBP_POSITIVE_REGULATION_OF_POTASSIUM_ION_TRANSPORT	GOBP_POSITIVE_REGULATION_OF_POTASSIUM_ION_TRANSPORT	49	0.570963697825388	1.52687957030721	0.0101496879516122	0.0859408251179227	0.0694362853782165	3278	tags=37%, list=18%, signal=30%	3736/4986/3747/65267/287/88/6000/219527/3753/9472/3779/3746/2273/482/1812/2316/54209/486
GOBP_RESPONSE_TO_ALKALOID	GOBP_RESPONSE_TO_ALKALOID	GOBP_RESPONSE_TO_ALKALOID	96	0.505770761071515	1.42626355280984	0.0102315379104942	0.0864890035744952	0.0698791886863535	3389	tags=34%, list=19%, signal=28%	4988/2019/1268/4986/845/3356/6870/5179/6869/5999/1996/590/6261/779/6507/6506/1814/9455/6263/221935/5122/6262/6529/6546/2354/135/1812/199/3351/1141/2912/1393/5021
GOBP_PENTOSE_PHOSPHATE_SHUNT	GOBP_PENTOSE_PHOSPHATE_SHUNT	GOBP_PENTOSE_PHOSPHATE_SHUNT	14	-0.620421	-1.90222	0.010298125926515	0.0867592115733536	0.0700975044832343	4320	tags=79%, list=24%, signal=60%	64080/729020/5223/5226/7157/51071/23729/25796/2539/6888/7086
GOBP_REGULATION_OF_HEART_RATE_BY_CARDIAC_CONDUCTION	GOBP_REGULATION_OF_HEART_RATE_BY_CARDIAC_CONDUCTION	GOBP_REGULATION_OF_HEART_RATE_BY_CARDIAC_CONDUCTION	38	0.589969950245203	1.53818511623043	0.010314992315645	0.0867592115733536	0.0700975044832343	3869	tags=45%, list=22%, signal=35%	29119/55800/6327/287/781/3753/23704/3762/8913/783/10021/6324/6330/3741/10142/9992/81033
GOBP_DETECTION_OF_MECHANICAL_STIMULUS	GOBP_DETECTION_OF_MECHANICAL_STIMULUS	GOBP_DETECTION_OF_MECHANICAL_STIMULUS	46	0.573548021688714	1.53027219854815	0.01030952227972	0.0867592115733536	0.0700975044832343	3894	tags=46%, list=22%, signal=36%	3736/3356/1000/63895/1301/6323/8048/859/6387/27039/3249/5311/222662/55584/63982/7273/8989/4914/9033/23621/2534
GOBP_IMPORT_INTO_CELL	GOBP_IMPORT_INTO_CELL	GOBP_IMPORT_INTO_CELL	219	0.450040833074695	1.31000019970701	0.0103873508153711	0.0872226883250849	0.0704719726589264	4024	tags=35%, list=22%, signal=27%	284525/9152/6557/100134444/79689/6616/25769/10060/3758/65267/80763/4036/3772/948/5999/6538/2911/781/4842/6507/3763/6506/1814/221074/6530/477/6511/123041/2824/799/480/6515/2670/3762/6547/3766/285335/1261/79901/84230/493/482/3690/496/285195/5865/3676/6529/6546/84889/7057/3764/6567/478/57468/1812/4923/3765/5997/10021/56302/3587/6526/54209/486/2668/2170/261729/2180/6580/120103/9992/2534/3688/3458/2350
GOBP_DNA_STRAND_ELONGATION	GOBP_DNA_STRAND_ELONGATION	GOBP_DNA_STRAND_ELONGATION	36	-0.428682	-1.62939	0.0104702778224729	0.0875591416370782	0.0707438116615886	4392	tags=39%, list=24%, signal=29%	4173/5426/8607/9837/3978/125476/7015/5111/283899/83444/10445/4176/5425/10856
GOBP_NEGATIVE_REGULATION_OF_CYTOKINE_PRODUCTION_INVOLVED_IN_IMMUNE_RESPONSE	GOBP_NEGATIVE_REGULATION_OF_CYTOKINE_PRODUCTION_INVOLVED_IN_IMMUNE_RESPONSE	GOBP_NEGATIVE_REGULATION_OF_CYTOKINE_PRODUCTION_INVOLVED_IN_IMMUNE_RESPONSE	27	0.628310678497483	1.56126317050738	0.0104793829259016	0.0875591416370782	0.0707438116615886	4900	tags=70%, list=27%, signal=51%	336/7043/11213/383/335/284/7042/3456/11006/6375/10859/30009/3586/604/10225/7124/6504/4092/3162
GOBP_NEGATIVE_REGULATION_OF_B_CELL_ACTIVATION	GOBP_NEGATIVE_REGULATION_OF_B_CELL_ACTIVATION	GOBP_NEGATIVE_REGULATION_OF_B_CELL_ACTIVATION	34	0.607280493003447	1.55417401764817	0.0104742093965921	0.0875591416370782	0.0707438116615886	3947	tags=47%, list=22%, signal=37%	6422/3624/1378/4332/2213/640/64092/472/695/1493/3586/7805/7128/604/23495/149041
GOBP_PROTEIN_ACTIVATION_CASCADE	GOBP_PROTEIN_ACTIVATION_CASCADE	GOBP_PROTEIN_ACTIVATION_CASCADE	16	0.695023439428741	1.59912987206723	0.0105701498157895	0.0881308749056353	0.0712057461885293	4272	tags=75%, list=24%, signal=57%	2165/2243/2266/2335/2244/2162/2192/2814/462/350/2157/2811
GOBP_POSITIVE_REGULATION_OF_POTASSIUM_ION_TRANSMEMBRANE_TRANSPORTER_ACTIVITY	GOBP_POSITIVE_REGULATION_OF_POTASSIUM_ION_TRANSMEMBRANE_TRANSPORTER_ACTIVITY	GOBP_POSITIVE_REGULATION_OF_POTASSIUM_ION_TRANSMEMBRANE_TRANSPORTER_ACTIVITY	26	0.634702069709351	1.56687664964657	0.0106001131439419	0.0881308749056353	0.0712057461885293	4147	tags=50%, list=23%, signal=38%	3736/3747/287/88/219527/9472/3746/482/54209/486/10142/144245/126755
GOBP_CYTOLYSIS	GOBP_CYTOLYSIS	GOBP_CYTOLYSIS	24	0.641981760308385	1.56120103390345	0.0105987042519785	0.0881308749056353	0.0712057461885293	1697	tags=29%, list=9%, signal=26%	731/730/732/729/3929/1378/735
GOBP_REGULATION_OF_MYELOID_LEUKOCYTE_DIFFERENTIATION	GOBP_REGULATION_OF_MYELOID_LEUKOCYTE_DIFFERENTIATION	GOBP_REGULATION_OF_MYELOID_LEUKOCYTE_DIFFERENTIATION	113	0.48552949167632	1.38144605904766	0.0106431315307603	0.0883432346272466	0.0713773232034394	4648	tags=41%, list=26%, signal=30%	325/9370/6422/9607/3624/81501/2200/5457/4286/7130/9770/3567/814/2124/4920/3565/9935/1230/3059/128506/5458/11006/6886/11025/3593/10234/10859/7099/54209/51176/4057/8111/6348/861/920/5295/4853/149233/3458/4763/8600/7124/1021/677/1435/1385
GOBP_VASCULAR_ASSOCIATED_SMOOTH_MUSCLE_CELL_MIGRATION	GOBP_VASCULAR_ASSOCIATED_SMOOTH_MUSCLE_CELL_MIGRATION	GOBP_VASCULAR_ASSOCIATED_SMOOTH_MUSCLE_CELL_MIGRATION	21	0.651051248460942	1.55305198751213	0.0106863009720745	0.0885561498587489	0.0715493490451238	2862	tags=38%, list=16%, signal=32%	9370/93649/9510/5592/3488/4208/9732/8013
GOBP_MATURATION_OF_5_8S_RRNA_FROM_TRICISTRONIC_RRNA_TRANSCRIPT_SSU_RRNA_5_8S_RRNA_LSU_RRNA	GOBP_MATURATION_OF_5_8S_RRNA_FROM_TRICISTRONIC_RRNA_TRANSCRIPT_SSU_RRNA_5_8S_RRNA_LSU_RRNA	GOBP_MATURATION_OF_5_8S_RRNA_FROM_TRICISTRONIC_RRNA_TRANSCRIPT_SSU_RRNA_5_8S_RRNA_LSU_RRNA	24	-0.495506	-1.78482	0.0107695897611467	0.0888510949318947	0.0717876512750796	6976	tags=71%, list=39%, signal=43%	55759/51010/23212/5393/5394/90459/10799/8602/11340/79707/23404/23016/29777/23481/79033/23246/6227
GOBP_TRANS_SYNAPTIC_SIGNALING_MODULATING_SYNAPTIC_TRANSMISSION	GOBP_TRANS_SYNAPTIC_SIGNALING_MODULATING_SYNAPTIC_TRANSMISSION	GOBP_TRANS_SYNAPTIC_SIGNALING_MODULATING_SYNAPTIC_TRANSMISSION	11	0.757421208416176	1.60624069240648	0.0107555316681224	0.0888510949318947	0.0717876512750796	3270	tags=64%, list=18%, signal=52%	2915/1268/5340/6860/1949/4915/2149
GOBP_PURINERGIC_NUCLEOTIDE_RECEPTOR_SIGNALING_PATHWAY	GOBP_PURINERGIC_NUCLEOTIDE_RECEPTOR_SIGNALING_PATHWAY	GOBP_PURINERGIC_NUCLEOTIDE_RECEPTOR_SIGNALING_PATHWAY	33	0.607929548586047	1.55047432170593	0.0107922002548335	0.0888510949318947	0.0717876512750796	3967	tags=61%, list=22%, signal=47%	6900/53836/64805/5027/53829/2857/135/1511/5026/111/5030/140/286530/29909/2779/5024/27334/9934/54550/5724
GOBP_PROTEIN_TARGETING_TO_MITOCHONDRION	GOBP_PROTEIN_TARGETING_TO_MITOCHONDRION	GOBP_PROTEIN_TARGETING_TO_MITOCHONDRION	97	-0.298271	-1.34134	0.0107803304853057	0.0888510949318947	0.0717876512750796	5039	tags=41%, list=28%, signal=30%	55486/10055/2931/9141/8314/7332/9512/131474/7855/27429/29090/6721/728489/80273/25813/10953/54543/29928/10134/56993/10456/10469/6720/118424/23203/9049/59286/10452/51025/92609/79778/10245/51079/637/26521/26519/51024/706/26517/140823
GOBP_GLOMERULAR_EPITHELIUM_DEVELOPMENT	GOBP_GLOMERULAR_EPITHELIUM_DEVELOPMENT	GOBP_GLOMERULAR_EPITHELIUM_DEVELOPMENT	26	0.633486361460205	1.5638754543468	0.0111171807071635	0.0913778023979051	0.0738291162067514	3944	tags=46%, list=22%, signal=36%	9370/7490/10409/1909/7827/4868/9863/5175/947/2303/4853/1910
GOBP_INTRINSIC_APOPTOTIC_SIGNALING_PATHWAY_IN_RESPONSE_TO_ENDOPLASMIC_RETICULUM_STRESS	GOBP_INTRINSIC_APOPTOTIC_SIGNALING_PATHWAY_IN_RESPONSE_TO_ENDOPLASMIC_RETICULUM_STRESS	GOBP_INTRINSIC_APOPTOTIC_SIGNALING_PATHWAY_IN_RESPONSE_TO_ENDOPLASMIC_RETICULUM_STRESS	58	-0.344595	-1.50202	0.0111936168471472	0.0918567096791053	0.0742160515497795	4051	tags=41%, list=23%, signal=32%	7009/10961/666/489/468/5371/7186/11315/7157/1649/3651/2907/581/27113/57761/578/1051/138065/487/10595/90993/5366/7466/79094
GOBP_POSITIVE_REGULATION_OF_MITOCHONDRIAL_TRANSLATION	GOBP_POSITIVE_REGULATION_OF_MITOCHONDRIAL_TRANSLATION	GOBP_POSITIVE_REGULATION_OF_MITOCHONDRIAL_TRANSLATION	14	-0.617257	-1.89251	0.0112428827313098	0.0921114622476031	0.0744218800605341	6396	tags=86%, list=36%, signal=55%	22868/51654/54931/55005/23107/84881/26995/84769/84300/28958/285367/708
GOBP_MITOCHONDRIAL_DNA_METABOLIC_PROCESS	GOBP_MITOCHONDRIAL_DNA_METABOLIC_PROCESS	GOBP_MITOCHONDRIAL_DNA_METABOLIC_PROCESS	15	-0.592343	-1.79318	0.0112761602323851	0.0921858860773589	0.0744820111364782	4087	tags=40%, list=23%, signal=31%	4358/7157/83667/9361/219736/2021
GOBP_RECEPTOR_CLUSTERING	GOBP_RECEPTOR_CLUSTERING	GOBP_RECEPTOR_CLUSTERING	54	0.553902430221751	1.4984104907468	0.0112956162231896	0.0921858860773589	0.0744820111364782	3859	tags=46%, list=22%, signal=36%	22865/22871/9378/4593/5649/1000/1740/2743/2901/7130/57554/388336/3676/375323/3683/9863/348/9379/2316/3689/2898/7070/57555/8292/5764
GOBP_REGULATION_OF_SIGNALING_RECEPTOR_ACTIVITY	GOBP_REGULATION_OF_SIGNALING_RECEPTOR_ACTIVITY	GOBP_REGULATION_OF_SIGNALING_RECEPTOR_ACTIVITY	165	0.461296789201196	1.33323229194051	0.0113066764328314	0.0921858860773589	0.0744820111364782	4492	tags=40%, list=25%, signal=30%	255324/4988/399968/160065/186/22871/81832/387837/5649/9228/4884/26585/131/10369/859/146395/4062/123041/799/729230/8829/50944/388336/4208/2213/5054/66004/9241/23467/6347/11006/22943/64388/23542/23641/100463285/23237/1081/1393/154/27123/25927/729993/653361/3586/54800/116372/57555/122809/5144/10142/867/100462977/27122/3688/9655/3458/868/149111/636/9229/7124/1392/8202/27120/54413
GOBP_POSITIVE_REGULATION_OF_NEURON_PROJECTION_DEVELOPMENT	GOBP_POSITIVE_REGULATION_OF_NEURON_PROJECTION_DEVELOPMENT	GOBP_POSITIVE_REGULATION_OF_NEURON_PROJECTION_DEVELOPMENT	139	0.47270376164803	1.36308204994984	0.011467910952023	0.0933499031601872	0.0754224840983968	3894	tags=32%, list=22%, signal=25%	1272/1268/4916/5063/5649/11075/158866/1996/2042/238/1809/51761/5587/55714/3082/23316/91752/57554/6014/257194/10690/816/482/5176/4920/27185/4915/29993/5997/9863/348/9638/6324/2316/5274/27/8321/627/7474/4914/4919/65009/5764/2534
GOBP_L_SERINE_METABOLIC_PROCESS	GOBP_L_SERINE_METABOLIC_PROCESS	GOBP_L_SERINE_METABOLIC_PROCESS	10	-0.674366	-1.82406	0.0115462640881366	0.0935019786387899	0.0755453541815826	3105	tags=50%, list=17%, signal=41%	5723/6470/29968/6472/26227
GOBP_MIDBRAIN_DOPAMINERGIC_NEURON_DIFFERENTIATION	GOBP_MIDBRAIN_DOPAMINERGIC_NEURON_DIFFERENTIATION	GOBP_MIDBRAIN_DOPAMINERGIC_NEURON_DIFFERENTIATION	17	0.684311697318617	1.60136711663969	0.0115151704699498	0.0935019786387899	0.0755453541815826	3807	tags=53%, list=21%, signal=42%	6423/6422/7484/4009/22943/7472/8321/7474/7471
GOBP_CARDIAC_ATRIUM_DEVELOPMENT	GOBP_CARDIAC_ATRIUM_DEVELOPMENT	GOBP_CARDIAC_ATRIUM_DEVELOPMENT	35	0.601425791905068	1.55246220583609	0.01155240235157	0.0935019786387899	0.0755453541815826	3805	tags=46%, list=21%, signal=36%	6910/4624/6474/287/27302/1482/57493/9241/7042/659/2702/7472/5629/27031/7474/4853
GOBP_MYOTUBE_DIFFERENTIATION	GOBP_MYOTUBE_DIFFERENTIATION	GOBP_MYOTUBE_DIFFERENTIATION	108	0.499460864136416	1.41769281427876	0.0115605809395141	0.0935019786387899	0.0755453541815826	4133	tags=38%, list=23%, signal=29%	3479/6474/552/8038/1482/6261/150572/4842/6495/859/405754/11096/93649/9734/58494/50804/90342/4208/4868/3565/8506/10324/3756/338773/8740/4283/4618/4323/963/51804/92737/8912/627/30846/89/51177/7471/3792/3688/3627/6899
GOBP_NEUTROPHIL_MIGRATION	GOBP_NEUTROPHIL_MIGRATION	GOBP_NEUTROPHIL_MIGRATION	123	0.475989581033333	1.36141318059672	0.0116528447554645	0.0940976521387745	0.0760266313287407	4216	tags=45%, list=24%, signal=34%	9353/6374/7060/3929/6372/6363/54210/7499/3577/3554/6279/3552/3579/7130/5294/6354/1441/6366/7042/5142/3071/83700/6347/1236/7369/719/6357/56833/399/6283/683/3553/6360/4283/5175/6361/6375/728/6362/200576/6373/6355/3689/5293/3672/6348/10563/3576/3680/7409/2207/3627/57118/6368/27202
GOBP_CGMP_METABOLIC_PROCESS	GOBP_CGMP_METABOLIC_PROCESS	GOBP_CGMP_METABOLIC_PROCESS	14	0.696219568784177	1.54315590156313	0.0117867343954207	0.0947248686309244	0.0765333937816621	4354	tags=71%, list=24%, signal=54%	2986/4879/2977/6095/8654/5138/10846/4881/3000/4882
GOBP_REGULATION_OF_MEMBRANE_REPOLARIZATION	GOBP_REGULATION_OF_MEMBRANE_REPOLARIZATION	GOBP_REGULATION_OF_MEMBRANE_REPOLARIZATION	33	0.604529979982179	1.54180400153901	0.011780780356124	0.0947248686309244	0.0765333937816621	3869	tags=48%, list=22%, signal=38%	845/287/781/859/3753/9472/23704/2697/2702/6324/6330/2316/3741/10142/9992/81033
GOBP_RETINA_DEVELOPMENT_IN_CAMERA_TYPE_EYE	GOBP_RETINA_DEVELOPMENT_IN_CAMERA_TYPE_EYE	GOBP_RETINA_DEVELOPMENT_IN_CAMERA_TYPE_EYE	146	0.471868634815669	1.36086816824731	0.0117795245336399	0.0947248686309244	0.0765333937816621	3651	tags=35%, list=20%, signal=28%	1545/658/6096/58158/1826/2823/23418/7275/6101/491/51761/2916/50939/8829/6496/196740/57030/5146/221935/493/5156/5176/4760/7042/659/5961/25932/9355/5159/1282/57381/4915/5458/7101/5158/8322/84465/5145/30813/5797/5629/6247/2779/25806/343035/348980/1641/91156/7070/23363/22899
GOBP_CELLULAR_RESPONSE_TO_RETINOIC_ACID	GOBP_CELLULAR_RESPONSE_TO_RETINOIC_ACID	GOBP_CELLULAR_RESPONSE_TO_RETINOIC_ACID	66	0.525164975416246	1.44237916016968	0.0118723808403723	0.0952617224572734	0.0769671473026645	4648	tags=39%, list=26%, signal=29%	3952/4916/9464/2042/6096/57795/7484/1277/19/5176/472/8322/7472/346673/130497/27/7474/7483/3199/8324/11211/6899/7124/56603/358/1385
GOBP_ACUTE_PHASE_RESPONSE	GOBP_ACUTE_PHASE_RESPONSE	GOBP_ACUTE_PHASE_RESPONSE	48	0.547870924295175	1.46547953670123	0.0119078679611615	0.095395043650826	0.0770748647748878	2811	tags=33%, list=16%, signal=28%	1401/3240/325/5004/1268/3929/2335/197/5733/9332/3552/4153/2/57817/12/3553
GOBP_NEGATIVE_REGULATION_BY_HOST_OF_VIRAL_PROCESS	GOBP_NEGATIVE_REGULATION_BY_HOST_OF_VIRAL_PROCESS	GOBP_NEGATIVE_REGULATION_BY_HOST_OF_VIRAL_PROCESS	12	0.730138817820965	1.59034576040566	0.0120102502183427	0.0957952584821952	0.0773982201907267	26	tags=17%, list=0%, signal=17%	1401/325
GOBP_SYMPATHETIC_NERVOUS_SYSTEM_DEVELOPMENT	GOBP_SYMPATHETIC_NERVOUS_SYSTEM_DEVELOPMENT	GOBP_SYMPATHETIC_NERVOUS_SYSTEM_DEVELOPMENT	22	0.643420754819418	1.54321262748855	0.0120077620899617	0.0957952584821952	0.0773982201907267	4177	tags=59%, list=23%, signal=45%	9464/8929/91584/8828/8626/8829/6664/1909/429/2668/4914/4763/401
GOBP_HEART_VALVE_DEVELOPMENT	GOBP_HEART_VALVE_DEVELOPMENT	GOBP_HEART_VALVE_DEVELOPMENT	64	0.52847616189461	1.44816307206883	0.0120525785152673	0.0957952584821952	0.0773982201907267	4144	tags=44%, list=23%, signal=34%	6910/9353/6474/1482/6586/4208/10439/7042/659/2702/26508/6091/6591/11117/2006/5138/56999/7291/8642/7075/639/23462/4853/6093/9782/64220/23493/6092
GOBP_POSITIVE_REGULATION_OF_COLD_INDUCED_THERMOGENESIS	GOBP_POSITIVE_REGULATION_OF_COLD_INDUCED_THERMOGENESIS	GOBP_POSITIVE_REGULATION_OF_COLD_INDUCED_THERMOGENESIS	98	0.489193570616582	1.37929354058435	0.0120504472281295	0.0957952584821952	0.0773982201907267	2833	tags=26%, list=16%, signal=22%	9370/33/3952/7350/155/2167/64641/7253/948/79054/1621/8929/1734/56034/116/2697/729230/5746/3953/50486/3565/1240/249/2628/3662
GOBP_MESENCHYMAL_CELL_DIFFERENTIATION	GOBP_MESENCHYMAL_CELL_DIFFERENTIATION	GOBP_MESENCHYMAL_CELL_DIFFERENTIATION	231	0.441380800418314	1.28695394565379	0.0120313655275737	0.0957952584821952	0.0773982201907267	4277	tags=30%, list=24%, signal=23%	6910/6423/3357/9723/6422/8092/202151/1000/7043/9464/2042/2335/26585/8929/2255/6495/90102/3082/10979/8828/3249/223117/145258/1277/8829/2066/6664/147906/1909/4208/7074/10439/9241/7042/25937/26508/56920/2260/8320/6591/3553/55698/7046/7472/7291/399473/55273/340665/2316/130497/51176/10630/2303/2668/79755/7474/23462/753/1601/10736/8482/6093/1910/23493/3987/6899/3569/4017/4855/10512
GOBP_ELASTIC_FIBER_ASSEMBLY	GOBP_ELASTIC_FIBER_ASSEMBLY	GOBP_ELASTIC_FIBER_ASSEMBLY	11	0.754902268374383	1.60089885096885	0.0121120505703264	0.0958159869061033	0.0774149678162696	2773	tags=64%, list=15%, signal=54%	7148/4629/1281/4015/10516/4239/11117
GOBP_NEGATIVE_CHEMOTAXIS	GOBP_NEGATIVE_CHEMOTAXIS	GOBP_NEGATIVE_CHEMOTAXIS	47	0.565100353866598	1.50741020749937	0.012093543636401	0.0958159869061033	0.0774149678162696	2617	tags=34%, list=15%, signal=29%	9353/9723/10718/23768/2045/6586/91584/8828/223117/3690/335/3685/8633/56920/654429/6091
GOBP_POSITIVE_REGULATION_OF_CHEMOTAXIS	GOBP_POSITIVE_REGULATION_OF_CHEMOTAXIS	GOBP_POSITIVE_REGULATION_OF_CHEMOTAXIS	138	0.469595148307832	1.35246772675162	0.0120917639488969	0.0958159869061033	0.0774149678162696	4180	tags=41%, list=23%, signal=31%	9353/4916/7060/3929/8823/6363/1826/2255/7857/5587/64805/6387/56670/2247/6354/729230/8829/2358/5054/6366/2660/659/3565/7424/3071/1230/5159/1240/7057/1236/2260/719/8740/80310/1901/6375/728/3603/199/1524/1436/54209/3791/7941/7474/6348/10563/3576/1012/5764/1233/1235/846/3627/3569/57118
GOBP_REGULATION_OF_PLATELET_ACTIVATION	GOBP_REGULATION_OF_PLATELET_ACTIVATION	GOBP_REGULATION_OF_PLATELET_ACTIVATION	47	0.564917029171718	1.50692118724932	0.0122537206960588	0.0966967135735046	0.0781265549826015	4272	tags=43%, list=24%, signal=33%	3273/2266/170692/22915/5341/5592/640/5156/3572/1511/6403/348/2814/7099/10630/7294/2207/3569/7056/2811
GOBP_REGULATION_OF_CARDIAC_MUSCLE_CONTRACTION	GOBP_REGULATION_OF_CARDIAC_MUSCLE_CONTRACTION	GOBP_REGULATION_OF_CARDIAC_MUSCLE_CONTRACTION	70	0.531691221345025	1.46456447275586	0.0122616406331585	0.0966967135735046	0.0781265549826015	2841	tags=31%, list=16%, signal=27%	6336/845/29119/5350/287/27302/1482/4842/859/51086/148/477/5294/6262/5142/6546/1756/2702/8654/6781/5997/10021
GOBP_DENDRITIC_CELL_ANTIGEN_PROCESSING_AND_PRESENTATION	GOBP_DENDRITIC_CELL_ANTIGEN_PROCESSING_AND_PRESENTATION	GOBP_DENDRITIC_CELL_ANTIGEN_PROCESSING_AND_PRESENTATION	14	0.694603395708627	1.53957368823374	0.0123435767410992	0.0967391944593121	0.0781608776098977	2932	tags=57%, list=16%, signal=48%	6363/2213/6366/7057/10875/1236/50856/6556
GOBP_NEURON_FATE_SPECIFICATION	GOBP_NEURON_FATE_SPECIFICATION	GOBP_NEURON_FATE_SPECIFICATION	30	0.610146996148122	1.53515001995842	0.0123137279922139	0.0967391944593121	0.0781608776098977	4115	tags=57%, list=23%, signal=44%	23040/4916/30012/2737/6495/5457/8022/429/58524/6656/2736/3226/120237/170825/54738/2138/3236
GOBP_REGULATION_OF_MUSCLE_ADAPTATION	GOBP_REGULATION_OF_MUSCLE_ADAPTATION	GOBP_REGULATION_OF_MUSCLE_ADAPTATION	75	0.517091509104594	1.43938101667913	0.0122891805031646	0.0967391944593121	0.0781608776098977	4961	tags=47%, list=28%, signal=34%	221476/3479/5999/9464/27302/859/148/9472/53632/84676/3488/6442/844/816/493/3572/7222/8654/114907/57817/4625/5997/8013/199/89/2309/2308/4205/6093/6198/90523/29995/9475/4656/1906
GOBP_POSITIVE_REGULATION_OF_DEFENSE_RESPONSE	GOBP_POSITIVE_REGULATION_OF_DEFENSE_RESPONSE	GOBP_POSITIVE_REGULATION_OF_DEFENSE_RESPONSE	266	0.435416068418067	1.27332839007252	0.0123302776441612	0.0967391944593121	0.0781608776098977	4262	tags=35%, list=24%, signal=27%	2167/1268/5063/5179/120892/3929/718/5733/185/9173/11126/2219/4889/383/59067/56670/6279/23705/91662/4332/51284/9180/5294/5322/4317/729230/7097/10666/26228/2358/345611/7292/3824/4208/5054/4153/115362/51311/64581/93978/116449/3456/3572/10125/149628/1236/695/22861/100528032/11027/81793/2113/57663/22914/54106/6283/3593/11117/4023/241/940/3553/5138/58484/3603/5008/51704/7099/4068/5336/54209/5743/3558/1…
GOBP_REGULATION_OF_B_CELL_DIFFERENTIATION	GOBP_REGULATION_OF_B_CELL_DIFFERENTIATION	GOBP_REGULATION_OF_B_CELL_DIFFERENTIATION	29	0.610736308267245	1.53313059533266	0.0123830620462241	0.0968984189530388	0.0782895237727712	3937	tags=52%, list=22%, signal=40%	6422/3624/1378/115352/3071/695/54106/56833/4323/3558/3586/84433/22806/939/150372
GOBP_POSITIVE_REGULATION_OF_MUSCLE_HYPERTROPHY	GOBP_POSITIVE_REGULATION_OF_MUSCLE_HYPERTROPHY	GOBP_POSITIVE_REGULATION_OF_MUSCLE_HYPERTROPHY	26	0.630585514109396	1.55671418893568	0.0124960297394536	0.0974806023656453	0.0787599015417156	3902	tags=46%, list=22%, signal=36%	3479/9464/27302/148/9472/3572/7222/8654/57817/8013/4205/6093
GOBP_REGULATION_OF_CELL_KILLING	GOBP_REGULATION_OF_CELL_KILLING	GOBP_REGULATION_OF_CELL_KILLING	100	0.500810840229502	1.41463840403234	0.0124798866752329	0.0974806023656453	0.0787599015417156	4086	tags=43%, list=23%, signal=33%	3952/387837/6372/11126/383/59067/3075/23705/5027/10666/26228/3575/5788/3824/2213/3684/922/64581/2208/7042/3565/3071/10125/910/913/100528032/22914/3593/6375/10859/4068/1524/56253/3586/911/84868/146850/149233/7409/3458/1379/8302/3140
GOBP_COLLAGEN_ACTIVATED_SIGNALING_PATHWAY	GOBP_COLLAGEN_ACTIVATED_SIGNALING_PATHWAY	GOBP_COLLAGEN_ACTIVATED_SIGNALING_PATHWAY	17	0.682385796023121	1.59686028880584	0.0125863285763525	0.0978829091591725	0.0790849471680128	3078	tags=47%, list=17%, signal=39%	4593/4921/1285/1277/22801/1282/1284/126014
GOBP_POSITIVE_REGULATION_OF_GLUTAMATE_SECRETION	GOBP_POSITIVE_REGULATION_OF_GLUTAMATE_SECRETION	GOBP_POSITIVE_REGULATION_OF_GLUTAMATE_SECRETION	12	0.728905978873039	1.58766046256058	0.012577652153383	0.0978829091591725	0.0790849471680128	2656	tags=58%, list=15%, signal=50%	552/6860/8564/5027/553/135/4923
GOBP_PROTEIN_KINASE_C_SIGNALING	GOBP_PROTEIN_KINASE_C_SIGNALING	GOBP_PROTEIN_KINASE_C_SIGNALING	30	0.608297846674883	1.53049749873211	0.012648790320715	0.0981168429596762	0.0792739550593042	1673	tags=30%, list=9%, signal=27%	4142/3357/124925/8048/387758/148/5341/9590/27063
GOBP_ENDOCHONDRAL_BONE_MORPHOGENESIS	GOBP_ENDOCHONDRAL_BONE_MORPHOGENESIS	GOBP_ENDOCHONDRAL_BONE_MORPHOGENESIS	56	0.540207081956461	1.46435894923526	0.0126639294354377	0.0981168429596762	0.0792739550593042	3100	tags=32%, list=17%, signal=27%	1311/658/6474/4325/1749/4322/1281/1277/4208/860/5915/659/338773/55790/249/6781/4323/654
GOBP_DETECTION_OF_LIGHT_STIMULUS	GOBP_DETECTION_OF_LIGHT_STIMULUS	GOBP_DETECTION_OF_LIGHT_STIMULUS	64	0.527444023871408	1.44533474360626	0.0126746386652163	0.0981168429596762	0.0792739550593042	3284	tags=39%, list=18%, signal=32%	221391/2986/5132/25769/54112/23418/6101/6785/51761/2916/346007/23746/2978/123041/9293/1258/5146/5961/6295/7222/2792/5158/6247/2779/10692
GOBP_NEUROTRANSMITTER_RECEPTOR_LOCALIZATION_TO_POSTSYNAPTIC_SPECIALIZATION_MEMBRANE	GOBP_NEUROTRANSMITTER_RECEPTOR_LOCALIZATION_TO_POSTSYNAPTIC_SPECIALIZATION_MEMBRANE	GOBP_NEUROTRANSMITTER_RECEPTOR_LOCALIZATION_TO_POSTSYNAPTIC_SPECIALIZATION_MEMBRANE	16	0.687752727650619	1.58240120978622	0.0127383373755839	0.0984591673296275	0.0795505376102774	973	tags=25%, list=5%, signal=24%	9211/4884/10369/10082
GOBP_RESPONSE_TO_MECHANICAL_STIMULUS	GOBP_RESPONSE_TO_MECHANICAL_STIMULUS	GOBP_RESPONSE_TO_MECHANICAL_STIMULUS	195	0.450076627309441	1.3093932203813	0.0127786459835256	0.0986199319797285	0.0796804281495854	3961	tags=33%, list=22%, signal=26%	3736/3776/3356/9378/6869/1000/8200/63895/1301/6323/4131/8048/50964/859/51761/6507/6387/477/27039/3249/5311/375611/51284/5027/1277/3746/27063/56729/4313/6262/51311/4212/6546/1756/222662/8796/7057/2354/285/8740/3553/5138/1116/943/4323/55584/7099/654/9379/5290/3741/63982/5743/5024/9994/7273/10746/8989/7100/4914/9033/5764/23621/2534/64220
GOBP_MULTIVESICULAR_BODY_ORGANIZATION	GOBP_MULTIVESICULAR_BODY_ORGANIZATION	GOBP_MULTIVESICULAR_BODY_ORGANIZATION	31	-0.433278	-1.61446	0.0128297473798659	0.0988031285350443	0.079828442650002	6915	tags=68%, list=39%, signal=42%	29082/51534/91782/9525/8766/57132/7251/55048/128866/92421/9146/27183/11267/93343/79643/27243/79720/5119/84313/155382/51160
GOBP_NEGATIVE_REGULATION_OF_LIPID_STORAGE	GOBP_NEGATIVE_REGULATION_OF_LIPID_STORAGE	GOBP_NEGATIVE_REGULATION_OF_LIPID_STORAGE	21	0.644877102954962	1.53832385516937	0.0128414748659791	0.0988031285350443	0.079828442650002	4237	tags=43%, list=24%, signal=33%	1401/3952/19/3690/3685/54209/114882/3569/7124
GOBP_EXCITATORY_SYNAPSE_ASSEMBLY	GOBP_EXCITATORY_SYNAPSE_ASSEMBLY	GOBP_EXCITATORY_SYNAPSE_ASSEMBLY	24	0.630746039172859	1.53387748588706	0.0128760645164485	0.0989187023262117	0.0799218210267482	3625	tags=50%, list=20%, signal=40%	22865/2895/4916/22871/9378/4884/7476/3556/64101/9379/7474/57555
GOBP_REGULATION_OF_MICROVILLUS_ORGANIZATION	GOBP_REGULATION_OF_MICROVILLUS_ORGANIZATION	GOBP_REGULATION_OF_MICROVILLUS_ORGANIZATION	13	-0.633038	-1.91321	0.0129171706034004	0.0990839110776767	0.0800553021982166	4857	tags=77%, list=27%, signal=56%	5357/7430/7429/10083/53841/11344/5205/6624/54825/5909
GOBP_NEGATIVE_REGULATION_OF_CELL_GROWTH	GOBP_NEGATIVE_REGULATION_OF_CELL_GROWTH	GOBP_NEGATIVE_REGULATION_OF_CELL_GROWTH	177	0.45190124345046	1.31297108440103	0.0129410302396046	0.0991165270624262	0.0800816544332789	1753	tags=17%, list=10%, signal=15%	3273/6423/9353/9723/4879/186/221476/344901/6422/7143/6696/5999/26585/3624/27302/4133/81501/2045/6586/859/7490/85004/223117/1410/4633/2697/8829/2273/147906/1630
GOBP_CGMP_MEDIATED_SIGNALING	GOBP_CGMP_MEDIATED_SIGNALING	GOBP_CGMP_MEDIATED_SIGNALING	30	0.606377040583067	1.52566468708377	0.0129838527790449	0.0992940632346024	0.080225095601074	4591	tags=67%, list=26%, signal=50%	3358/3357/2986/4879/3747/948/2978/5592/7057/5138/348/50940/10846/4881/5139/3000/1910/4882/358/10900
GOBP_RESPONSE_TO_MUSCLE_STRETCH	GOBP_RESPONSE_TO_MUSCLE_STRETCH	GOBP_RESPONSE_TO_MUSCLE_STRETCH	24	0.62916135843147	1.53002378572792	0.0130512463836617	0.099658686509683	0.0805196946551242	3504	tags=38%, list=20%, signal=30%	1000/8048/859/27063/6262/6546/1756/5290/7273
GOBP_CEREBROSPINAL_FLUID_CIRCULATION	GOBP_CEREBROSPINAL_FLUID_CIRCULATION	GOBP_CEREBROSPINAL_FLUID_CIRCULATION	10	0.770440867386889	1.59283404053946	0.0131182300286329	0.0998684530041258	0.0806891764602027	1758	tags=50%, list=10%, signal=45%	361/144535/339829/200373/1770
GOBP_POSTSYNAPTIC_MEMBRANE_ORGANIZATION	GOBP_POSTSYNAPTIC_MEMBRANE_ORGANIZATION	GOBP_POSTSYNAPTIC_MEMBRANE_ORGANIZATION	34	0.602583091955893	1.54215226041623	0.0131133312173801	0.0998684530041258	0.0806891764602027	3662	tags=47%, list=20%, signal=38%	22871/9378/4593/5649/1000/22829/57502/2743/388336/375323/64101/348/9379/2668/57555/8292
GOBP_NEGATIVE_REGULATION_OF_VASCULATURE_DEVELOPMENT	GOBP_NEGATIVE_REGULATION_OF_VASCULATURE_DEVELOPMENT	GOBP_NEGATIVE_REGULATION_OF_VASCULATURE_DEVELOPMENT	92	0.509867187770079	1.43576906215865	0.0132899856537696	0.100872188408116	0.0815001491016693	3334	tags=35%, list=19%, signal=28%	3273/9723/4879/140862/7060/10218/7058/23213/51378/11126/9510/1634/1285/5617/729230/5054/493/5176/6678/7042/7057/22846/285/7010/11117/56999/5797/1284/4881/350/7075/3339
GOBP_REGULATION_OF_EPITHELIAL_TO_MESENCHYMAL_TRANSITION	GOBP_REGULATION_OF_EPITHELIAL_TO_MESENCHYMAL_TRANSITION	GOBP_REGULATION_OF_EPITHELIAL_TO_MESENCHYMAL_TRANSITION	91	0.507668624997399	1.43035803664354	0.013276506966494	0.100872188408116	0.0815001491016693	3767	tags=29%, list=21%, signal=23%	6910/6423/6422/8092/7043/2042/26585/90102/10979/3249/1277/147906/7074/10439/9241/7042/25937/3553/7046/7291/399473/51176/10630/79755/753/1601
GOBP_CDC42_PROTEIN_SIGNAL_TRANSDUCTION	GOBP_CDC42_PROTEIN_SIGNAL_TRANSDUCTION	GOBP_CDC42_PROTEIN_SIGNAL_TRANSDUCTION	14	0.691894949690525	1.53357047510344	0.0134572627963347	0.101988700802806	0.0824022404320659	3813	tags=64%, list=21%, signal=51%	345/8829/6014/19/335/57381/348/9423/7454
GOBP_DENDRITE_SELF_AVOIDANCE	GOBP_DENDRITE_SELF_AVOIDANCE	GOBP_DENDRITE_SELF_AVOIDANCE	17	0.678670285169492	1.58816557128774	0.0134789615231486	0.102000225298677	0.0824115517015704	1073	tags=35%, list=6%, signal=33%	6900/27255/91624/1826/152330/63923
GOBP_POSITIVE_REGULATION_OF_CALCIUM_ION_TRANSMEMBRANE_TRANSPORTER_ACTIVITY	GOBP_POSITIVE_REGULATION_OF_CALCIUM_ION_TRANSMEMBRANE_TRANSPORTER_ACTIVITY	GOBP_POSITIVE_REGULATION_OF_CALCIUM_ION_TRANSMEMBRANE_TRANSPORTER_ACTIVITY	35	0.597937529867212	1.54345794454449	0.0135187381399839	0.102148312851448	0.0825311997217176	3833	tags=43%, list=21%, signal=34%	10345/287/781/57158/6769/9472/5311/844/6262/342667/783/5336/30845/9001/9992
GOBP_REGULATION_OF_PROTEIN_AUTOPHOSPHORYLATION	GOBP_REGULATION_OF_PROTEIN_AUTOPHOSPHORYLATION	GOBP_REGULATION_OF_PROTEIN_AUTOPHOSPHORYLATION	41	0.568407218759216	1.49232991456024	0.0135637496958475	0.10233545479479	0.0826824019165568	3274	tags=29%, list=18%, signal=24%	9370/26585/2045/56034/91662/10457/9770/5788/7424/80310/92597/152110
GOBP_TELOMERASE_RNA_LOCALIZATION	GOBP_TELOMERASE_RNA_LOCALIZATION	GOBP_TELOMERASE_RNA_LOCALIZATION	19	-0.531525	-1.73532	0.0136387668091676	0.102748086766531	0.0830157898181352	5065	tags=74%, list=28%, signal=53%	5394/908/7203/6950/10575/22948/10694/8607/10574/10576/55651/55505/55135/10856
GOBP_REGULATION_OF_CARDIAC_MUSCLE_CONTRACTION_BY_REGULATION_OF_THE_RELEASE_OF_SEQUESTERED_CALCIUM_ION	GOBP_REGULATION_OF_CARDIAC_MUSCLE_CONTRACTION_BY_REGULATION_OF_THE_RELEASE_OF_SEQUESTERED_CALCIUM_ION	GOBP_REGULATION_OF_CARDIAC_MUSCLE_CONTRACTION_BY_REGULATION_OF_THE_RELEASE_OF_SEQUESTERED_CALCIUM_ION	20	0.654548043537182	1.56498306716421	0.0136901616388983	0.102981796256891	0.0832046164770132	2251	tags=35%, list=13%, signal=31%	845/5350/287/477/6262/6546/1756
GOBP_REGULATION_OF_REGULATED_SECRETORY_PATHWAY	GOBP_REGULATION_OF_REGULATED_SECRETORY_PATHWAY	GOBP_REGULATION_OF_REGULATED_SECRETORY_PATHWAY	136	0.470721697546681	1.35298422536712	0.0137578478054241	0.103337177795571	0.0834917486275837	3967	tags=35%, list=22%, signal=27%	143425/1268/3745/3356/22871/120892/6860/140730/83849/8941/148/107/8832/1142/729230/8973/7476/2213/127833/3684/23208/640/5579/8913/3565/3071/148281/135/84106/2241/8911/341359/1812/9498/783/5030/6855/3351/3689/2268/6857/84258/8912/116443/23621/8448/5724
GOBP_CEREBRAL_CORTEX_RADIALLY_ORIENTED_CELL_MIGRATION	GOBP_CEREBRAL_CORTEX_RADIALLY_ORIENTED_CELL_MIGRATION	GOBP_CEREBRAL_CORTEX_RADIALLY_ORIENTED_CELL_MIGRATION	31	0.603183514883005	1.52266782351399	0.0137906233763188	0.103429675322391	0.0835664824302935	3495	tags=42%, list=19%, signal=34%	5649/5455/2737/8941/64805/285025/27185/653464/7101/85458/266727/2290/26468
GOBP_COCHLEA_DEVELOPMENT	GOBP_COCHLEA_DEVELOPMENT	GOBP_COCHLEA_DEVELOPMENT	49	0.561206278102021	1.50078613408479	0.0138258870081246	0.103540531594177	0.0836560492655335	2287	tags=29%, list=13%, signal=25%	3776/2558/4916/9096/3777/2561/6495/6935/53904/115908/3249/375611/5816/5456
GOBP_REGULATION_OF_LYMPHOCYTE_MEDIATED_IMMUNITY	GOBP_REGULATION_OF_LYMPHOCYTE_MEDIATED_IMMUNITY	GOBP_REGULATION_OF_LYMPHOCYTE_MEDIATED_IMMUNITY	165	0.457852844678448	1.32327866087941	0.0138525167996364	0.10358649766592	0.0836931877648542	4547	tags=40%, list=25%, signal=30%	3952/387837/55061/718/11126/383/1378/59067/3554/23705/5027/729230/10666/3575/7292/5788/3824/2213/114548/2208/116449/3456/3565/3071/10125/910/695/11006/913/100528032/22914/3593/940/3553/6375/10859/200558/339390/53833/4068/54209/3558/30009/56253/3586/8809/911/604/55183/84868/7454/146850/149233/7409/1379/10225/8302/3140/3569/7124/91543/909/79915/6504/163486/9437
GOBP_NEGATIVE_REGULATION_OF_AMINO_ACID_TRANSPORT	GOBP_NEGATIVE_REGULATION_OF_AMINO_ACID_TRANSPORT	GOBP_NEGATIVE_REGULATION_OF_AMINO_ACID_TRANSPORT	15	0.690143341681279	1.55812805901692	0.0139064096356245	0.10383589469436	0.0838946892423587	3166	tags=53%, list=18%, signal=44%	3952/11255/7200/5999/4889/2917/5997/3351
GOBP_LIGAND_GATED_ION_CHANNEL_SIGNALING_PATHWAY	GOBP_LIGAND_GATED_ION_CHANNEL_SIGNALING_PATHWAY	GOBP_LIGAND_GATED_ION_CHANNEL_SIGNALING_PATHWAY	22	0.636993622225658	1.52779747013942	0.0139645492985005	0.104035441621665	0.084055914101111	3619	tags=59%, list=20%, signal=47%	2895/2891/2890/5354/2901/2893/2892/2894/80315/2899/2900/2898/116443
GOBP_MAINTENANCE_OF_LOCATION_IN_CELL	GOBP_MAINTENANCE_OF_LOCATION_IN_CELL	GOBP_MAINTENANCE_OF_LOCATION_IN_CELL	209	0.443993203201592	1.29163325303539	0.0139742957193097	0.104035441621665	0.084055914101111	3896	tags=31%, list=22%, signal=24%	213/3358/196541/3357/10345/845/3356/5350/7781/287/6363/6261/4842/55704/7220/57158/5587/23345/9472/477/6279/2829/84502/2901/2247/5311/5027/6263/6014/5788/57338/844/3708/930/6366/6262/6546/1756/1234/169026/1236/5552/1812/4923/286527/3709/4283/348/6375/2814/6373/5336/2149/54832/7782/8989/7070/6348/920/9001/5144/10142/1193/23230
GOBP_REGULATION_OF_BONE_RESORPTION	GOBP_REGULATION_OF_BONE_RESORPTION	GOBP_REGULATION_OF_BONE_RESORPTION	41	0.567194380437699	1.48914565713178	0.0140510643209605	0.104146818390697	0.0841459014744971	4152	tags=41%, list=23%, signal=32%	9607/3375/6696/81501/5027/4160/3690/338773/57817/1901/1436/952/5166/7128/4763/8600/3569
GOBP_CELLULAR_RESPONSE_TO_ALCOHOL	GOBP_CELLULAR_RESPONSE_TO_ALCOHOL	GOBP_CELLULAR_RESPONSE_TO_ALCOHOL	86	0.506782789037182	1.42279	0.0140494053632861	0.104146818390697	0.0841459014744971	3854	tags=31%, list=21%, signal=25%	1545/7350/1581/6422/2741/5563/3624/107/5737/266743/3779/7292/1536/687/5729/54331/94241/108/3709/111/5030/23209/9962/2309/6648/11184/54464
GOBP_MALE_SEX_DIFFERENTIATION	GOBP_MALE_SEX_DIFFERENTIATION	GOBP_MALE_SEX_DIFFERENTIATION	158	0.45656663191132	1.31936340484277	0.0140163026202695	0.104146818390697	0.0841459014744971	3977	tags=31%, list=22%, signal=24%	2492/3973/1545/4142/6423/11086/64478/6422/2099/4036/190/122042/56956/3624/10388/23414/2255/132625/367/7490/8747/6716/3552/7484/2697/2674/5156/7042/58524/317719/4920/5159/269/7046/4323/654/80000/51804/51742/7474/221823/8748/4914/867/50846/1761/6736/10046/5926
GOBP_ADAPTATION_OF_SIGNALING_PATHWAY	GOBP_ADAPTATION_OF_SIGNALING_PATHWAY	GOBP_ADAPTATION_OF_SIGNALING_PATHWAY	21	0.641463858362067	1.53018172148728	0.0140986626170936	0.104346617173365	0.0843073298209495	3554	tags=52%, list=20%, signal=42%	3357/2915/155/1814/100506013/6295/6247/3351/154/407/54550
GOBP_PROTEIN_HOMOOLIGOMERIZATION	GOBP_PROTEIN_HOMOOLIGOMERIZATION	GOBP_PROTEIN_HOMOOLIGOMERIZATION	186	0.452128513844726	1.31491631734235	0.0141237520104631	0.104379483059782	0.0843338839652155	3834	tags=29%, list=21%, signal=23%	3736/361/386617/3739/8001/3745/1311/79689/3751/23627/3747/3788/3743/6261/170850/93107/6506/362/9312/51733/5311/6263/255022/23089/3746/735/3738/115362/220/7732/5961/3737/22861/4355/6999/169522/241/146212/56302/51466/58484/6247/23237/348980/30845/3741/5024/57528/8989/4143/6648/84433/9033/115207
GOBP_POSITIVE_REGULATION_OF_LIPID_METABOLIC_PROCESS	GOBP_POSITIVE_REGULATION_OF_LIPID_METABOLIC_PROCESS	GOBP_POSITIVE_REGULATION_OF_LIPID_METABOLIC_PROCESS	144	0.460626063710656	1.32893895553965	0.0141662081788313	0.10454041218101	0.0844639073897278	3847	tags=30%, list=21%, signal=24%	27329/9370/3358/3357/1581/3356/552/336/6363/2246/185/5587/64805/3552/2322/2247/225/2358/930/6366/341/5156/335/5159/10580/1236/7010/3553/348/8013/2321/7291/654/1081/5743/64137/2268/2170/2168/83643/1601/60481/388121
GOBP_RETINA_VASCULATURE_DEVELOPMENT_IN_CAMERA_TYPE_EYE	GOBP_RETINA_VASCULATURE_DEVELOPMENT_IN_CAMERA_TYPE_EYE	GOBP_RETINA_VASCULATURE_DEVELOPMENT_IN_CAMERA_TYPE_EYE	19	0.656383837624369	1.56090152807806	0.0142440615738488	0.104961707369979	0.0848042947775565	2622	tags=53%, list=15%, signal=45%	1545/8829/196740/5156/659/25932/5159/1282/57381/8322
GOBP_IMMUNE_RESPONSE_REGULATING_SIGNALING_PATHWAY	GOBP_IMMUNE_RESPONSE_REGULATING_SIGNALING_PATHWAY	GOBP_IMMUNE_RESPONSE_REGULATING_SIGNALING_PATHWAY	387	0.416752541802478	1.22712166285741	0.0142732083163751	0.105023388703459	0.0848541304949598	4296	tags=33%, list=24%, signal=26%	4340/92747/5063/2099/387837/338339/81035/948/3929/5678/11213/11126/2219/23547/1378/131450/26253/353376/115352/7096/4332/51284/7097/10666/26228/151888/10333/57864/2358/345611/2214/5602/5788/3824/4208/2213/4153/930/89857/51311/3937/640/64581/93978/54900/5142/23643/3702/5579/3071/931/1240/2359/388325/1236/84106/695/56244/11006/285852/2241/945/100528032/9840/11027/50852/81793/719/23180/22914/54106/22…
GOBP_CYTOPLASMIC_PATTERN_RECOGNITION_RECEPTOR_SIGNALING_PATHWAY_IN_RESPONSE_TO_VIRUS	GOBP_CYTOPLASMIC_PATTERN_RECOGNITION_RECEPTOR_SIGNALING_PATHWAY_IN_RESPONSE_TO_VIRUS	GOBP_CYTOPLASMIC_PATTERN_RECOGNITION_RECEPTOR_SIGNALING_PATHWAY_IN_RESPONSE_TO_VIRUS	29	-0.445232	-1.61186	0.0143048424693514	0.105103166689784	0.0849185874863579	4104	tags=41%, list=23%, signal=32%	79132/54941/79671/63906/7105/81570/3661/3665/8638/89870/708/11331
GOBP_PEPTIDYL_ARGININE_METHYLATION	GOBP_PEPTIDYL_ARGININE_METHYLATION	GOBP_PEPTIDYL_ARGININE_METHYLATION	16	-0.549224	-1.71735	0.0143671349558732	0.10525488000281	0.0850411649561985	3654	tags=44%, list=20%, signal=35%	56341/10498/55352/65094/54496/3276/9971
GOBP_POSITIVE_REGULATION_OF_CYCLASE_ACTIVITY	GOBP_POSITIVE_REGULATION_OF_CYCLASE_ACTIVITY	GOBP_POSITIVE_REGULATION_OF_CYCLASE_ACTIVITY	21	-0.493688	-1.68344	0.0143539189065097	0.10525488000281	0.0850411649561985	2019	tags=38%, list=11%, signal=34%	136/5595/84876/4843/2980/3208/2981/1816
GOBP_BASE_EXCISION_REPAIR_GAP_FILLING	GOBP_BASE_EXCISION_REPAIR_GAP_FILLING	GOBP_BASE_EXCISION_REPAIR_GAP_FILLING	13	-0.626815	-1.8944	0.0145430831410653	0.106298888224959	0.0858846762065371	4191	tags=85%, list=23%, signal=65%	79661/5428/5426/5423/328/2237/3978/5111/27343/11284/5424
GOBP_B_CELL_RECEPTOR_SIGNALING_PATHWAY	GOBP_B_CELL_RECEPTOR_SIGNALING_PATHWAY	GOBP_B_CELL_RECEPTOR_SIGNALING_PATHWAY	56	0.538029129945579	1.45845509564898	0.0145516974582932	0.106298888224959	0.0858846762065371	4207	tags=54%, list=23%, signal=41%	115352/4332/26228/5788/4208/2213/930/89857/640/3702/5579/3071/931/695/23180/26191/973/974/1493/5336/952/5293/660/123920/933/148823/5583/257144/150372/9404
GOBP_REGULATION_OF_T_HELPER_1_TYPE_IMMUNE_RESPONSE	GOBP_REGULATION_OF_T_HELPER_1_TYPE_IMMUNE_RESPONSE	GOBP_REGULATION_OF_T_HELPER_1_TYPE_IMMUNE_RESPONSE	29	0.606727224966703	1.52306659850769	0.014573232251807	0.106302581577034	0.0858876602673519	4478	tags=59%, list=25%, signal=44%	6363/9173/3554/729230/7292/3593/3553/6375/6556/30009/941/8809/84868/149233/9655/3142/6504
GOBP_COLLAGEN_ACTIVATED_TYROSINE_KINASE_RECEPTOR_SIGNALING_PATHWAY	GOBP_COLLAGEN_ACTIVATED_TYROSINE_KINASE_RECEPTOR_SIGNALING_PATHWAY	GOBP_COLLAGEN_ACTIVATED_TYROSINE_KINASE_RECEPTOR_SIGNALING_PATHWAY	12	0.723932709031027	1.57682797644212	0.0146581296228662	0.10676778853543	0.086263526371486	2957	tags=50%, list=16%, signal=42%	4593/4921/1285/1277/1282/1284
GOBP_AMP_BIOSYNTHETIC_PROCESS	GOBP_AMP_BIOSYNTHETIC_PROCESS	GOBP_AMP_BIOSYNTHETIC_PROCESS	12	-0.637814	-1.79956	0.015007135714354	0.108006510970594	0.0872643578668134	6450	tags=92%, list=36%, signal=59%	2618/5198/10606/132/471/3251/5634/100/318/158/353
GOBP_NEGATIVE_REGULATION_OF_RESPONSE_TO_FOOD	GOBP_NEGATIVE_REGULATION_OF_RESPONSE_TO_FOOD	GOBP_NEGATIVE_REGULATION_OF_RESPONSE_TO_FOOD	11	0.74984339567062	1.59017064966659	0.0150188866990766	0.108006510970594	0.0872643578668134	606	tags=27%, list=3%, signal=26%	3952/9607/80763
GOBP_REGULATION_OF_DOPAMINERGIC_NEURON_DIFFERENTIATION	GOBP_REGULATION_OF_DOPAMINERGIC_NEURON_DIFFERENTIATION	GOBP_REGULATION_OF_DOPAMINERGIC_NEURON_DIFFERENTIATION	10	0.7639687193235	1.57945331505206	0.014920702023624	0.108006510970594	0.0872643578668134	2658	tags=50%, list=15%, signal=43%	6423/6422/26281/7074/22943
GOBP_REGULATION_OF_CARDIAC_MUSCLE_CELL_MEMBRANE_REPOLARIZATION	GOBP_REGULATION_OF_CARDIAC_MUSCLE_CELL_MEMBRANE_REPOLARIZATION	GOBP_REGULATION_OF_CARDIAC_MUSCLE_CELL_MEMBRANE_REPOLARIZATION	26	0.626302948682346	1.54614190299482	0.0149090210133694	0.108006510970594	0.0872643578668134	3869	tags=54%, list=22%, signal=42%	287/781/859/3753/23704/2697/2702/6324/6330/2316/3741/10142/9992/81033
GOBP_REGULATION_OF_NITRIC_OXIDE_SYNTHASE_ACTIVITY	GOBP_REGULATION_OF_NITRIC_OXIDE_SYNTHASE_ACTIVITY	GOBP_REGULATION_OF_NITRIC_OXIDE_SYNTHASE_ACTIVITY	36	0.585371465906964	1.51084472095214	0.0149770881470427	0.108006510970594	0.0872643578668134	2853	tags=36%, list=16%, signal=30%	4883/3952/3357/1268/186/859/3552/493/2208/1269/3553/348/340481
GOBP_STRESS_FIBER_ASSEMBLY	GOBP_STRESS_FIBER_ASSEMBLY	GOBP_STRESS_FIBER_ASSEMBLY	102	0.486721084154904	1.37724832179925	0.0148701300660805	0.108006510970594	0.0872643578668134	3965	tags=29%, list=22%, signal=23%	4653/23671/6422/6869/7043/55704/22843/90102/10979/8829/79822/335/10395/10580/221692/10391/8477/2006/1901/51466/7046/90167/79933/1902/84952/22899/5295/7454/6093/3688
GOBP_ORGANIC_HYDROXY_COMPOUND_TRANSPORT	GOBP_ORGANIC_HYDROXY_COMPOUND_TRANSPORT	GOBP_ORGANIC_HYDROXY_COMPOUND_TRANSPORT	264	0.436016189305831	1.27574393102652	0.0148710336787094	0.108006510970594	0.0872643578668134	4057	tags=32%, list=23%, signal=25%	1137/9370/3952/143425/2587/1268/345/1394/3745/1581/4986/9607/3356/26281/11255/10351/1588/6696/336/6860/948/366/4842/6579/6554/114880/83849/185/338/1814/6530/6387/2824/9194/4481/8973/1133/19/1582/4129/127833/23208/341/3690/335/5865/3737/148281/135/159963/341359/1812/53919/348/140/10859/283238/347051/654/3351/1141/6526/54209/2912/133418/64137/7432/6857/5021/201780/2668/84258/114882/29881/23461/1155…
GOBP_RESPONSE_TO_STEROID_HORMONE	GOBP_RESPONSE_TO_STEROID_HORMONE	GOBP_RESPONSE_TO_STEROID_HORMONE	316	0.420499181376788	1.23362900067822	0.0150204900518947	0.108006510970594	0.0872643578668134	5770	tags=43%, list=32%, signal=30%	9370/1545/361/196541/1036/4250/121278/9353/4916/6422/55885/5241/2099/6869/552/6696/336/190/7043/590/9420/4747/7356/2103/6586/367/11170/387758/383/6716/84709/10888/477/8626/266743/2322/799/4015/1446/2908/1277/7097/84676/1261/5069/1536/4129/5122/2660/2/5176/687/7042/167465/6750/6753/7057/2354/26508/5458/7101/478/114907/8928/249/6781/8284/8013/140880/3557/199/654/5290/3351/5743/952/5021/6752/3586/23…
GOBP_POSITIVE_REGULATION_OF_CELLULAR_COMPONENT_BIOGENESIS	GOBP_POSITIVE_REGULATION_OF_CELLULAR_COMPONENT_BIOGENESIS	GOBP_POSITIVE_REGULATION_OF_CELLULAR_COMPONENT_BIOGENESIS	466	0.41010684916082	1.20721082853385	0.0150204900518947	0.108006510970594	0.0872643578668134	4842	tags=31%, list=27%, signal=23%	6910/4653/347731/7401/3273/22865/139065/2895/114798/6422/84631/22871/9378/2099/171024/158038/6869/7058/89795/64084/23768/7043/948/6363/2823/25802/4131/6101/1809/859/55704/22843/90102/11141/57451/5341/64805/23316/10979/54674/22873/10178/5027/8829/10333/19/3567/442721/7476/8115/6366/115362/2660/64581/1307/335/122664/3936/4868/3071/472/3556/26052/1236/654429/4478/4915/9079/2241/6886/8477/79953/7010/…
GOBP_POSITIVE_REGULATION_OF_LIPID_KINASE_ACTIVITY	GOBP_POSITIVE_REGULATION_OF_LIPID_KINASE_ACTIVITY	GOBP_POSITIVE_REGULATION_OF_LIPID_KINASE_ACTIVITY	37	0.579390469161761	1.50284731374562	0.0151407705501497	0.108716754447453	0.0878382023543372	3341	tags=38%, list=19%, signal=31%	6363/5587/64805/2322/2247/2358/930/6366/5156/5159/1236/7010/2321/2268
GOBP_DNA_STRAND_ELONGATION_INVOLVED_IN_DNA_REPLICATION	GOBP_DNA_STRAND_ELONGATION_INVOLVED_IN_DNA_REPLICATION	GOBP_DNA_STRAND_ELONGATION_INVOLVED_IN_DNA_REPLICATION	15	-0.571688	-1.73065	0.0152072026345066	0.109038878464441	0.0880984639371194	5780	tags=80%, list=32%, signal=54%	5983/54107/10714/4172/5984/4173/5426/9837/3978/5111/4176/5425
GOBP_REGULATION_OF_RESPIRATORY_GASEOUS_EXCHANGE_BY_NERVOUS_SYSTEM_PROCESS	GOBP_REGULATION_OF_RESPIRATORY_GASEOUS_EXCHANGE_BY_NERVOUS_SYSTEM_PROCESS	GOBP_REGULATION_OF_RESPIRATORY_GASEOUS_EXCHANGE_BY_NERVOUS_SYSTEM_PROCESS	13	0.71186752879043	1.56835840366015	0.0154863336534571	0.110787576926907	0.089511332911947	4836	tags=92%, list=27%, signal=67%	30012/22871/2741/8929/477/57616/5090/170825/57555/54413/2744/134
GOBP_REGULATION_OF_STRIATED_MUSCLE_CELL_DIFFERENTIATION	GOBP_REGULATION_OF_STRIATED_MUSCLE_CELL_DIFFERENTIATION	GOBP_REGULATION_OF_STRIATED_MUSCLE_CELL_DIFFERENTIATION	79	0.507264699692316	1.4123413096232	0.0155108441100993	0.110787576926907	0.089511332911947	3559	tags=32%, list=20%, signal=25%	221476/3479/6474/5999/26585/27302/1482/150572/859/9472/93649/9734/84525/4208/55553/338773/22943/57817/5997/4618/4323/5629/91807/627/89
GOBP_RESPONSE_TO_BMP	GOBP_RESPONSE_TO_BMP	GOBP_RESPONSE_TO_BMP	163	0.457790258834265	1.32263897076471	0.0155168357001483	0.110787576926907	0.089511332911947	3265	tags=29%, list=18%, signal=24%	6423/402117/1311/6422/6424/658/8200/4036/7043/392255/1749/26585/27302/8929/91851/23213/50964/2200/8287/348093/7130/81792/10468/6664/494470/222663/860/151449/11167/9241/7042/659/4920/26508/56963/22943/64388/94031/7044/6498/6425/5654/55273/8646/654/1958/3791/51176
GOBP_RESPONSE_TO_MACROPHAGE_COLONY_STIMULATING_FACTOR	GOBP_RESPONSE_TO_MACROPHAGE_COLONY_STIMULATING_FACTOR	GOBP_RESPONSE_TO_MACROPHAGE_COLONY_STIMULATING_FACTOR	13	0.711599211819942	1.5677672583157	0.0156740445042353	0.111594781646352	0.0901635176818876	3211	tags=69%, list=18%, signal=57%	81501/5153/7097/26228/2241/5138/7099/1436/54209
GOBP_REGULATION_OF_ACTIN_FILAMENT_BUNDLE_ASSEMBLY	GOBP_REGULATION_OF_ACTIN_FILAMENT_BUNDLE_ASSEMBLY	GOBP_REGULATION_OF_ACTIN_FILAMENT_BUNDLE_ASSEMBLY	97	0.498523485628054	1.4054534453071	0.0156738886930648	0.111594781646352	0.0901635176818876	3902	tags=33%, list=22%, signal=26%	4653/23671/6422/171024/6869/7043/55704/22843/90102/5341/10979/8829/50944/79822/335/10395/10391/8477/1901/51466/7046/90167/2316/5962/79933/1902/84952/11346/22899/5295/7454/6093
GOBP_CELLULAR_PROCESS_INVOLVED_IN_REPRODUCTION_IN_MULTICELLULAR_ORGANISM	GOBP_CELLULAR_PROCESS_INVOLVED_IN_REPRODUCTION_IN_MULTICELLULAR_ORGANISM	GOBP_CELLULAR_PROCESS_INVOLVED_IN_REPRODUCTION_IN_MULTICELLULAR_ORGANISM	366	0.418534315027375	1.23226642625337	0.0157707171400236	0.111967661717443	0.0904647878522941	4516	tags=32%, list=25%, signal=25%	2492/56163/54514/27136/56154/374308/646/101928601/9576/171483/676/54937/100129278/9353/6422/3479/1618/658/11055/283417/646480/26108/168391/29118/7704/390243/3624/317761/10388/9444/6586/122402/643376/7490/8900/56155/2515/63946/221400/22873/124626/6954/7130/58494/1909/171484/5806/171482/56729/64753/401024/54456/84072/152015/317719/140690/84944/83700/375337/644890/344758/472/8654/64100/63951/338773/…
GOBP_POSITIVE_REGULATION_OF_KINASE_ACTIVITY	GOBP_POSITIVE_REGULATION_OF_KINASE_ACTIVITY	GOBP_POSITIVE_REGULATION_OF_KINASE_ACTIVITY	460	0.40920487997968	1.20470294942981	0.0157707171400236	0.111967661717443	0.0904647878522941	4030	tags=28%, list=22%, signal=23%	9370/255324/4142/3952/285220/3357/2915/4916/9607/3479/3356/658/54769/4593/10718/5649/2044/120892/50507/6363/4921/2042/26585/238/2045/1136/2246/51378/55704/8941/148/5587/64805/56034/10979/148252/54757/2322/116/10178/2247/5311/5027/5294/26228/2688/10333/2066/2358/345611/1795/9770/5788/8115/930/6366/493/3937/3690/5156/2209/284/7042/659/4920/3565/7424/3071/57091/10125/5159/7057/23533/1236/8654/4915/2…
GOBP_RIBONUCLEOSIDE_MONOPHOSPHATE_BIOSYNTHETIC_PROCESS	GOBP_RIBONUCLEOSIDE_MONOPHOSPHATE_BIOSYNTHETIC_PROCESS	GOBP_RIBONUCLEOSIDE_MONOPHOSPHATE_BIOSYNTHETIC_PROCESS	32	-0.399682	-1.48777	0.0159138677751532	0.112667509248459	0.091030232887505	6450	tags=69%, list=36%, signal=44%	2618/7371/5198/7372/790/10606/132/471/3251/5634/1723/83549/271/7378/3614/100/3615/318/158/54963/353/978
GOBP_FACE_DEVELOPMENT	GOBP_FACE_DEVELOPMENT	GOBP_FACE_DEVELOPMENT	48	0.53908188414861	1.44197006045259	0.015903744350842	0.112667509248459	0.091030232887505	4133	tags=35%, list=23%, signal=27%	7043/1749/83690/1277/83716/1909/4313/5156/220/9241/22943/4621/51176/7474/25836/64220/6899
GOBP_MANGANESE_ION_TRANSPORT	GOBP_MANGANESE_ION_TRANSPORT	GOBP_MANGANESE_ION_TRANSPORT	16	0.677890279306152	1.55970940564747	0.0159906298513668	0.113052634823299	0.0913413968690513	2932	tags=44%, list=16%, signal=37%	7224/7220/7223/7225/57113/7222/6556
GOBP_REGULATION_OF_DELAYED_RECTIFIER_POTASSIUM_CHANNEL_ACTIVITY	GOBP_REGULATION_OF_DELAYED_RECTIFIER_POTASSIUM_CHANNEL_ACTIVITY	GOBP_REGULATION_OF_DELAYED_RECTIFIER_POTASSIUM_CHANNEL_ACTIVITY	18	0.672740560987628	1.58586436873607	0.0160742463179912	0.113485077007605	0.09169079052309	1349	tags=28%, list=8%, signal=26%	3788/7881/3753/9472/23704
GOBP_CELL_MIGRATION_INVOLVED_IN_HEART_DEVELOPMENT	GOBP_CELL_MIGRATION_INVOLVED_IN_HEART_DEVELOPMENT	GOBP_CELL_MIGRATION_INVOLVED_IN_HEART_DEVELOPMENT	20	0.648271382254735	1.54997596612351	0.0161955177825739	0.114181788550783	0.0922537018224868	3249	tags=40%, list=18%, signal=33%	6910/9464/11149/1909/5159/6591/7291/8642
GOBP_SENSORY_ORGAN_MORPHOGENESIS	GOBP_SENSORY_ORGAN_MORPHOGENESIS	GOBP_SENSORY_ORGAN_MORPHOGENESIS	262	0.436571290999744	1.27795562026398	0.0163714885354388	0.115261663713987	0.0931261919330045	3999	tags=34%, list=22%, signal=27%	7401/3167/8076/9096/1295/1301/1749/6096/1826/23418/2737/2255/6101/118427/5396/6495/2202/2200/1296/6935/51761/55714/362/1290/4211/53904/115908/3249/145258/64072/2247/50939/1289/6496/6664/1909/5146/221935/5915/220/9241/2299/4920/9935/5456/222662/579/6656/10804/1750/2792/4915/84465/80184/30813/5797/7472/7291/5629/55584/51057/6247/27152/2779/25806/348980/3791/2290/130497/51804/2201/91156/639/7474/707…
GOBP_POSITIVE_REGULATION_OF_MONOCYTE_CHEMOTACTIC_PROTEIN_1_PRODUCTION	GOBP_POSITIVE_REGULATION_OF_MONOCYTE_CHEMOTACTIC_PROTEIN_1_PRODUCTION	GOBP_POSITIVE_REGULATION_OF_MONOCYTE_CHEMOTACTIC_PROTEIN_1_PRODUCTION	13	0.708394776907764	1.56070737396891	0.0166125991429507	0.116133185846715	0.0938303422531636	3001	tags=38%, list=17%, signal=32%	9370/8832/64581/3553/7291
GOBP_NEGATIVE_REGULATION_OF_FATTY_ACID_BIOSYNTHETIC_PROCESS	GOBP_NEGATIVE_REGULATION_OF_FATTY_ACID_BIOSYNTHETIC_PROCESS	GOBP_NEGATIVE_REGULATION_OF_FATTY_ACID_BIOSYNTHETIC_PROCESS	15	0.682714790526548	1.54135671125048	0.0166331209798263	0.116133185846715	0.0938303422531636	317	tags=20%, list=2%, signal=20%	33/345/1581
GOBP_REGULATION_OF_B_CELL_RECEPTOR_SIGNALING_PATHWAY	GOBP_REGULATION_OF_B_CELL_RECEPTOR_SIGNALING_PATHWAY	GOBP_REGULATION_OF_B_CELL_RECEPTOR_SIGNALING_PATHWAY	21	0.636510841395436	1.51836653357021	0.0166130423563467	0.116133185846715	0.0938303422531636	5475	tags=81%, list=31%, signal=56%	115352/26228/2213/930/640/5579/26191/123920/933/148823/5583/257144/150372/9404/11314/57181/23228
GOBP_POSITIVE_REGULATION_OF_FIBROBLAST_MIGRATION	GOBP_POSITIVE_REGULATION_OF_FIBROBLAST_MIGRATION	GOBP_POSITIVE_REGULATION_OF_FIBROBLAST_MIGRATION	14	0.68462858724048	1.51746473691331	0.0166127136264103	0.116133185846715	0.0938303422531636	2379	tags=43%, list=13%, signal=37%	5063/4921/9590/59/6546/7057
GOBP_REGULATION_OF_COAGULATION	GOBP_REGULATION_OF_COAGULATION	GOBP_REGULATION_OF_COAGULATION	70	0.523915592816177	1.44314619681012	0.0165847153182981	0.116133185846715	0.0938303422531636	3374	tags=30%, list=19%, signal=24%	3273/2243/5340/2266/7448/948/1361/2244/2191/170692/710/5055/5592/5054/5156/7057/348/462/350/2149/947
GOBP_DICARBOXYLIC_ACID_TRANSPORT	GOBP_DICARBOXYLIC_ACID_TRANSPORT	GOBP_DICARBOXYLIC_ACID_TRANSPORT	91	0.503055501296928	1.41736054529959	0.0166205476916574	0.116133185846715	0.0938303422531636	4237	tags=42%, list=24%, signal=32%	284111/11255/552/7200/4036/6860/2911/6507/6506/4889/115111/8564/477/6511/375611/5027/2697/2917/2670/3766/57084/57030/84230/553/135/4915/4923/116369/2912/10630/1836/3688/5172/2350/4763/253512/10057/7124
GOBP_POSITIVE_REGULATION_OF_CELL_SUBSTRATE_JUNCTION_ORGANIZATION	GOBP_POSITIVE_REGULATION_OF_CELL_SUBSTRATE_JUNCTION_ORGANIZATION	GOBP_POSITIVE_REGULATION_OF_CELL_SUBSTRATE_JUNCTION_ORGANIZATION	31	0.597012075407501	1.50708873011662	0.0167994531194934	0.11713273864695	0.0946379355406668	4104	tags=42%, list=23%, signal=32%	4653/3273/6422/10979/8829/1307/7010/3791/7070/5295/6093/342184/3987
GOBP_NEGATIVE_REGULATION_OF_SYSTEMIC_ARTERIAL_BLOOD_PRESSURE	GOBP_NEGATIVE_REGULATION_OF_SYSTEMIC_ARTERIAL_BLOOD_PRESSURE	GOBP_NEGATIVE_REGULATION_OF_SYSTEMIC_ARTERIAL_BLOOD_PRESSURE	20	0.646609852001023	1.54600335213693	0.0169113346441072	0.117729265506353	0.0951199021634963	5144	tags=60%, list=29%, signal=43%	155/4879/186/148/659/4923/154/6648/7124/143872/134/9365
GOBP_POSITIVE_REGULATION_OF_CHONDROCYTE_DIFFERENTIATION	GOBP_POSITIVE_REGULATION_OF_CHONDROCYTE_DIFFERENTIATION	GOBP_POSITIVE_REGULATION_OF_CHONDROCYTE_DIFFERENTIATION	19	0.648663527207858	1.54254238570493	0.0169315877394893	0.117729265506353	0.0951199021634963	2113	tags=42%, list=12%, signal=37%	658/8200/7704/392255/2737/6660/860/55553
GOBP_REGULATION_OF_POSTSYNAPTIC_DENSITY_ORGANIZATION	GOBP_REGULATION_OF_POSTSYNAPTIC_DENSITY_ORGANIZATION	GOBP_REGULATION_OF_POSTSYNAPTIC_DENSITY_ORGANIZATION	13	0.706890210796234	1.55739257337829	0.0169880211621478	0.117959405184969	0.0953058445765378	582	tags=31%, list=3%, signal=30%	2895/4916/1000/4884
GOBP_CALCIUM_ION_IMPORT	GOBP_CALCIUM_ION_IMPORT	GOBP_CALCIUM_ION_IMPORT	80	0.508382713445924	1.41533033326015	0.0170465233340095	0.11820325850949	0.0955028669929346	4016	tags=45%, list=22%, signal=35%	774/283652/25769/5350/65267/781/777/286097/859/779/2916/6387/115352/123041/799/5311/6547/7223/493/6546/8913/931/6347/5159/773/8911/783/6781/56302/57119/8912/6348/2645/2534/6588/846
GOBP_PHOSPHATIDYLSERINE_METABOLIC_PROCESS	GOBP_PHOSPHATIDYLSERINE_METABOLIC_PROCESS	GOBP_PHOSPHATIDYLSERINE_METABOLIC_PROCESS	24	-0.477714	-1.72073	0.0171413249403069	0.118611101489083	0.0958323856062557	2232	tags=33%, list=12%, signal=29%	26090/84879/254531/81490/347735/8399/50487/64600
GOBP_REGULATION_OF_ACUTE_INFLAMMATORY_RESPONSE_TO_ANTIGENIC_STIMULUS	GOBP_REGULATION_OF_ACUTE_INFLAMMATORY_RESPONSE_TO_ANTIGENIC_STIMULUS	GOBP_REGULATION_OF_ACUTE_INFLAMMATORY_RESPONSE_TO_ANTIGENIC_STIMULUS	13	0.706038239953655	1.55551554489111	0.0171757322037604	0.118611101489083	0.0958323856062557	3050	tags=62%, list=17%, signal=51%	1268/718/26279/4889/2213/1236/695/53833
GOBP_RIBONUCLEOSIDE_TRIPHOSPHATE_BIOSYNTHETIC_PROCESS	GOBP_RIBONUCLEOSIDE_TRIPHOSPHATE_BIOSYNTHETIC_PROCESS	GOBP_RIBONUCLEOSIDE_TRIPHOSPHATE_BIOSYNTHETIC_PROCESS	46	-0.37399	-1.47967	0.0171703170386455	0.118611101489083	0.0958323856062557	4769	tags=46%, list=27%, signal=34%	7114/1716/56474/9605/51422/83549/3614/56848/4831/30968/84277/3615/318/2023/4833/226/4830/54963/4832/790955/5313
GOBP_DNA_UNWINDING_INVOLVED_IN_DNA_REPLICATION	GOBP_DNA_UNWINDING_INVOLVED_IN_DNA_REPLICATION	GOBP_DNA_UNWINDING_INVOLVED_IN_DNA_REPLICATION	21	-0.486729	-1.65971	0.0172027375572405	0.118635522990247	0.0958521170705726	4421	tags=57%, list=25%, signal=43%	4175/4173/9837/6742/5888/4171/4176/8318/51659/9401/3159/4174
GOBP_GMP_BIOSYNTHETIC_PROCESS	GOBP_GMP_BIOSYNTHETIC_PROCESS	GOBP_GMP_BIOSYNTHETIC_PROCESS	14	-0.599999	-1.8396	0.0172893576918353	0.119070440234642	0.0962035104608072	6450	tags=79%, list=36%, signal=50%	2618/5198/10606/132/471/3251/3614/100/3615/158/353
GOBP_INHIBITORY_POSTSYNAPTIC_POTENTIAL	GOBP_INHIBITORY_POSTSYNAPTIC_POTENTIAL	GOBP_INHIBITORY_POSTSYNAPTIC_POTENTIAL	13	0.705154058608672	1.55356755149813	0.0173634432657927	0.119417966950452	0.0964842962710716	3625	tags=69%, list=20%, signal=55%	1137/2741/9699/266743/22999/135/4923/2898/57555
GOBP_NEGATIVE_REGULATION_OF_IMMUNE_EFFECTOR_PROCESS	GOBP_NEGATIVE_REGULATION_OF_IMMUNE_EFFECTOR_PROCESS	GOBP_NEGATIVE_REGULATION_OF_IMMUNE_EFFECTOR_PROCESS	112	0.485178122945044	1.37948111685919	0.0174469418931652	0.119829200095041	0.0968165539838113	5094	tags=48%, list=28%, signal=35%	387837/336/7043/55061/11213/710/383/1378/8832/115352/124626/729230/3575/7292/5788/3824/2213/2/335/284/7042/3456/3565/3071/11326/10875/11006/2241/56833/6375/10859/339390/53833/1524/3558/30009/933/3586/604/84868/149041/9655/1379/10225/7124/3142/6504/6688/8993/54542/4092/3162/11314/282618
GOBP_BONE_MATURATION	GOBP_BONE_MATURATION	GOBP_BONE_MATURATION	26	0.621721910663137	1.53483278357328	0.0174943737140406	0.11999193911055	0.0969480397207419	4443	tags=54%, list=25%, signal=41%	3952/3479/7704/26585/6261/2688/81792/8642/29887/89/4057/64131/57560/7059
GOBP_CARTILAGE_MORPHOGENESIS	GOBP_CARTILAGE_MORPHOGENESIS	GOBP_CARTILAGE_MORPHOGENESIS	10	0.755832675330737	1.56263259801124	0.0175242782717043	0.120019576807002	0.0969703697248512	3326	tags=50%, list=19%, signal=41%	9421/9464/6591/6781/340419
GOBP_APOPTOTIC_CELL_CLEARANCE	GOBP_APOPTOTIC_CELL_CLEARANCE	GOBP_APOPTOTIC_CELL_CLEARANCE	50	0.546146428319846	1.4594051710094	0.0175458886766319	0.120019576807002	0.0969703697248512	3211	tags=36%, list=18%, signal=30%	114786/343702/948/718/8685/2219/2220/720/729230/3690/389610/721/3685/6347/7057/399/84466/54209
GOBP_REGULATION_OF_CALCIUM_ION_TRANSPORT	GOBP_REGULATION_OF_CALCIUM_ION_TRANSPORT	GOBP_REGULATION_OF_CALCIUM_ION_TRANSPORT	232	0.438030346452654	1.27731237358991	0.0175730331203471	0.120042814085614	0.0969891443911048	4074	tags=36%, list=23%, signal=28%	196541/10345/1394/845/117/5350/65267/287/5999/781/4842/859/7220/2916/57158/6769/5587/4638/1814/9472/9455/8832/5354/785/6387/115352/477/84502/799/5311/5027/5294/57338/844/2847/816/930/6262/7225/5142/6546/1756/1230/6347/5159/135/7222/342667/945/5026/11027/1812/54106/4923/2669/783/6781/4283/6375/10859/3603/815/6373/5336/30845/5743/10288/2149/5024/57119/4987/7070/6348/920/9001/5144/9992/1193/2534/592…
GOBP_REGULATION_OF_MUSCLE_HYPERTROPHY	GOBP_REGULATION_OF_MUSCLE_HYPERTROPHY	GOBP_REGULATION_OF_MUSCLE_HYPERTROPHY	54	0.541442824386638	1.4647049081834	0.0176225410179465	0.120064326337862	0.0970065253143643	2862	tags=33%, list=16%, signal=28%	221476/3479/5999/9464/27302/859/148/9472/84676/3488/493/2660/3572/7222/8654/57817/5997/8013
GOBP_CARDIAC_SEPTUM_MORPHOGENESIS	GOBP_CARDIAC_SEPTUM_MORPHOGENESIS	GOBP_CARDIAC_SEPTUM_MORPHOGENESIS	67	0.52540986056271	1.44274141364672	0.0176236854881689	0.120064326337862	0.0970065253143643	4814	tags=45%, list=27%, signal=33%	6910/9353/4036/9421/1482/23414/6586/8701/8828/8829/6664/9241/7042/659/26508/6091/7046/5629/8321/7474/23462/4853/23493/6899/6092/10512/6608/2535/4092/187
GOBP_B_CELL_ACTIVATION_INVOLVED_IN_IMMUNE_RESPONSE	GOBP_B_CELL_ACTIVATION_INVOLVED_IN_IMMUNE_RESPONSE	GOBP_B_CELL_ACTIVATION_INVOLVED_IN_IMMUNE_RESPONSE	79	0.503783790879431	1.40264966083619	0.0176607961349609	0.120155214619417	0.097079958919952	5198	tags=46%, list=29%, signal=33%	5897/1378/59067/57379/55619/7292/5788/2213/930/4064/202309/6482/3456/3565/9452/940/1880/200558/7099/5336/3558/30009/3586/604/3981/55183/4853/1235/3569/79915/4242/6688/139818/23075/959/7158
GOBP_ANTIGEN_PROCESSING_AND_PRESENTATION_OF_ENDOGENOUS_PEPTIDE_ANTIGEN	GOBP_ANTIGEN_PROCESSING_AND_PRESENTATION_OF_ENDOGENOUS_PEPTIDE_ANTIGEN	GOBP_ANTIGEN_PROCESSING_AND_PRESENTATION_OF_ENDOGENOUS_PEPTIDE_ANTIGEN	18	-0.569073	-1.84456	0.0178601582915869	0.120627684992898	0.097461693533749	3788	tags=44%, list=21%, signal=35%	3107/6890/6892/3134/3105/23457/3135/563
GOBP_MODULATION_OF_PROCESS_OF_ANOTHER_ORGANISM	GOBP_MODULATION_OF_PROCESS_OF_ANOTHER_ORGANISM	GOBP_MODULATION_OF_PROCESS_OF_ANOTHER_ORGANISM	23	-0.459998	-1.64999	0.0178188256349793	0.120627684992898	0.097461693533749	1344	tags=35%, list=7%, signal=32%	6590/4843/5968/79792/1671/5068/5967/130120
GOBP_PROSTATE_GLAND_MORPHOGENESIS	GOBP_PROSTATE_GLAND_MORPHOGENESIS	GOBP_PROSTATE_GLAND_MORPHOGENESIS	28	0.614311496372444	1.53583034801185	0.0178580179379679	0.120627684992898	0.097461693533749	2128	tags=36%, list=12%, signal=32%	6422/2099/9420/23213/2255/367/3371/8626/4313/9241
GOBP_TRANSPOSITION	GOBP_TRANSPOSITION	GOBP_TRANSPOSITION	29	0.600887027318549	1.50840595761248	0.0177775764157248	0.120627684992898	0.097461693533749	1646	tags=24%, list=9%, signal=22%	54514/27136/56154/122402/643376/57379/200315
GOBP_REGULATION_OF_DENDRITIC_SPINE_MORPHOGENESIS	GOBP_REGULATION_OF_DENDRITIC_SPINE_MORPHOGENESIS	GOBP_REGULATION_OF_DENDRITIC_SPINE_MORPHOGENESIS	41	0.560526485237695	1.4716393708889	0.01779355051463	0.120627684992898	0.097461693533749	2416	tags=27%, list=13%, signal=23%	5063/8499/547/22871/5649/120892/158866/23316/816/26115/26052
GOBP_CELL_CHEMOTAXIS	GOBP_CELL_CHEMOTAXIS	GOBP_CELL_CHEMOTAXIS	292	0.431778266966345	1.26466825022751	0.0178734195963761	0.120627684992898	0.097461693533749	4216	tags=39%, list=24%, signal=30%	3273/9353/6374/7060/1588/3929/6372/8823/6363/9420/6441/26585/54210/2246/7857/185/5587/3082/3577/6387/6279/2829/3579/2247/7130/4015/5294/6354/729230/26228/8829/2358/1237/1441/5054/7412/6366/9732/2660/5156/1130/7042/5142/3565/7424/3071/83700/1230/643/1234/6347/5159/1240/7057/1511/1236/2260/100528032/719/8740/22914/6357/56833/6283/1960/80310/1269/683/3553/6360/4283/1901/6361/1880/2321/6375/728/6362/…
GOBP_POSITIVE_REGULATION_OF_CELL_GROWTH	GOBP_POSITIVE_REGULATION_OF_CELL_GROWTH	GOBP_POSITIVE_REGULATION_OF_CELL_GROWTH	148	0.461301136363542	1.33134310607407	0.017945128401176	0.120789113272895	0.0975921202558872	3920	tags=30%, list=22%, signal=24%	7224/6423/9211/6422/3479/552/6860/2335/1826/9699/4131/23025/9472/6387/6279/3249/22999/8829/127833/4803/7042/659/6792/1002/27185/5458/57611/3897/57817/7046/4137/9362/4323/3558/952/23499/6857/84258/627/9962/3872/9423/7003/8482/1382
GOBP_REGULATION_OF_LIPID_LOCALIZATION	GOBP_REGULATION_OF_LIPID_LOCALIZATION	GOBP_REGULATION_OF_LIPID_LOCALIZATION	158	0.451236469759746	1.30396056899551	0.0179271473105936	0.120789113272895	0.0975921202558872	4273	tags=33%, list=24%, signal=25%	1401/1149/9370/3952/2587/345/1394/10351/1588/6696/336/948/718/9227/114880/1579/185/51761/338/3552/5027/4481/19/56729/1582/341/3690/335/553/3685/7057/4923/4023/3553/348/654/54209/64137/2170/114882/22925/23461/2180/1601/1071/6754/8600/3569/7124/10396/5244/344
GOBP_HEART_FORMATION	GOBP_HEART_FORMATION	GOBP_HEART_FORMATION	31	0.594894394170272	1.50174288594014	0.0179744959315633	0.120825900178261	0.0976218424054667	2724	tags=26%, list=15%, signal=22%	6910/4036/9464/6495/4208/6091/22943/8928
GOBP_ANION_TRANSMEMBRANE_TRANSPORT	GOBP_ANION_TRANSMEMBRANE_TRANSPORT	GOBP_ANION_TRANSMEMBRANE_TRANSPORT	244	0.434053719587112	1.26781463235008	0.018173806191245	0.122003439969115	0.0985732411016016	4239	tags=32%, list=24%, signal=24%	2565/284525/9152/6557/2558/2915/200959/8001/284111/2566/283652/25769/2554/2567/4036/57282/2569/5999/2741/2911/2561/114571/6507/121601/6506/115111/477/2743/6511/123041/9194/375611/2697/2670/3766/285335/57084/57030/84230/285195/2570/6529/387700/84889/10864/159963/57419/57468/55879/2562/4923/9498/5997/2568/6528/116369/203859/9497/63982/133418/2555/9376/9962/1836/120103/1193/3688/5724/5172/6568/846/2…
GOBP_REGULATION_OF_DNA_DIRECTED_DNA_POLYMERASE_ACTIVITY	GOBP_REGULATION_OF_DNA_DIRECTED_DNA_POLYMERASE_ACTIVITY	GOBP_REGULATION_OF_DNA_DIRECTED_DNA_POLYMERASE_ACTIVITY	13	-0.6169	-1.86444	0.0183368871786224	0.12260974165071	0.0990631053370302	5716	tags=77%, list=32%, signal=52%	79075/5984/64785/54921/9837/5985/5111/5982/51659/63922
GOBP_POSTSYNAPTIC_MEMBRANE_ASSEMBLY	GOBP_POSTSYNAPTIC_MEMBRANE_ASSEMBLY	GOBP_POSTSYNAPTIC_MEMBRANE_ASSEMBLY	11	0.743550644208944	1.57682579827791	0.0183133105731523	0.12260974165071	0.0990631053370302	817	tags=45%, list=5%, signal=43%	22871/9378/1000/22829/57502
GOBP_MONOSACCHARIDE_CATABOLIC_PROCESS	GOBP_MONOSACCHARIDE_CATABOLIC_PROCESS	GOBP_MONOSACCHARIDE_CATABOLIC_PROCESS	39	-0.374973	-1.43673	0.0183128527638915	0.12260974165071	0.0990631053370302	4472	tags=46%, list=25%, signal=35%	130589/2720/729020/2592/5214/4041/7157/2528/2527/2524/2023/27294/572/2523/2582/5211/2584/132158
GOBP_MUCOPOLYSACCHARIDE_METABOLIC_PROCESS	GOBP_MUCOPOLYSACCHARIDE_METABOLIC_PROCESS	GOBP_MUCOPOLYSACCHARIDE_METABOLIC_PROCESS	86	0.500706331202736	1.40573525297776	0.0184690152258236	0.123330081858043	0.0996451075244325	2811	tags=30%, list=16%, signal=26%	50859/64579/3697/83539/92126/23553/29940/3699/1634/2247/7130/10402/1909/633/337876/50515/284/6482/55454/9348/3698/8534/9469/3036/55790/3553
GOBP_BODY_MORPHOGENESIS	GOBP_BODY_MORPHOGENESIS	GOBP_BODY_MORPHOGENESIS	45	0.552265774229116	1.47018792277729	0.0185116910236902	0.123451976417881	0.0997435927953314	4605	tags=44%, list=26%, signal=33%	7043/1749/83690/90102/1277/83716/4313/5156/9241/10586/22943/4621/64388/51176/23528/25836/64220/6899/84159/23187
GOBP_VASCULAR_ENDOTHELIAL_GROWTH_FACTOR_PRODUCTION	GOBP_VASCULAR_ENDOTHELIAL_GROWTH_FACTOR_PRODUCTION	GOBP_VASCULAR_ENDOTHELIAL_GROWTH_FACTOR_PRODUCTION	34	0.593677869297794	1.51936169520617	0.0187312379389138	0.124711564333449	0.100761282651629	4237	tags=50%, list=24%, signal=38%	1545/361/147372/718/6095/23213/9508/3552/729230/3572/719/3553/728/5743/2324/3569/7124
GOBP_LEUKOCYTE_CHEMOTAXIS	GOBP_LEUKOCYTE_CHEMOTAXIS	GOBP_LEUKOCYTE_CHEMOTAXIS	221	0.443213538342184	1.29066270936139	0.0187745797146894	0.124711564333449	0.100761282651629	4216	tags=41%, list=24%, signal=32%	9353/6374/7060/1588/3929/6372/6363/9420/6441/26585/54210/7857/3577/6387/6279/3579/7130/5294/6354/729230/26228/2358/1441/5054/6366/2660/1130/7042/5142/3565/7424/3071/83700/1230/643/1234/6347/1240/7057/1511/1236/100528032/719/8740/22914/6357/56833/6283/1269/683/3553/6360/4283/1901/6361/1880/2321/6375/728/6362/3603/200576/199/1524/6373/6355/1436/3689/5293/3672/7941/7474/3586/6348/10563/3576/3680/576…
GOBP_MULTI_MULTICELLULAR_ORGANISM_PROCESS	GOBP_MULTI_MULTICELLULAR_ORGANISM_PROCESS	GOBP_MULTI_MULTICELLULAR_ORGANISM_PROCESS	207	0.441923127214561	1.28518450830981	0.0187745797146894	0.124711564333449	0.100761282651629	4033	tags=33%, list=22%, signal=26%	150921/361/3952/1268/1394/64478/5241/2099/6869/552/6696/5858/5680/7043/1833/5678/2834/59350/7356/5672/367/10699/383/56977/5737/5671/116/4318/2697/5617/3488/5069/100506013/8909/43847/4313/8434/2192/1307/659/3678/5368/7216/2354/5673/285/6781/5997/3553/5676/23641/5743/1393/952/55870/4012/6013/5021/639/181/8605/84868/5670/5764/5744/5724/5066/259
GOBP_POSITIVE_REGULATION_OF_FOCAL_ADHESION_ASSEMBLY	GOBP_POSITIVE_REGULATION_OF_FOCAL_ADHESION_ASSEMBLY	GOBP_POSITIVE_REGULATION_OF_FOCAL_ADHESION_ASSEMBLY	26	0.618308963406362	1.52640730708859	0.0188800230690947	0.125247397131593	0.101194211228191	4104	tags=46%, list=23%, signal=36%	4653/3273/6422/10979/8829/1307/7010/3791/7070/6093/342184/3987
GOBP_RESPONSE_TO_COCAINE	GOBP_RESPONSE_TO_COCAINE	GOBP_RESPONSE_TO_COCAINE	46	0.554759263522245	1.48014228234211	0.0191146292905688	0.126637550542366	0.102317392077543	3389	tags=43%, list=19%, signal=35%	4988/2019/1268/4986/3356/6870/5999/1996/6507/6506/1814/9455/221935/6529/1812/3351/1141/2912/1393/5021
GOBP_CALCIUM_ION_REGULATED_EXOCYTOSIS_OF_NEUROTRANSMITTER	GOBP_CALCIUM_ION_REGULATED_EXOCYTOSIS_OF_NEUROTRANSMITTER	GOBP_CALCIUM_ION_REGULATED_EXOCYTOSIS_OF_NEUROTRANSMITTER	17	0.663176106203651	1.55190743220806	0.019197104843376	0.126685855069538	0.102356419942695	1892	tags=35%, list=11%, signal=32%	6860/9699/23025/440279/22999/127833
GOBP_REGULATION_OF_CARDIAC_MUSCLE_CONTRACTION_BY_CALCIUM_ION_SIGNALING	GOBP_REGULATION_OF_CARDIAC_MUSCLE_CONTRACTION_BY_CALCIUM_ION_SIGNALING	GOBP_REGULATION_OF_CARDIAC_MUSCLE_CONTRACTION_BY_CALCIUM_ION_SIGNALING	24	0.615212337119798	1.49610190844085	0.0191895316439979	0.126685855069538	0.102356419942695	2251	tags=29%, list=13%, signal=26%	845/5350/287/477/6262/6546/1756
GOBP_SKELETAL_MUSCLE_ORGAN_DEVELOPMENT	GOBP_SKELETAL_MUSCLE_ORGAN_DEVELOPMENT	GOBP_SKELETAL_MUSCLE_ORGAN_DEVELOPMENT	156	0.458470015933384	1.32383017281825	0.0191514960876518	0.126685855069538	0.102356419942695	5190	tags=44%, list=29%, signal=31%	11023/4223/196541/1310/51778/6474/245806/8929/6261/150572/8048/6495/7490/58529/11149/93649/9734/1959/10409/64208/6664/27063/4208/844/2660/1073/5079/4868/1756/8506/54715/10324/26508/64091/8320/2006/4618/84466/7291/1958/3131/51804/92737/1144/6840/89/3792/3679/2047/64220/4763/3236/6899/9242/6198/3142/6943/56603/6608/56203/51676/9975/4656/6258/5925/1827/9456/905
GOBP_TRNA_5_LEADER_REMOVAL	GOBP_TRNA_5_LEADER_REMOVAL	GOBP_TRNA_5_LEADER_REMOVAL	12	-0.624796	-1.76282	0.0192265401681887	0.126714681290996	0.102379710221056	3624	tags=50%, list=20%, signal=40%	10775/51367/54913/79897/10248/138716
GOBP_REGULATION_OF_BMP_SIGNALING_PATHWAY	GOBP_REGULATION_OF_BMP_SIGNALING_PATHWAY	GOBP_REGULATION_OF_BMP_SIGNALING_PATHWAY	97	0.494479195948916	1.3940516537622	0.0193259530358186	0.127204026817791	0.102775079192676	4095	tags=37%, list=23%, signal=29%	6423/402117/6422/6424/8200/4036/26585/91851/23213/50964/2200/348093/7130/10468/6664/494470/222663/11167/9241/659/56963/22943/64388/94031/6498/6425/5654/8646/3791/8321/7474/4853/7471/1003/375567/23090
GOBP_MORPHOGENESIS_OF_A_BRANCHING_STRUCTURE	GOBP_MORPHOGENESIS_OF_A_BRANCHING_STRUCTURE	GOBP_MORPHOGENESIS_OF_A_BRANCHING_STRUCTURE	196	0.437797995699944	1.27404794586789	0.0193753536485894	0.127363345505357	0.102903801459896	4278	tags=32%, list=24%, signal=25%	6423/64478/170690/9353/9723/186/6422/2252/5241/2099/6474/120892/26585/2737/23213/2255/2045/6495/2246/367/859/7490/3082/57471/8626/7484/2247/5311/8829/1909/64399/151449/9241/25932/1282/84870/2736/6591/7472/4323/5629/80000/3791/8642/51804/51176/7075/340419/2303/2668/5087/639/7474/3586/2138/10736/7471/1305/846/7124/4855/10512/9021
GOBP_MACROPHAGE_CYTOKINE_PRODUCTION	GOBP_MACROPHAGE_CYTOKINE_PRODUCTION	GOBP_MACROPHAGE_CYTOKINE_PRODUCTION	17	0.660244079720631	1.54504615712914	0.0195559188830241	0.128383337602191	0.103727908771201	3828	tags=65%, list=21%, signal=51%	7043/948/11213/7042/10859/51704/7099/5336/7474/7805/8482
GOBP_NEGATIVE_REGULATION_OF_LEUKOCYTE_PROLIFERATION	GOBP_NEGATIVE_REGULATION_OF_LEUKOCYTE_PROLIFERATION	GOBP_NEGATIVE_REGULATION_OF_LEUKOCYTE_PROLIFERATION	86	0.499526538835958	1.40242	0.0196900802053178	0.128929216888447	0.104168954454095	4003	tags=44%, list=22%, signal=34%	1401/6441/26585/26279/7356/383/1378/4332/10457/6664/2213/640/80380/472/11326/695/8654/11006/942/6375/10859/339390/53833/1493/6355/3558/10288/6693/2615/56253/941/3586/3559/7128/23495/84868/149041/868
GOBP_REGULATION_OF_ACTIN_FILAMENT_BASED_PROCESS	GOBP_REGULATION_OF_ACTIN_FILAMENT_BASED_PROCESS	GOBP_REGULATION_OF_ACTIN_FILAMENT_BASED_PROCESS	368	0.414230217783405	1.21933211653798	0.0196757407577124	0.128929216888447	0.104168954454095	4301	tags=31%, list=24%, signal=24%	4653/3273/119/23671/6708/9353/9723/4916/6422/5063/29119/171024/5350/6869/2044/54551/287/7043/5999/88/2042/27302/25802/859/55704/11170/22843/90102/5341/6387/477/3552/10979/2824/10178/57731/4703/26228/8829/122786/50944/7111/442721/59/79822/6366/6262/5156/335/10395/1073/5142/4868/3071/83700/2702/5159/130271/3059/1236/29767/10391/2241/8477/23500/7010/399/286527/6781/683/2006/10021/1901/23433/85458/51…
GOBP_TEMPERATURE_HOMEOSTASIS	GOBP_TEMPERATURE_HOMEOSTASIS	GOBP_TEMPERATURE_HOMEOSTASIS	175	0.451979158413318	1.31222617887457	0.0199961040838728	0.130763656072416	0.105651098039663	3722	tags=29%, list=21%, signal=23%	1149/9370/4883/33/3952/7350/155/2167/1268/3356/64641/7253/948/79054/1621/8929/5733/4857/1734/11096/56034/3552/116/4159/5334/2697/729230/5746/3953/50486/3565/3910/1240/1812/4923/249/2628/3226/3553/3662/7099/1958/5743/154/4012/5021/2303/89/8809/2308/2180
GOBP_DENDRITIC_SPINE_DEVELOPMENT	GOBP_DENDRITIC_SPINE_DEVELOPMENT	GOBP_DENDRITIC_SPINE_DEVELOPMENT	88	0.501758850289112	1.40911907783568	0.0200360289913226	0.130855460660382	0.105725271979235	3955	tags=35%, list=22%, signal=28%	22891/5063/8499/547/22871/5649/120892/158866/23316/55619/50944/4208/7476/221935/816/1501/26115/27185/26052/653464/57468/348/50807/815/23237/3558/116443/57555/54149/22849/2047
GOBP_TRICARBOXYLIC_ACID_METABOLIC_PROCESS	GOBP_TRICARBOXYLIC_ACID_METABOLIC_PROCESS	GOBP_TRICARBOXYLIC_ACID_METABOLIC_PROCESS	14	-0.586402	-1.79791	0.0203181907466893	0.131131904615665	0.105948626145823	5205	tags=64%, list=29%, signal=46%	2746/3417/1431/3419/3420/50/3421/3418/445
GOBP_HYPERSENSITIVITY	GOBP_HYPERSENSITIVITY	GOBP_HYPERSENSITIVITY	12	0.707791005180931	1.54166905918261	0.0203377672044869	0.131131904615665	0.105948626145823	3050	tags=58%, list=17%, signal=48%	718/2214/2213/2209/1236/695/53833
GOBP_PRIMARY_MIRNA_PROCESSING	GOBP_PRIMARY_MIRNA_PROCESSING	GOBP_PRIMARY_MIRNA_PROCESSING	13	0.698631607213339	1.53919754437656	0.0201846597976777	0.131131904615665	0.105948626145823	5	tags=8%, list=0%, signal=8%	389421
GOBP_CELLULAR_RESPONSE_TO_DSRNA	GOBP_CELLULAR_RESPONSE_TO_DSRNA	GOBP_CELLULAR_RESPONSE_TO_DSRNA	20	0.638574514201583	1.52679136652452	0.020322048816501	0.131131904615665	0.105948626145823	2206	tags=20%, list=12%, signal=18%	439996/81035/5027/3456
GOBP_CENTRAL_NERVOUS_SYSTEM_NEURON_AXONOGENESIS	GOBP_CENTRAL_NERVOUS_SYSTEM_NEURON_AXONOGENESIS	GOBP_CENTRAL_NERVOUS_SYSTEM_NEURON_AXONOGENESIS	35	0.581575176874836	1.50122175354452	0.0202548379978719	0.131131904615665	0.105948626145823	3370	tags=40%, list=19%, signal=33%	9353/9201/8929/91584/57731/1009/1630/7101/2736/51199/6324/374946/1141/23077
GOBP_POSITIVE_REGULATION_OF_AMINO_ACID_TRANSPORT	GOBP_POSITIVE_REGULATION_OF_AMINO_ACID_TRANSPORT	GOBP_POSITIVE_REGULATION_OF_AMINO_ACID_TRANSPORT	22	0.621829413536994	1.49142687102689	0.0202012280744291	0.131131904615665	0.105948626145823	2656	tags=41%, list=15%, signal=35%	552/7200/6860/8564/5027/553/6529/135/4923
GOBP_NEURON_PROJECTION_ORGANIZATION	GOBP_NEURON_PROJECTION_ORGANIZATION	GOBP_NEURON_PROJECTION_ORGANIZATION	85	0.500069003447633	1.40129050774488	0.0203212439876757	0.131131904615665	0.105948626145823	3211	tags=28%, list=18%, signal=23%	22891/5063/8499/547/22871/5649/120892/158866/23316/91752/55619/4130/225/50944/7476/2213/816/1501/26115/26052/478/348/23237/54209
GOBP_REGULATION_OF_B_CELL_ACTIVATION	GOBP_REGULATION_OF_B_CELL_ACTIVATION	GOBP_REGULATION_OF_B_CELL_ACTIVATION	119	0.472122344224591	1.34726151711842	0.0201370635285729	0.131131904615665	0.105948626145823	3947	tags=37%, list=22%, signal=29%	6422/3624/1378/59067/115352/4332/7292/3567/5788/10673/4208/2213/930/640/3565/3071/64092/472/695/54106/56833/940/683/1880/4323/200558/7099/1493/1141/3558/952/30009/933/3586/7805/7128/604/55183/23495/84433/22806/939/150372/149041
GOBP_NEGATIVE_REGULATION_OF_GROWTH	GOBP_NEGATIVE_REGULATION_OF_GROWTH	GOBP_NEGATIVE_REGULATION_OF_GROWTH	231	0.432601935847347	1.2613570135098	0.0202765152392445	0.131131904615665	0.105948626145823	2151	tags=16%, list=12%, signal=15%	6910/3273/3776/6423/9353/9723/4879/186/221476/344901/6422/7143/6696/5999/26585/3624/27302/4133/81501/2045/6586/859/7490/85004/58529/223117/1410/4633/2697/3488/8829/2273/147906/1630/2660/9241/7042/659
GOBP_POSITIVE_REGULATION_OF_CELL_ADHESION	GOBP_POSITIVE_REGULATION_OF_CELL_ADHESION	GOBP_POSITIVE_REGULATION_OF_CELL_ADHESION	426	0.410027855731088	1.20672486113603	0.0202765152392445	0.131131904615665	0.105948626145823	4716	tags=37%, list=26%, signal=28%	4653/3273/6423/3952/6708/6422/3479/1842/2243/1295/151887/2266/7704/948/6363/2335/2244/2737/25890/55083/11126/22915/1378/6401/64805/6387/59067/3552/10979/729230/8829/3575/1758/7292/5788/10673/8995/1949/7412/57829/6366/114548/1307/10725/335/3676/284/7042/136227/3678/80380/3565/3071/3572/57091/3685/10125/472/27185/6347/2199/1511/6403/1236/54518/10085/11006/81704/100528032/9840/2736/2113/7010/8740/22…
GOBP_POSITIVE_REGULATION_OF_STRESS_FIBER_ASSEMBLY	GOBP_POSITIVE_REGULATION_OF_STRESS_FIBER_ASSEMBLY	GOBP_POSITIVE_REGULATION_OF_STRESS_FIBER_ASSEMBLY	49	0.549716936554181	1.47006116688899	0.0203996170933641	0.131363139371918	0.106135453331884	3651	tags=31%, list=20%, signal=24%	4653/6422/6869/7043/55704/22843/10979/8829/335/8477/51466/7046/79933/1902/22899
GOBP_REGULATION_OF_ORGANIC_ACID_TRANSPORT	GOBP_REGULATION_OF_ORGANIC_ACID_TRANSPORT	GOBP_REGULATION_OF_ORGANIC_ACID_TRANSPORT	67	0.519241766678621	1.42580422773188	0.0204309299776661	0.131397393176975	0.106163128851405	4237	tags=45%, list=24%, signal=34%	3952/11255/552/7200/6860/5999/1579/4889/8564/477/3552/5027/2917/553/6529/9900/7057/135/4923/5997/3553/3351/2912/2170/22925/2180/3688/6754/8600/7124
GOBP_ENDODERM_FORMATION	GOBP_ENDODERM_FORMATION	GOBP_ENDODERM_FORMATION	54	0.537236566064362	1.45332618649344	0.0204801784606526	0.131546762539516	0.106283812515659	4058	tags=50%, list=23%, signal=39%	1295/1301/7448/2335/3624/1290/1303/4318/1289/4317/4313/83881/3676/9241/3678/3685/8320/22943/1291/83595/1284/4323/3689/79923/3679/1294/1843
GOBP_REGULATION_OF_LEUKOCYTE_MEDIATED_IMMUNITY	GOBP_REGULATION_OF_LEUKOCYTE_MEDIATED_IMMUNITY	GOBP_REGULATION_OF_LEUKOCYTE_MEDIATED_IMMUNITY	225	0.435743168816422	1.27094505888888	0.0205769026039674	0.13183300717751	0.106515085188972	4556	tags=37%, list=25%, signal=28%	3952/387837/55061/718/6372/11126/383/1378/8832/59067/3554/23705/5027/729230/10666/26228/3575/7292/814/5788/3824/2213/3684/114548/640/64581/2208/116449/3456/3565/3071/10125/910/388325/84106/695/11006/913/2241/100528032/22914/3593/940/3553/6375/10859/200558/339390/53833/7099/4068/1524/5336/54209/3558/3689/30009/2268/56253/3586/8809/911/604/55183/84868/7454/146850/149233/5724/7409/1379/10225/8302/31…
GOBP_REGULATION_OF_CELL_MORPHOGENESIS	GOBP_REGULATION_OF_CELL_MORPHOGENESIS	GOBP_REGULATION_OF_CELL_MORPHOGENESIS	292	0.429100616770868	1.2568254766409	0.0205769026039674	0.13183300717751	0.106515085188972	4387	tags=32%, list=24%, signal=24%	4653/6708/9723/344901/5063/2243/6900/5649/2266/6860/22854/2335/2244/9699/91584/23025/11149/11141/57471/54873/23316/10979/4628/3249/10154/22999/375611/6354/8829/57194/127833/816/5168/2192/2038/335/6678/10395/6792/55843/7694/57091/6347/57381/4478/8322/6357/399/23136/152273/23433/9362/23426/10602/51057/23237/2316/55023/1436/84628/3791/3689/23499/5962/10630/2268/6857/4289/254065/1902/54014/10810/8425…
GOBP_EXIT_FROM_MITOSIS	GOBP_EXIT_FROM_MITOSIS	GOBP_EXIT_FROM_MITOSIS	29	-0.434723	-1.57382	0.0206293258950911	0.131894964272057	0.106565143708799	5290	tags=52%, list=29%, signal=37%	128866/9587/10361/2059/22933/55844/9150/4762/113130/6152/27243/51547/11065/11331/27338
GOBP_NEGATIVE_REGULATION_OF_WNT_SIGNALING_PATHWAY	GOBP_NEGATIVE_REGULATION_OF_WNT_SIGNALING_PATHWAY	GOBP_NEGATIVE_REGULATION_OF_WNT_SIGNALING_PATHWAY	161	0.451373143216612	1.30443499050634	0.0206387570206126	0.131894964272057	0.106565143708799	3931	tags=32%, list=22%, signal=25%	219287/6423/6422/6424/9096/144165/1000/27303/22881/26585/1482/2737/50964/63923/80114/164284/4163/23072/115908/145258/115701/147906/388336/51339/152573/9241/100113407/25937/4920/100507050/56033/8322/22943/6591/348/2735/26524/6425/374946/122011/1958/27123/64359/27031/8321/7474/2309/2308/1601/1540/27122
GOBP_MITOCHONDRIAL_RNA_PROCESSING	GOBP_MITOCHONDRIAL_RNA_PROCESSING	GOBP_MITOCHONDRIAL_RNA_PROCESSING	19	-0.514649	-1.68022	0.0207352313291812	0.132144357967651	0.106766642493516	4052	tags=53%, list=23%, signal=41%	6832/22868/51654/54931/84881/60528/9238/3028/80324/10922
GOBP_NEGATIVE_REGULATION_OF_BONE_REMODELING	GOBP_NEGATIVE_REGULATION_OF_BONE_REMODELING	GOBP_NEGATIVE_REGULATION_OF_BONE_REMODELING	18	0.663722406317304	1.5646056978713	0.0207562057816647	0.132144357967651	0.106766642493516	4152	tags=56%, list=23%, signal=43%	6422/9607/3375/26585/5027/338773/57817/952/7128/3569
GOBP_NITRIC_OXIDE_MEDIATED_SIGNAL_TRANSDUCTION	GOBP_NITRIC_OXIDE_MEDIATED_SIGNAL_TRANSDUCTION	GOBP_NITRIC_OXIDE_MEDIATED_SIGNAL_TRANSDUCTION	25	0.610456705896899	1.4972879190099	0.0207315098678707	0.132144357967651	0.106766642493516	2858	tags=44%, list=16%, signal=37%	186/2977/3747/948/4842/493/4760/7057/8654/348/2357
GOBP_TELENCEPHALON_DEVELOPMENT	GOBP_TELENCEPHALON_DEVELOPMENT	GOBP_TELENCEPHALON_DEVELOPMENT	239	0.432928189061915	1.26368007650946	0.0208772900465728	0.132748051805567	0.107254399709636	3577	tags=30%, list=20%, signal=24%	3736/4142/10716/9353/2018/6900/10718/5649/7143/1000/2044/552/120892/5455/1749/4747/3624/238/2737/6586/91584/8941/1281/6506/93986/6716/64805/6387/477/10642/64211/4009/79633/6496/2066/285025/429/66000/5915/493/482/4760/220/5992/5079/6546/9355/27185/653464/221692/4915/8320/7101/1812/6091/51199/85458/9638/5629/23236/266727/374946/1436/2290/51176/3400/5021/26468/7474/170825/3361
GOBP_ENDONUCLEOLYTIC_CLEAVAGE_INVOLVED_IN_RRNA_PROCESSING	GOBP_ENDONUCLEOLYTIC_CLEAVAGE_INVOLVED_IN_RRNA_PROCESSING	GOBP_ENDONUCLEOLYTIC_CLEAVAGE_INVOLVED_IN_RRNA_PROCESSING	15	-0.55693	-1.68598	0.021000345651495	0.133362747824506	0.107751046188575	580	tags=27%, list=3%, signal=26%	29777/23246/10607/6227
GOBP_INOSITOL_METABOLIC_PROCESS	GOBP_INOSITOL_METABOLIC_PROCESS	GOBP_INOSITOL_METABOLIC_PROCESS	11	-0.634551	-1.76499	0.0211981852131707	0.134420401911718	0.108605582678425	1743	tags=45%, list=10%, signal=41%	3705/3613/51477/3706/55586
GOBP_IMPORT_ACROSS_PLASMA_MEMBRANE	GOBP_IMPORT_ACROSS_PLASMA_MEMBRANE	GOBP_IMPORT_ACROSS_PLASMA_MEMBRANE	172	0.448048723641368	1.29787602164177	0.0212200753166274	0.134420401911718	0.108605582678425	2903	tags=28%, list=16%, signal=24%	284525/9152/6557/100134444/25769/10060/3758/65267/4036/3772/948/5999/2911/781/6507/3763/6506/221074/477/6511/123041/799/480/6515/2670/3762/6547/3766/285335/1261/84230/493/482/496/285195/6529/6546/84889/7057/3764/6567/478/57468/4923/3765/5997/10021/56302
GOBP_NEUROTRANSMITTER_GATED_ION_CHANNEL_CLUSTERING	GOBP_NEUROTRANSMITTER_GATED_ION_CHANNEL_CLUSTERING	GOBP_NEUROTRANSMITTER_GATED_ION_CHANNEL_CLUSTERING	13	0.692829292287613	1.52641411346223	0.0213164778050123	0.134862071720072	0.108962431833803	3625	tags=62%, list=20%, signal=49%	22865/22871/5649/2743/388336/375323/348/57555
GOBP_NEGATIVE_REGULATION_OF_CALCIUM_MEDIATED_SIGNALING	GOBP_NEGATIVE_REGULATION_OF_CALCIUM_MEDIATED_SIGNALING	GOBP_NEGATIVE_REGULATION_OF_CALCIUM_MEDIATED_SIGNALING	20	0.634980191161022	1.51819756695253	0.021401068200924	0.135059175724932	0.109121682922117	3559	tags=45%, list=20%, signal=36%	51778/58529/5341/9455/123041/3708/493/933/89
GOBP_NEGATIVE_REGULATION_OF_CELL_JUNCTION_ASSEMBLY	GOBP_NEGATIVE_REGULATION_OF_CELL_JUNCTION_ASSEMBLY	GOBP_NEGATIVE_REGULATION_OF_CELL_JUNCTION_ASSEMBLY	30	0.589441819132313	1.48305510986344	0.0213819054864376	0.135059175724932	0.109121682922117	4837	tags=53%, list=27%, signal=39%	347/2045/11170/90102/7097/10395/7057/22943/3553/4323/7474/6093/6092/7124/9475/5728
GOBP_CHROMOSOME_SEPARATION	GOBP_CHROMOSOME_SEPARATION	GOBP_CHROMOSOME_SEPARATION	92	-0.290305	-1.32711	0.021599985036749	0.136144544090731	0.109998611290965	3979	tags=34%, list=22%, signal=26%	11130/51433/4342/84861/146956/56984/10403/4085/25906/80198/9319/197342/5518/10459/10744/10460/891/9232/11065/990/7517/225689/5347/29781/9212/254528/1325/118471/81620/51529/130951
GOBP_AMINOGLYCOSIDE_ANTIBIOTIC_METABOLIC_PROCESS	GOBP_AMINOGLYCOSIDE_ANTIBIOTIC_METABOLIC_PROCESS	GOBP_AMINOGLYCOSIDE_ANTIBIOTIC_METABOLIC_PROCESS	10	-0.641476	-1.7351	0.0217470500131281	0.136730519672093	0.110472052960117	1379	tags=40%, list=8%, signal=37%	10327/8574/57016/1109
GOBP_NEUTROPHIL_CHEMOTAXIS	GOBP_NEUTROPHIL_CHEMOTAXIS	GOBP_NEUTROPHIL_CHEMOTAXIS	100	0.490628330072094	1.38587590777423	0.0217386685718036	0.136730519672093	0.110472052960117	4216	tags=48%, list=24%, signal=37%	9353/6374/7060/3929/6372/6363/54210/3577/6279/3579/7130/5294/6354/1441/6366/7042/5142/3071/83700/6347/1236/719/6357/6283/683/3553/6360/4283/6361/6375/728/6362/200576/6373/6355/3689/5293/3672/6348/10563/3576/3680/7409/2207/3627/57118/6368/27202
GOBP_HEAT_GENERATION	GOBP_HEAT_GENERATION	GOBP_HEAT_GENERATION	16	0.664564821559529	1.52904981011051	0.021970990335068	0.137966902041948	0.111470993788903	4395	tags=62%, list=25%, signal=47%	1268/5733/3552/3553/5743/154/1910/8600/7124/57561
GOBP_HISTONE_ARGININE_METHYLATION	GOBP_HISTONE_ARGININE_METHYLATION	GOBP_HISTONE_ARGININE_METHYLATION	12	-0.614761	-1.73451	0.0220487104910441	0.138129379814999	0.111602268453786	3654	tags=58%, list=20%, signal=46%	56341/10498/55352/65094/54496/3276/9971
GOBP_REGULATION_OF_VASCULAR_PERMEABILITY	GOBP_REGULATION_OF_VASCULAR_PERMEABILITY	GOBP_REGULATION_OF_VASCULAR_PERMEABILITY	47	0.542385153212487	1.44681720822568	0.0220529759171	0.138129379814999	0.111602268453786	3424	tags=32%, list=19%, signal=26%	9353/4879/6869/10979/9590/6865/284/135/7010/5138/348/654/4881/91807/5139
GOBP_AMEBOIDAL_TYPE_CELL_MIGRATION	GOBP_AMEBOIDAL_TYPE_CELL_MIGRATION	GOBP_AMEBOIDAL_TYPE_CELL_MIGRATION	404	0.412426767376939	1.21467755827427	0.0220788405322491	0.138129379814999	0.111602268453786	4900	tags=35%, list=27%, signal=26%	4223/3273/1545/3357/9353/9723/186/2252/147372/5063/8092/6869/1000/9839/8823/9464/4921/2335/26585/2191/10000/27302/85329/8929/2255/2246/7857/51378/5587/154810/4163/9734/64805/8828/223117/1634/4318/2247/9590/5294/2697/2196/8829/2066/196740/1909/100506013/4208/7476/59/11167/493/5168/83881/3690/335/5176/6678/3676/284/7042/659/6546/3565/7424/7057/57381/56920/2260/22846/2241/7101/285/3036/2113/6091/235…
GOBP_REGULATION_OF_BEHAVIOR	GOBP_REGULATION_OF_BEHAVIOR	GOBP_REGULATION_OF_BEHAVIOR	70	0.518867028671426	1.42923972743843	0.0221644775438287	0.138493737928373	0.111896653269215	4395	tags=50%, list=25%, signal=38%	85445/3357/1268/4986/6870/22871/5179/5649/3062/84251/1814/4159/123041/56729/4208/3953/4160/3737/135/348/8013/3351/1141/4987/181/5730/6348/55777/64220/4852/463/8863/5896/1392/57561
GOBP_ATRIAL_SEPTUM_DEVELOPMENT	GOBP_ATRIAL_SEPTUM_DEVELOPMENT	GOBP_ATRIAL_SEPTUM_DEVELOPMENT	21	0.627260154975604	1.49629945826065	0.0222000805426855	0.138544947090463	0.111938027947524	2308	tags=29%, list=13%, signal=25%	6910/287/1482/7042/659/2702
GOBP_ANIMAL_ORGAN_MATURATION	GOBP_ANIMAL_ORGAN_MATURATION	GOBP_ANIMAL_ORGAN_MATURATION	30	0.588892472435758	1.48167293540793	0.0223920538453223	0.139570693203581	0.112766784242781	4443	tags=47%, list=25%, signal=35%	3952/3479/7704/26585/6261/2688/81792/8642/29887/89/4057/64131/57560/7059
GOBP_L_GLUTAMATE_TRANSMEMBRANE_TRANSPORT	GOBP_L_GLUTAMATE_TRANSMEMBRANE_TRANSPORT	GOBP_L_GLUTAMATE_TRANSMEMBRANE_TRANSPORT	29	0.595946413607753	1.49600354115678	0.0225181352295865	0.140119473901559	0.113210174134635	2656	tags=31%, list=15%, signal=26%	2911/6507/6506/477/6511/3766/57084/57030/4923
GOBP_NEURON_PROJECTION_EXTENSION_INVOLVED_IN_NEURON_PROJECTION_GUIDANCE	GOBP_NEURON_PROJECTION_EXTENSION_INVOLVED_IN_NEURON_PROJECTION_GUIDANCE	GOBP_NEURON_PROJECTION_EXTENSION_INVOLVED_IN_NEURON_PROJECTION_GUIDANCE	37	0.567894880983547	1.47302957470247	0.0225355355651766	0.140119473901559	0.113210174134635	2434	tags=30%, list=14%, signal=26%	9353/9723/1826/6586/91584/6387/8828/223117/8829/659/56920
GOBP_CELLULAR_ALDEHYDE_METABOLIC_PROCESS	GOBP_CELLULAR_ALDEHYDE_METABOLIC_PROCESS	GOBP_CELLULAR_ALDEHYDE_METABOLIC_PROCESS	65	-0.334459	-1.46517	0.0225762148067154	0.14019995804416	0.113275201668248	3750	tags=48%, list=21%, signal=38%	195814/217/2739/8644/221/11315/112724/653/9380/8566/222/317749/10901/53630/64577/3029/6888/10327/7086/7167/127/189/3418/8574/6338/54361/147015/6121/132158/22977/57026
GOBP_GENITALIA_DEVELOPMENT	GOBP_GENITALIA_DEVELOPMENT	GOBP_GENITALIA_DEVELOPMENT	46	0.548555695436025	1.46359066431684	0.022648349616785	0.140475346396132	0.11349770295528	4030	tags=43%, list=22%, signal=34%	3973/2099/1588/4036/10388/2255/367/7490/6716/8626/7484/5156/317719/4920/654/80000/7474/25836/64220/558
GOBP_POSITIVE_REGULATION_OF_LYASE_ACTIVITY	GOBP_POSITIVE_REGULATION_OF_LYASE_ACTIVITY	GOBP_POSITIVE_REGULATION_OF_LYASE_ACTIVITY	22	-0.462383	-1.61108	0.0228881508825978	0.141788728813152	0.114558856326728	1016	tags=41%, list=6%, signal=39%	94033/2979/136/84876/4843/2980/3208/2981/1816
GOBP_GLYCOSIDE_METABOLIC_PROCESS	GOBP_GLYCOSIDE_METABOLIC_PROCESS	GOBP_GLYCOSIDE_METABOLIC_PROCESS	19	-0.50746	-1.65675	0.0229550678560681	0.142029214213494	0.114753157613276	4386	tags=68%, list=24%, signal=52%	2519/4668/55347/7054/57704/2717/8644/2517/2990/10327/8574/57016/1109
GOBP_GLOMERULAR_EPITHELIAL_CELL_DIFFERENTIATION	GOBP_GLOMERULAR_EPITHELIAL_CELL_DIFFERENTIATION	GOBP_GLOMERULAR_EPITHELIAL_CELL_DIFFERENTIATION	23	0.6235742234603	1.50911325473807	0.0230067959694401	0.142045768999827	0.114766533129123	3944	tags=43%, list=22%, signal=34%	9370/7490/10409/1909/7827/4868/9863/2303/4853/1910
GOBP_POSITIVE_REGULATION_OF_NEUTROPHIL_MIGRATION	GOBP_POSITIVE_REGULATION_OF_NEUTROPHIL_MIGRATION	GOBP_POSITIVE_REGULATION_OF_NEUTROPHIL_MIGRATION	31	0.587815737120907	1.48387362549649	0.0230139435827613	0.142045768999827	0.114766533129123	2950	tags=39%, list=16%, signal=32%	7060/3929/6363/7499/3554/3552/6366/3071/1236/719/6375/728
GOBP_REGULATION_OF_DNA_TEMPLATED_TRANSCRIPTION_IN_RESPONSE_TO_STRESS	GOBP_REGULATION_OF_DNA_TEMPLATED_TRANSCRIPTION_IN_RESPONSE_TO_STRESS	GOBP_REGULATION_OF_DNA_TEMPLATED_TRANSCRIPTION_IN_RESPONSE_TO_STRESS	51	-0.346068	-1.45277	0.0231772042793002	0.142878984916906	0.115439733765963	4361	tags=31%, list=24%, signal=24%	22933/10636/7009/468/26287/7157/1649/3297/83667/1051/6195/90993/219736/84699/4582/4504
GOBP_REGULATION_OF_LEUKOCYTE_PROLIFERATION	GOBP_REGULATION_OF_LEUKOCYTE_PROLIFERATION	GOBP_REGULATION_OF_LEUKOCYTE_PROLIFERATION	244	0.429951244718001	1.25583183521415	0.0232803920294483	0.143165914487666	0.115671559833858	4003	tags=34%, list=22%, signal=27%	1401/3952/6708/3479/6869/6363/6441/26585/26279/2255/7356/383/1378/59067/115352/944/3552/4332/10457/729230/6664/2214/7292/3567/5788/10673/8995/4208/2213/3568/7412/57829/640/80380/3565/1439/3071/3572/472/11326/128506/695/8654/11006/54106/3593/4004/940/683/3553/942/26191/1880/6375/1438/10859/339390/53833/199/7099/1493/6355/1436/1141/3558/10288/952/6693/2615/56253/9479/941/933/3586/3559/7128/604/2349…
GOBP_MESENCHYME_DEVELOPMENT	GOBP_MESENCHYME_DEVELOPMENT	GOBP_MESENCHYME_DEVELOPMENT	286	0.426321111183148	1.24792783740539	0.0232803920294483	0.143165914487666	0.115671559833858	4880	tags=35%, list=27%, signal=26%	6910/6423/3357/9723/6422/54796/8092/202151/1000/7043/9421/9464/2042/2335/26585/1482/8929/23414/2255/6495/7490/90102/3082/10979/10409/8828/72/3249/223117/145258/5311/1277/8829/2066/6664/147906/1909/4208/59/7074/10439/9241/7042/659/25937/5159/26508/56920/2260/8320/6091/8928/6591/3553/55698/7046/7472/7291/399473/55273/340665/2316/130497/8642/51804/51176/10630/2303/2668/79755/4222/7474/23462/753/1601…
GOBP_POSITIVE_REGULATION_OF_CHROMOSOME_SEGREGATION	GOBP_POSITIVE_REGULATION_OF_CHROMOSOME_SEGREGATION	GOBP_POSITIVE_REGULATION_OF_CHROMOSOME_SEGREGATION	14	-0.569972	-1.74754	0.0233563421823213	0.143327521245094	0.115802130757658	1984	tags=36%, list=11%, signal=32%	891/990/9212/118471/81620
GOBP_RESPONSE_TO_IRON_ION	GOBP_RESPONSE_TO_IRON_ION	GOBP_RESPONSE_TO_IRON_ION	31	-0.410757	-1.53055	0.0233633783394574	0.143327521245094	0.115802130757658	2509	tags=26%, list=14%, signal=22%	30061/3651/84557/2539/7020/7031/1813/1543
GOBP_VESICLE_DOCKING_INVOLVED_IN_EXOCYTOSIS	GOBP_VESICLE_DOCKING_INVOLVED_IN_EXOCYTOSIS	GOBP_VESICLE_DOCKING_INVOLVED_IN_EXOCYTOSIS	36	0.571794513405965	1.47580258410836	0.0235224761679582	0.144128626701853	0.116449387600227	2109	tags=22%, list=12%, signal=20%	3745/115827/6616/23025/5341/440279/10814/5865
GOBP_REGULATION_OF_SENSORY_PERCEPTION	GOBP_REGULATION_OF_SENSORY_PERCEPTION	GOBP_REGULATION_OF_SENSORY_PERCEPTION	28	0.605193348839966	1.51303421318331	0.023640460788031	0.144365598561576	0.116640850105454	3967	tags=61%, list=22%, signal=47%	4988/4986/11280/80763/2911/3552/4923/55273/2149/5024/7432/4987/3586/6348/85446/1910/5724
GOBP_REGULATION_OF_SYNAPTIC_VESICLE_EXOCYTOSIS	GOBP_REGULATION_OF_SYNAPTIC_VESICLE_EXOCYTOSIS	GOBP_REGULATION_OF_SYNAPTIC_VESICLE_EXOCYTOSIS	54	0.533654186518771	1.44363517450275	0.0236553405980997	0.144365598561576	0.116640850105454	3885	tags=41%, list=22%, signal=32%	1268/3356/22871/120892/6860/140730/148/107/1142/8973/7476/5579/135/1812/9498/783/5030/6855/3351/6857/116443/23621
GOBP_HEART_VALVE_MORPHOGENESIS	GOBP_HEART_VALVE_MORPHOGENESIS	GOBP_HEART_VALVE_MORPHOGENESIS	54	0.533503550674763	1.44322767614811	0.0236553405980997	0.144365598561576	0.116640850105454	4144	tags=44%, list=23%, signal=34%	6910/9353/1482/6586/4208/10439/7042/659/2702/26508/6091/6591/11117/2006/56999/7291/8642/7075/23462/4853/6093/64220/23493/6092
GOBP_ADAPTIVE_THERMOGENESIS	GOBP_ADAPTIVE_THERMOGENESIS	GOBP_ADAPTIVE_THERMOGENESIS	157	0.451363891246591	1.30344252143294	0.0236753869846778	0.144365598561576	0.116640850105454	3592	tags=27%, list=20%, signal=22%	1149/9370/4883/33/3952/7350/155/2167/64641/7253/948/79054/1621/8929/4857/1734/11096/56034/116/5334/2697/729230/5746/6344/3953/4160/50486/3565/148811/3910/1240/249/2628/3226/3662/7099/154/4012/5021/2303/89/8809
GOBP_NEUROTRANSMITTER_METABOLIC_PROCESS	GOBP_NEUROTRANSMITTER_METABOLIC_PROCESS	GOBP_NEUROTRANSMITTER_METABOLIC_PROCESS	27	0.606711146124956	1.50759138750657	0.0238020129118672	0.144747367858915	0.116949302367138	1890	tags=33%, list=11%, signal=30%	60482/1103/590/1621/2572/4842/26002/145270/4129
GOBP_NEGATIVE_REGULATION_OF_CELL_MATRIX_ADHESION	GOBP_NEGATIVE_REGULATION_OF_CELL_MATRIX_ADHESION	GOBP_NEGATIVE_REGULATION_OF_CELL_MATRIX_ADHESION	35	0.576198859532748	1.4873438494165	0.0238775807910952	0.144747367858915	0.116949302367138	4088	tags=43%, list=23%, signal=33%	4653/349633/9723/347/11170/90102/5054/10395/7057/4323/55966/604/340485/5295/4763
GOBP_FC_EPSILON_RECEPTOR_SIGNALING_PATHWAY	GOBP_FC_EPSILON_RECEPTOR_SIGNALING_PATHWAY	GOBP_FC_EPSILON_RECEPTOR_SIGNALING_PATHWAY	24	0.606887685803623	1.47585763509038	0.0237667350755078	0.144747367858915	0.116949302367138	5724	tags=54%, list=32%, signal=37%	23547/5602/695/2241/2206/8013/5336/7409/2207/6654/5588/6885/7189
GOBP_ANATOMICAL_STRUCTURE_MATURATION	GOBP_ANATOMICAL_STRUCTURE_MATURATION	GOBP_ANATOMICAL_STRUCTURE_MATURATION	231	0.430291367729569	1.25461998563488	0.0238811681096607	0.144747367858915	0.116949302367138	4088	tags=32%, list=23%, signal=25%	4653/646/3952/100129278/3479/5241/6900/2266/51412/120892/7704/718/6363/26585/6261/84530/8941/59067/221400/123041/6954/57731/1258/2697/6496/2688/81792/1909/429/860/5745/4313/8434/6366/2038/64581/342618/7042/152015/695/163175/64100/6886/126668/30813/1901/116369/26256/257062/1524/3791/25893/8642/4897/54763/5139/29887/26468/7474/89/4057/2309/494551/54738/675/7471/56975/64131/1235/1910/558/1003/57560/…
GOBP_POSITIVE_REGULATION_OF_CYTOKINE_PRODUCTION	GOBP_POSITIVE_REGULATION_OF_CYTOKINE_PRODUCTION	GOBP_POSITIVE_REGULATION_OF_CYTOKINE_PRODUCTION	449	0.405362447210988	1.19311814757692	0.0238811681096607	0.144747367858915	0.116949302367138	4017	tags=33%, list=22%, signal=26%	9370/5004/1545/3952/3357/147372/120892/336/948/3929/718/6363/6095/23213/23601/11213/9173/11126/2219/8832/3082/26253/59067/3554/3552/23705/116/91662/7096/4332/9590/51284/5027/4060/5294/4317/729230/7097/10666/57493/10333/7292/814/5788/1536/114899/5054/115362/51311/114548/64581/4210/93978/116449/5142/23643/3702/3565/3572/10125/149628/3556/7057/388325/5452/1236/22861/100528032/541468/11027/719/23180/…
GOBP_ATRIAL_SEPTUM_MORPHOGENESIS	GOBP_ATRIAL_SEPTUM_MORPHOGENESIS	GOBP_ATRIAL_SEPTUM_MORPHOGENESIS	13	0.68980832207598	1.51975843129244	0.0239573922200612	0.145035470266359	0.117182076033832	2151	tags=31%, list=12%, signal=27%	6910/1482/7042/659
GOBP_ATRIAL_CARDIAC_MUSCLE_CELL_TO_AV_NODE_CELL_SIGNALING	GOBP_ATRIAL_CARDIAC_MUSCLE_CELL_TO_AV_NODE_CELL_SIGNALING	GOBP_ATRIAL_CARDIAC_MUSCLE_CELL_TO_AV_NODE_CELL_SIGNALING	18	0.658864634454018	1.55315437806665	0.024004926871396	0.145149408295343	0.117274132788991	3197	tags=56%, list=18%, signal=46%	55800/287/10052/2697/3762/6262/2702/783/2316/3741
GOBP_REGULATION_OF_OSSIFICATION	GOBP_REGULATION_OF_OSSIFICATION	GOBP_REGULATION_OF_OSSIFICATION	110	0.484716496405063	1.37677734258447	0.0241465144219903	0.145831099645353	0.117824908454156	3863	tags=38%, list=22%, signal=30%	4958/1311/6422/658/6869/4256/7704/7043/4921/26585/197/50964/1959/2824/5027/2697/6664/4208/860/7042/659/6546/1230/338773/5552/22943/1901/7291/654/27152/130497/154/2201/5087/7474/89/4057/6348/10736/5764/25836/56975
GOBP_CELL_REDOX_HOMEOSTASIS	GOBP_CELL_REDOX_HOMEOSTASIS	GOBP_CELL_REDOX_HOMEOSTASIS	33	-0.410557	-1.52421	0.0242305750758616	0.145989936839667	0.117953241696685	3873	tags=55%, list=22%, signal=43%	328/10935/7295/5052/28964/10539/10549/51022/1649/1728/25824/2936/10587/7001/4843/25828/2876/654483
GOBP_INDOLE_CONTAINING_COMPOUND_METABOLIC_PROCESS	GOBP_INDOLE_CONTAINING_COMPOUND_METABOLIC_PROCESS	GOBP_INDOLE_CONTAINING_COMPOUND_METABOLIC_PROCESS	25	0.606007882940906	1.48637613967898	0.0242157211316563	0.145989936839667	0.117953241696685	3127	tags=40%, list=17%, signal=33%	121278/2903/130013/285671/5153/7166/8564/6999/8942/169355
GOBP_EPIBOLY	GOBP_EPIBOLY	GOBP_EPIBOLY	33	0.581894028637631	1.48407286906036	0.0243402195735477	0.146475964219385	0.118345929756097	3322	tags=33%, list=19%, signal=27%	349633/23671/90102/10979/1289/7476/3936/3678/83478/2316/10630
GOBP_POSITIVE_REGULATION_OF_CHROMOSOME_SEPARATION	GOBP_POSITIVE_REGULATION_OF_CHROMOSOME_SEPARATION	GOBP_POSITIVE_REGULATION_OF_CHROMOSOME_SEPARATION	18	-0.549324	-1.78055	0.0244451751653501	0.146932652153204	0.118714912875096	1060	tags=44%, list=6%, signal=42%	286053/9587/51434/51433/225689/118471/81620/51529
GOBP_REGULATION_OF_RAS_PROTEIN_SIGNAL_TRANSDUCTION	GOBP_REGULATION_OF_RAS_PROTEIN_SIGNAL_TRANSDUCTION	GOBP_REGULATION_OF_RAS_PROTEIN_SIGNAL_TRANSDUCTION	181	0.44327256159135	1.28791586059891	0.024506426333639	0.14712587306003	0.118871026596474	6250	tags=48%, list=35%, signal=31%	4653/137735/345/3479/2846/2255/1281/148/5294/57493/8829/6014/115557/19/401387/84636/4803/335/10395/7042/5662/10125/5159/440073/8477/6091/83478/348/286530/9754/5922/221002/2149/5962/79933/27/1902/27334/27128/90627/2840/604/4914/115727/25959/4853/867/3688/4763/286205/440730/11214/23362/10260/143872/1435/9928/9290/84078/5921/55667/3707/9448/3084/10161/9922/10156/8036/2151/8831/9002/9265/55103/10565/…
GOBP_SKELETAL_MUSCLE_ADAPTATION	GOBP_SKELETAL_MUSCLE_ADAPTATION	GOBP_SKELETAL_MUSCLE_ADAPTATION	21	0.624124532356867	1.48881957867878	0.0247268661543474	0.148273200961122	0.119798015457162	2784	tags=38%, list=16%, signal=32%	4653/51778/58529/84676/3488/816/2660/4625
GOBP_GAS_TRANSPORT	GOBP_GAS_TRANSPORT	GOBP_GAS_TRANSPORT	21	-0.46984	-1.60212	0.0248856169626382	0.149048333822436	0.120424287621647	1706	tags=48%, list=10%, signal=43%	3040/3048/4151/3047/760/3050/3049/3039/3046/6005
GOBP_KIDNEY_EPITHELIUM_DEVELOPMENT	GOBP_KIDNEY_EPITHELIUM_DEVELOPMENT	GOBP_KIDNEY_EPITHELIUM_DEVELOPMENT	140	0.460896983799811	1.32913720932448	0.0250752256770311	0.15000623171289	0.121198225632987	4144	tags=32%, list=23%, signal=25%	9370/6492/170690/9353/186/6422/5455/79192/26585/2737/2045/55083/6495/2246/7490/10409/7484/2247/5311/1909/4208/5915/9241/7827/25937/4868/26508/9863/5175/80000/130497/8642/51804/947/2303/2668/5087/2138/10736/25959/4853/7471/1910/342184/6092
GOBP_GAMMA_AMINOBUTYRIC_ACID_SECRETION	GOBP_GAMMA_AMINOBUTYRIC_ACID_SECRETION	GOBP_GAMMA_AMINOBUTYRIC_ACID_SECRETION	11	0.733271485951862	1.55502709223067	0.0251227059614482	0.150112622500143	0.121284184559437	4088	tags=73%, list=23%, signal=56%	7200/5027/7223/6529/9900/4923/3351/4763
GOBP_TRNA_WOBBLE_URIDINE_MODIFICATION	GOBP_TRNA_WOBBLE_URIDINE_MODIFICATION	GOBP_TRNA_WOBBLE_URIDINE_MODIFICATION	12	-0.608266	-1.71619	0.0252236613361672	0.150532447112636	0.12162338378823	4704	tags=67%, list=26%, signal=49%	55140/84705/27304/112970/81605/348180/55687/90353
GOBP_POSITIVE_REGULATION_OF_TUMOR_NECROSIS_FACTOR_SUPERFAMILY_CYTOKINE_PRODUCTION	GOBP_POSITIVE_REGULATION_OF_TUMOR_NECROSIS_FACTOR_SUPERFAMILY_CYTOKINE_PRODUCTION	GOBP_POSITIVE_REGULATION_OF_TUMOR_NECROSIS_FACTOR_SUPERFAMILY_CYTOKINE_PRODUCTION	101	0.482574295920669	1.36476522646175	0.0252525252525253	0.150532447112636	0.12162338378823	4264	tags=38%, list=24%, signal=29%	5004/3952/120892/948/3929/6363/8832/3552/7096/9590/4317/729230/7097/5788/1536/64581/23643/10125/7057/11027/54106/3593/4023/942/943/7291/7099/5336/6693/7474/6348/5295/84868/5724/3458/3569/90865/929
GOBP_NERVE_DEVELOPMENT	GOBP_NERVE_DEVELOPMENT	GOBP_NERVE_DEVELOPMENT	81	0.503717221198723	1.40335698852537	0.0255102040816327	0.151889377659191	0.122719722071458	2280	tags=28%, list=13%, signal=25%	2558/4804/4884/8929/2737/23213/2561/6495/91584/5457/6507/1959/8828/123041/1258/8829/494470/1909/7412/4803/3676/9935/3737
GOBP_REGULATION_OF_RESPIRATORY_SYSTEM_PROCESS	GOBP_REGULATION_OF_RESPIRATORY_SYSTEM_PROCESS	GOBP_REGULATION_OF_RESPIRATORY_SYSTEM_PROCESS	16	0.65750726271199	1.51281157620828	0.025602482175496	0.152259467526038	0.123018737883498	4836	tags=75%, list=27%, signal=55%	30012/22871/2741/8929/477/57616/5090/170825/57555/54413/2744/134
GOBP_REGULATION_OF_LEUKOCYTE_DIFFERENTIATION	GOBP_REGULATION_OF_LEUKOCYTE_DIFFERENTIATION	GOBP_REGULATION_OF_LEUKOCYTE_DIFFERENTIATION	275	0.424608789568156	1.24161411613465	0.0256834974905973	0.152561785916533	0.123262997419157	5185	tags=41%, list=29%, signal=30%	325/9370/5897/6422/9607/7704/5678/6363/3624/2737/81501/2200/6935/5457/4286/1378/115352/7130/729230/57864/3575/7292/9770/3567/814/5788/2213/114548/2124/3456/4920/3565/3071/9935/1230/10125/10875/3059/128506/695/5458/11006/6886/9840/2736/11025/54106/56833/399/1960/3593/10234/940/3662/942/10859/4323/7099/1493/54209/3558/10288/51176/30009/56253/941/639/3586/3559/4057/2309/604/8111/6348/861/920/8808/52…
GOBP_POSITIVE_REGULATION_OF_TRANSCRIPTION_FROM_RNA_POLYMERASE_II_PROMOTER_IN_RESPONSE_TO_ENDOPLASMIC_RETICULUM_STRESS	GOBP_POSITIVE_REGULATION_OF_TRANSCRIPTION_FROM_RNA_POLYMERASE_II_PROMOTER_IN_RESPONSE_TO_ENDOPLASMIC_RETICULUM_STRESS	GOBP_POSITIVE_REGULATION_OF_TRANSCRIPTION_FROM_RNA_POLYMERASE_II_PROMOTER_IN_RESPONSE_TO_ENDOPLASMIC_RETICULUM_STRESS	11	-0.623807	-1.73511	0.0257290147765858	0.152575782904268	0.123274306349849	3546	tags=55%, list=20%, signal=44%	468/7157/1649/1051/90993/84699
GOBP_PURINE_NUCLEOBASE_BIOSYNTHETIC_PROCESS	GOBP_PURINE_NUCLEOBASE_BIOSYNTHETIC_PROCESS	GOBP_PURINE_NUCLEOBASE_BIOSYNTHETIC_PROCESS	11	-0.623173	-1.73334	0.0260526459421414	0.152575782904268	0.123274306349849	3951	tags=73%, list=22%, signal=57%	2618/10606/3251/56952/6470/100/6472/353
GOBP_PROTEIN_MATURATION_BY_IRON_SULFUR_CLUSTER_TRANSFER	GOBP_PROTEIN_MATURATION_BY_IRON_SULFUR_CLUSTER_TRANSFER	GOBP_PROTEIN_MATURATION_BY_IRON_SULFUR_CLUSTER_TRANSFER	11	-0.622913	-1.73262	0.0260526459421414	0.152575782904268	0.123274306349849	5800	tags=82%, list=32%, signal=55%	9391/64210/27247/150274/122961/51218/10539/284106/654483
GOBP_L_GLUTAMATE_IMPORT_ACROSS_PLASMA_MEMBRANE	GOBP_L_GLUTAMATE_IMPORT_ACROSS_PLASMA_MEMBRANE	GOBP_L_GLUTAMATE_IMPORT_ACROSS_PLASMA_MEMBRANE	16	0.656753107809195	1.51107639496862	0.0259656319052099	0.152575782904268	0.123274306349849	4237	tags=56%, list=24%, signal=43%	2911/6507/6506/477/6511/3766/4923/3688/7124
GOBP_NEGATIVE_REGULATION_OF_T_CELL_MEDIATED_IMMUNITY	GOBP_NEGATIVE_REGULATION_OF_T_CELL_MEDIATED_IMMUNITY	GOBP_NEGATIVE_REGULATION_OF_T_CELL_MEDIATED_IMMUNITY	27	0.602484344372314	1.49708838297191	0.025856828907312	0.152575782904268	0.123274306349849	3293	tags=48%, list=18%, signal=39%	383/3575/5788/3824/2213/3456/3071/11006/6375/10859/339390/53833/30009
GOBP_NEGATIVE_REGULATION_OF_TUMOR_NECROSIS_FACTOR_SUPERFAMILY_CYTOKINE_PRODUCTION	GOBP_NEGATIVE_REGULATION_OF_TUMOR_NECROSIS_FACTOR_SUPERFAMILY_CYTOKINE_PRODUCTION	GOBP_NEGATIVE_REGULATION_OF_TUMOR_NECROSIS_FACTOR_SUPERFAMILY_CYTOKINE_PRODUCTION	60	0.527149541140882	1.43634612282888	0.0260688216892596	0.152575782904268	0.123274306349849	4924	tags=55%, list=27%, signal=40%	1149/9370/5004/3479/3929/11213/23547/10457/23208/3565/11006/945/50856/26191/10859/7291/7099/54209/947/3586/4057/7128/84868/671/558/27202/197358/23405/6504/140885/5443/51738/29126
GOBP_REGULATION_OF_SMOOTH_MUSCLE_CONTRACTION	GOBP_REGULATION_OF_SMOOTH_MUSCLE_CONTRACTION	GOBP_REGULATION_OF_SMOOTH_MUSCLE_CONTRACTION	60	0.526104370974014	1.43349830451602	0.0260688216892596	0.152575782904268	0.123274306349849	3389	tags=38%, list=19%, signal=31%	1129/6870/6869/80763/60675/1136/1264/3778/148/9312/93649/477/6865/5592/10203/9732/1143/5997/340481/5743/154/2149/5021
GOBP_POSITIVE_REGULATION_OF_INTERLEUKIN_8_PRODUCTION	GOBP_POSITIVE_REGULATION_OF_INTERLEUKIN_8_PRODUCTION	GOBP_POSITIVE_REGULATION_OF_INTERLEUKIN_8_PRODUCTION	61	0.521653520167571	1.4235033060811	0.0260416666666667	0.152575782904268	0.123274306349849	4264	tags=39%, list=24%, signal=30%	9370/3952/336/3929/2219/7096/51284/7097/5054/51311/64581/11027/54106/3553/1116/7099/2149/7474/7100/1991/10394/3569/7124/929
GOBP_RESPONSE_TO_CORTICOSTEROID	GOBP_RESPONSE_TO_CORTICOSTEROID	GOBP_RESPONSE_TO_CORTICOSTEROID	153	0.452748297405093	1.30785718251094	0.0260521042084168	0.152575782904268	0.123274306349849	3227	tags=29%, list=18%, signal=24%	9370/1545/361/196541/1036/121278/9353/4916/552/336/590/4747/7356/6586/11170/387758/383/10888/266743/2322/799/1446/2908/1277/84676/1261/5069/1536/4129/5122/2660/2/5176/687/6753/2354/114907/249/6781/3557/199/654/5290/3351/5743
GOBP_REGULATION_OF_ENDOTHELIAL_CELL_MIGRATION	GOBP_REGULATION_OF_ENDOTHELIAL_CELL_MIGRATION	GOBP_REGULATION_OF_ENDOTHELIAL_CELL_MIGRATION	159	0.447117375953375	1.29165412061702	0.0260782347041123	0.152575782904268	0.123274306349849	3735	tags=31%, list=21%, signal=25%	4223/3273/9353/186/147372/8823/10000/27302/2246/51378/5587/9734/8828/1634/2247/5294/8829/4208/7476/493/3690/5176/6678/284/659/7424/7057/57381/2260/22846/7101/285/2113/7010/6781/56999/348/5797/5629/350/3791/5743/5293/79812/2303/7474/90627/23328/2324/10563
GOBP_TISSUE_MIGRATION	GOBP_TISSUE_MIGRATION	GOBP_TISSUE_MIGRATION	293	0.417208952075086	1.22255839112862	0.025974025974026	0.152575782904268	0.123274306349849	4258	tags=32%, list=24%, signal=25%	4223/3273/1545/9353/186/2252/147372/6869/9839/8823/26585/2191/10000/27302/85329/2255/2246/7857/51378/5587/4163/9734/8828/72/1634/4318/2247/5294/2196/8829/196740/100506013/4208/7476/59/11167/493/5168/3690/335/5176/6678/284/7042/659/3565/7424/7057/57381/2260/22846/7101/285/2113/6091/23500/7010/1960/6781/56999/348/5797/51466/7046/5629/51057/5290/350/5336/3791/5743/5293/23499/79812/2303/7474/90627/38…
GOBP_REGIONALIZATION	GOBP_REGIONALIZATION	GOBP_REGIONALIZATION	346	0.408509770319249	1.20116358621246	0.025974025974026	0.152575782904268	0.123274306349849	4702	tags=34%, list=26%, signal=25%	5015/4223/6423/2019/10716/100129278/2018/6422/658/9096/134701/5649/4036/7704/718/60529/79192/79659/26585/1482/2737/2255/6495/2246/367/7490/8022/1959/10409/8828/8626/221400/145258/2247/8829/6496/64399/429/4208/7476/3684/4760/5992/9241/659/58524/4920/3222/9935/9355/472/6656/26508/8320/199221/56033/2736/6091/22943/64388/126668/8928/3226/4618/7046/2735/7472/23432/340665/8646/23237/120237/27152/128344…
GOBP_REGULATION_OF_LYMPHOCYTE_ACTIVATION	GOBP_REGULATION_OF_LYMPHOCYTE_ACTIVATION	GOBP_REGULATION_OF_LYMPHOCYTE_ACTIVATION	436	0.399218033075685	1.1740415339236	0.025974025974026	0.152575782904268	0.123274306349849	4030	tags=32%, list=22%, signal=26%	2267/5897/3952/6708/6422/3479/6869/7704/5678/6363/6441/3624/26279/2737/2255/7356/6935/11126/383/1378/59067/115352/944/3552/4332/10457/729230/57864/6664/3575/2214/7292/3567/814/5788/10673/8995/4208/2213/1949/7412/57829/930/6366/114548/640/64581/116449/54900/3456/80380/3565/3071/3572/10125/64092/472/6347/11326/10875/135/1511/1236/695/8654/11006/81704/100528032/9840/2736/8740/22914/54106/56833/399/1…
GOBP_SPLICEOSOMAL_SNRNP_ASSEMBLY	GOBP_SPLICEOSOMAL_SNRNP_ASSEMBLY	GOBP_SPLICEOSOMAL_SNRNP_ASSEMBLY	37	-0.387989	-1.4832	0.0263035067984652	0.153715869209528	0.124195444329839	5549	tags=57%, list=31%, signal=39%	1207/10419/24148/54960/9092/6635/6634/50628/11171/27339/6637/6632/26121/6628/6631/79760/54496/6636/25804/57819/6633
GOBP_NUCLEOBASE_CATABOLIC_PROCESS	GOBP_NUCLEOBASE_CATABOLIC_PROCESS	GOBP_NUCLEOBASE_CATABOLIC_PROCESS	10	0.739464326311475	1.52879215079595	0.0263660194089292	0.153725753301196	0.124203430227215	2906	tags=60%, list=16%, signal=50%	1807/1809/56896/1806/1400/10570
GOBP_STEM_CELL_DIVISION	GOBP_STEM_CELL_DIVISION	GOBP_STEM_CELL_DIVISION	28	0.600845233389938	1.50216355928175	0.0263616203862871	0.153725753301196	0.124203430227215	2204	tags=29%, list=12%, signal=25%	6423/4674/7704/2103/7476/2124/7042/25937
GOBP_SERINE_FAMILY_AMINO_ACID_BIOSYNTHETIC_PROCESS	GOBP_SERINE_FAMILY_AMINO_ACID_BIOSYNTHETIC_PROCESS	GOBP_SERINE_FAMILY_AMINO_ACID_BIOSYNTHETIC_PROCESS	17	-0.52113	-1.65504	0.0265520652169729	0.154595289523782	0.12490597602213	3105	tags=47%, list=17%, signal=39%	1491/5723/6470/2678/29968/189/6472/26227
GOBP_RESPONSE_TO_RETINOIC_ACID	GOBP_RESPONSE_TO_RETINOIC_ACID	GOBP_RESPONSE_TO_RETINOIC_ACID	107	0.481117151464437	1.3656059118636	0.0265763217796572	0.154595289523782	0.12490597602213	4937	tags=41%, list=28%, signal=30%	3952/4916/9227/9464/1592/2042/6096/57795/7484/1277/19/429/4313/5176/472/5159/8322/22943/7472/346673/54332/654/130497/952/7075/27/7474/340485/7483/3199/8867/64220/8324/11211/6899/7124/54834/56603/358/1385/2706/23064/3482/6258
GOBP_REGULATION_OF_POSTSYNAPTIC_SPECIALIZATION_ASSEMBLY	GOBP_REGULATION_OF_POSTSYNAPTIC_SPECIALIZATION_ASSEMBLY	GOBP_REGULATION_OF_POSTSYNAPTIC_SPECIALIZATION_ASSEMBLY	11	0.730662293937535	1.54949385611166	0.0266806729359733	0.154657532234852	0.124956265307143	2374	tags=45%, list=13%, signal=39%	2895/4916/4884/2596/3556
GOBP_GANGLIOSIDE_BIOSYNTHETIC_PROCESS	GOBP_GANGLIOSIDE_BIOSYNTHETIC_PROCESS	GOBP_GANGLIOSIDE_BIOSYNTHETIC_PROCESS	16	0.655367383140151	1.50788807988884	0.0266919316096393	0.154657532234852	0.124956265307143	3839	tags=50%, list=21%, signal=39%	51046/81849/7903/2583/6482/338596/8869/8128
GOBP_PHOTOTRANSDUCTION	GOBP_PHOTOTRANSDUCTION	GOBP_PHOTOTRANSDUCTION	46	0.540372931477544	1.44175839270325	0.0267094017094017	0.154657532234852	0.124956265307143	3284	tags=41%, list=18%, signal=34%	221391/2986/5132/25769/54112/6101/23746/2978/123041/9293/1258/5146/6295/7222/2792/5158/6247/2779/10692
GOBP_REGULATION_OF_CALCIUM_MEDIATED_SIGNALING	GOBP_REGULATION_OF_CALCIUM_MEDIATED_SIGNALING	GOBP_REGULATION_OF_CALCIUM_MEDIATED_SIGNALING	72	0.51443885220744	1.4198932699853	0.026694045174538	0.154657532234852	0.124956265307143	3856	tags=39%, list=22%, signal=31%	3479/51778/120892/58529/9472/5341/9455/123041/6014/3708/493/64581/10725/1240/5026/50852/683/118461/4137/55273/5336/54209/5024/933/89/6348/920/1012
GOBP_NEGATIVE_REGULATION_OF_INTERLEUKIN_6_PRODUCTION	GOBP_NEGATIVE_REGULATION_OF_INTERLEUKIN_6_PRODUCTION	GOBP_NEGATIVE_REGULATION_OF_INTERLEUKIN_6_PRODUCTION	45	0.549405017180935	1.46257229519633	0.0267665952890792	0.1548113720667	0.125080560907657	4793	tags=58%, list=27%, signal=42%	5004/361/11213/8832/3082/131450/91662/114899/23208/3071/11006/54106/26191/7099/3586/7128/84868/9655/671/4345/27202/197358/7124/6504/140885/51738
GOBP_STRIATED_MUSCLE_ADAPTATION	GOBP_STRIATED_MUSCLE_ADAPTATION	GOBP_STRIATED_MUSCLE_ADAPTATION	43	0.553811421761838	1.46644859815016	0.0269106566200215	0.155289234262795	0.125466651869363	4380	tags=40%, list=24%, signal=30%	4653/4624/51778/27302/58529/84676/3488/816/493/2660/7222/4625/89/2308/23493/6198/90523
GOBP_POSITIVE_REGULATION_OF_STRIATED_MUSCLE_CELL_DIFFERENTIATION	GOBP_POSITIVE_REGULATION_OF_STRIATED_MUSCLE_CELL_DIFFERENTIATION	GOBP_POSITIVE_REGULATION_OF_STRIATED_MUSCLE_CELL_DIFFERENTIATION	43	0.552845891503672	1.46389195081873	0.0269106566200215	0.155289234262795	0.125466651869363	4961	tags=49%, list=28%, signal=35%	3479/6474/26585/27302/150572/859/9472/93649/84525/4208/57817/4618/4323/5629/91807/89/6899/56603/56203/4656/1906
GOBP_GRANULOCYTE_MIGRATION	GOBP_GRANULOCYTE_MIGRATION	GOBP_GRANULOCYTE_MIGRATION	148	0.449558075141691	1.29745191793358	0.0270812437311936	0.156095424243083	0.126118016776128	4216	tags=42%, list=24%, signal=32%	9353/6374/7060/3929/6372/6363/54210/7857/7499/3577/3554/6279/3552/3579/7130/5294/6354/1441/6366/2660/7042/5142/3565/3071/83700/6347/1240/7057/1236/7369/719/6357/56833/399/6283/683/3553/6360/4283/5175/6361/6375/728/6362/200576/6373/6355/1436/3689/5293/3672/6348/10563/3576/3680/8288/7409/2207/3627/57118/6368/27202
GOBP_POSITIVE_REGULATION_OF_INNATE_IMMUNE_RESPONSE	GOBP_POSITIVE_REGULATION_OF_INNATE_IMMUNE_RESPONSE	GOBP_POSITIVE_REGULATION_OF_INNATE_IMMUNE_RESPONSE	131	0.460769406979154	1.32091647000876	0.027190332326284	0.156545706047113	0.126481824033068	4085	tags=31%, list=23%, signal=24%	5063/3929/11126/2219/59067/23705/4332/5322/10666/2358/345611/3824/4153/115362/51311/64581/93978/116449/3456/10125/149628/100528032/11027/57663/22914/3593/58484/7099/4068/5336/117854/56253/7294/3428/7474/3055/84868/2534/9782/7409/8302
GOBP_PTERIDINE_CONTAINING_COMPOUND_BIOSYNTHETIC_PROCESS	GOBP_PTERIDINE_CONTAINING_COMPOUND_BIOSYNTHETIC_PROCESS	GOBP_PTERIDINE_CONTAINING_COMPOUND_BIOSYNTHETIC_PROCESS	13	-0.592796	-1.79159	0.0274143066081078	0.157499046402934	0.127252079763316	5472	tags=77%, list=31%, signal=53%	471/4522/1719/5805/10588/25902/6697/5092/5860/2356
GOBP_POSITIVE_REGULATION_OF_VOLTAGE_GATED_POTASSIUM_CHANNEL_ACTIVITY	GOBP_POSITIVE_REGULATION_OF_VOLTAGE_GATED_POTASSIUM_CHANNEL_ACTIVITY	GOBP_POSITIVE_REGULATION_OF_VOLTAGE_GATED_POTASSIUM_CHANNEL_ACTIVITY	16	0.653243324437121	1.50300098467831	0.0274182316191062	0.157499046402934	0.127252079763316	1658	tags=31%, list=9%, signal=28%	3736/3747/219527/9472/3746
GOBP_POSITIVE_REGULATION_OF_ESTABLISHMENT_OF_PROTEIN_LOCALIZATION_TO_TELOMERE	GOBP_POSITIVE_REGULATION_OF_ESTABLISHMENT_OF_PROTEIN_LOCALIZATION_TO_TELOMERE	GOBP_POSITIVE_REGULATION_OF_ESTABLISHMENT_OF_PROTEIN_LOCALIZATION_TO_TELOMERE	10	-0.622183	-1.68291	0.0275851058689719	0.158277764094952	0.127881248308275	6373	tags=100%, list=36%, signal=64%	908/7203/6950/10575/22948/10694/10574/10576/55135
GOBP_POSITIVE_REGULATION_OF_MITOCHONDRIAL_OUTER_MEMBRANE_PERMEABILIZATION_INVOLVED_IN_APOPTOTIC_SIGNALING_PATHWAY	GOBP_POSITIVE_REGULATION_OF_MITOCHONDRIAL_OUTER_MEMBRANE_PERMEABILIZATION_INVOLVED_IN_APOPTOTIC_SIGNALING_PATHWAY	GOBP_POSITIVE_REGULATION_OF_MITOCHONDRIAL_OUTER_MEMBRANE_PERMEABILIZATION_INVOLVED_IN_APOPTOTIC_SIGNALING_PATHWAY	10	-0.621936	-1.68225	0.0278770090416071	0.159771293316694	0.129087952120105	3725	tags=70%, list=21%, signal=55%	2931/666/9026/3002/27113/7755/400916
GOBP_GPI_ANCHOR_METABOLIC_PROCESS	GOBP_GPI_ANCHOR_METABOLIC_PROCESS	GOBP_GPI_ANCHOR_METABOLIC_PROCESS	30	-0.428136	-1.57415	0.0280312060948545	0.160110448372305	0.129361974008963	5663	tags=50%, list=32%, signal=34%	65258/54872/84720/80235/94005/55650/9487/51604/128869/27315/8818/9091/8733/93210/54344
GOBP_REGULATION_OF_EPITHELIAL_CELL_MIGRATION	GOBP_REGULATION_OF_EPITHELIAL_CELL_MIGRATION	GOBP_REGULATION_OF_EPITHELIAL_CELL_MIGRATION	218	0.426263238248574	1.24010512621579	0.028	0.160110448372305	0.129361974008963	3735	tags=28%, list=21%, signal=22%	4223/3273/9353/186/2252/147372/6869/8823/10000/27302/2255/2246/51378/5587/4163/9734/8828/1634/4318/2247/5294/8829/4208/7476/493/5168/3690/5176/6678/284/7042/659/3565/7424/7057/57381/2260/22846/7101/285/2113/7010/6781/56999/348/5797/51466/5629/350/5336/3791/5743/5293/23499/79812/2303/7474/90627/23328/2324/10563
GOBP_RESPONSE_TO_MOLECULE_OF_BACTERIAL_ORIGIN	GOBP_RESPONSE_TO_MOLECULE_OF_BACTERIAL_ORIGIN	GOBP_RESPONSE_TO_MOLECULE_OF_BACTERIAL_ORIGIN	326	0.410528046401577	1.20506630265673	0.027972027972028	0.160110448372305	0.129361974008963	4264	tags=37%, list=24%, signal=29%	4988/1268/4986/6374/5179/948/3929/6372/2255/4842/7356/11213/1734/338/383/6401/353376/5737/8564/6279/57379/3552/4360/84639/7096/9590/389643/5027/7097/26228/10333/27063/19/345611/7292/284297/4208/2213/2853/4129/5054/7412/5122/114548/496/4064/820/5142/23643/80380/721/1439/7431/1234/6347/3764/10804/1511/388325/6403/1236/2241/100528032/11027/22914/54106/3593/3595/57817/249/1269/3553/4283/23641/942/261…
GOBP_EATING_BEHAVIOR	GOBP_EATING_BEHAVIOR	GOBP_EATING_BEHAVIOR	39	0.550155848243589	1.43887570204042	0.0282301845819761	0.161020776617517	0.130097477906391	2398	tags=33%, list=13%, signal=29%	4988/3952/4986/6900/3375/6869/7200/7345/51761/4889/123041/4160/135
GOBP_REGULATION_OF_EXTENT_OF_CELL_GROWTH	GOBP_REGULATION_OF_EXTENT_OF_CELL_GROWTH	GOBP_REGULATION_OF_EXTENT_OF_CELL_GROWTH	106	0.475646792602885	1.34981154855826	0.0282542885973764	0.161020776617517	0.130097477906391	4611	tags=40%, list=26%, signal=30%	7224/9723/7143/6696/2335/1826/4131/4133/2045/91584/6387/223117/8829/1630/4803/10439/659/6792/1002/27185/56920/5458/57611/3897/348/4137/374946/23499/4897/627/7474/9423/8482/1382/80128/51265/8153/22902/10512/2803/10500/23105
GOBP_RESPONSE_TO_VITAMIN_E	GOBP_RESPONSE_TO_VITAMIN_E	GOBP_RESPONSE_TO_VITAMIN_E	10	0.736343921516573	1.52234092632438	0.0283786549415137	0.161547410731252	0.130522974363529	1559	tags=30%, list=9%, signal=27%	3952/383/1277
GOBP_CALCIUM_INDEPENDENT_CELL_CELL_ADHESION_VIA_PLASMA_MEMBRANE_CELL_ADHESION_MOLECULES	GOBP_CALCIUM_INDEPENDENT_CELL_CELL_ADHESION_VIA_PLASMA_MEMBRANE_CELL_ADHESION_MOLECULES	GOBP_CALCIUM_INDEPENDENT_CELL_CELL_ADHESION_VIA_PLASMA_MEMBRANE_CELL_ADHESION_MOLECULES	22	-0.451859	-1.57441	0.0284338078741303	0.16167930124154	0.130629535908621	2481	tags=50%, list=14%, signal=43%	1364/9074/26285/137075/9075/9080/1366/149461/24146/9073/1365
GOBP_REGULATION_OF_DENDRITIC_SPINE_DEVELOPMENT	GOBP_REGULATION_OF_DENDRITIC_SPINE_DEVELOPMENT	GOBP_REGULATION_OF_DENDRITIC_SPINE_DEVELOPMENT	52	0.539911015414037	1.45158534876915	0.0285689344854651	0.162265127892164	0.131102857248497	3891	tags=40%, list=22%, signal=32%	5063/8499/547/22871/5649/23316/50944/4208/221935/816/26115/27185/26052/653464/348/50807/3558/116443/57555/54149/22849
GOBP_EPITHELIAL_STRUCTURE_MAINTENANCE	GOBP_EPITHELIAL_STRUCTURE_MAINTENANCE	GOBP_EPITHELIAL_STRUCTURE_MAINTENANCE	29	-0.417165	-1.51025	0.0287509636105914	0.163115736309248	0.131790110235802	2699	tags=31%, list=15%, signal=26%	7032/90070/4585/7033/51599/5950/3605/7031/4588
GOBP_TERPENOID_BIOSYNTHETIC_PROCESS	GOBP_TERPENOID_BIOSYNTHETIC_PROCESS	GOBP_TERPENOID_BIOSYNTHETIC_PROCESS	17	-0.513948	-1.63223	0.0288214194200823	0.163332147049906	0.131964960290205	1749	tags=47%, list=10%, signal=43%	2224/8644/4047/53630/64577/6121/10170/1543
GOBP_ENDOPLASMIC_RETICULUM_CALCIUM_ION_HOMEOSTASIS	GOBP_ENDOPLASMIC_RETICULUM_CALCIUM_ION_HOMEOSTASIS	GOBP_ENDOPLASMIC_RETICULUM_CALCIUM_ION_HOMEOSTASIS	24	-0.452217	-1.62889	0.0289196213839197	0.163428710416642	0.132042979106996	4051	tags=46%, list=23%, signal=36%	23241/7009/5371/10134/79734/2907/581/578/487/7466/51024
GOBP_MYOBLAST_FUSION	GOBP_MYOBLAST_FUSION	GOBP_MYOBLAST_FUSION	40	0.562054852348359	1.47424270568387	0.0289252689190317	0.163428710416642	0.132042979106996	4305	tags=50%, list=24%, signal=38%	8038/4842/859/405754/11096/58494/90342/4868/3565/3756/8740/4283/963/8912/30846/51177/7471/3688/3627/30816
GOBP_INTRACELLULAR_PROTEIN_TRANSMEMBRANE_TRANSPORT	GOBP_INTRACELLULAR_PROTEIN_TRANSMEMBRANE_TRANSPORT	GOBP_INTRACELLULAR_PROTEIN_TRANSMEMBRANE_TRANSPORT	51	-0.337458	-1.41663	0.0289354492231245	0.163428710416642	0.132042979106996	4478	tags=43%, list=25%, signal=32%	131474/613/5830/23480/10952/29090/5190/728489/5191/80273/54543/208/9409/10469/5195/5192/10452/51025/130617/92609/10245/140823
GOBP_BONE_MINERALIZATION_INVOLVED_IN_BONE_MATURATION	GOBP_BONE_MINERALIZATION_INVOLVED_IN_BONE_MATURATION	GOBP_BONE_MINERALIZATION_INVOLVED_IN_BONE_MATURATION	11	0.727496004232658	1.54277919944321	0.029017626355441	0.163527426116783	0.132122736911472	4071	tags=64%, list=23%, signal=49%	3952/3479/26585/29887/89/4057/57560
GOBP_RHYTHMIC_PROCESS	GOBP_RHYTHMIC_PROCESS	GOBP_RHYTHMIC_PROCESS	292	0.425224778840963	1.24547323974529	0.0289877715901246	0.163527426116783	0.132122736911472	2699	tags=21%, list=15%, signal=18%	2492/9370/3973/1545/4988/3952/221391/121278/9353/4986/9607/5241/658/22871/2099/3751/92369/54551/4804/7043/90134/5563/60675/6096/3624/6095/6586/3062/1814/4889/107/1959/4159/9510/124626/7130/55068/3363/5602/5806/56729/4313/2660/2/5156/5176/4327/687/7042/11245/3737/8403/344758/135/4915/5798/5158/8322/139135/1960
GOBP_CHONDROITIN_SULFATE_PROTEOGLYCAN_BIOSYNTHETIC_PROCESS	GOBP_CHONDROITIN_SULFATE_PROTEOGLYCAN_BIOSYNTHETIC_PROCESS	GOBP_CHONDROITIN_SULFATE_PROTEOGLYCAN_BIOSYNTHETIC_PROCESS	23	0.61568165957544	1.49001244472316	0.0290704938714579	0.163555181674054	0.132145162141773	4159	tags=57%, list=23%, signal=43%	83539/27087/29940/54360/135152/337876/50515/55454/9469/55790/51363/64131/22856
GOBP_EYE_MORPHOGENESIS	GOBP_EYE_MORPHOGENESIS	GOBP_EYE_MORPHOGENESIS	151	0.451441529810205	1.30347253483403	0.0290872617853561	0.163555181674054	0.132145162141773	4088	tags=36%, list=23%, signal=28%	8076/1295/6096/1826/23418/2737/6101/118427/2202/2200/1296/6935/51761/55714/362/1290/4211/2247/50939/1289/6496/6664/5146/221935/5915/220/6656/2792/4915/84465/80184/30813/5797/7472/7291/5629/6247/2779/25806/348980/3791/2201/91156/639/7474/7070/23363/7483/4853/25836/2047/64220/57096/4763
GOBP_GRANULOCYTE_CHEMOTAXIS	GOBP_GRANULOCYTE_CHEMOTAXIS	GOBP_GRANULOCYTE_CHEMOTAXIS	121	0.466823298913653	1.33245357195052	0.0291750503018109	0.163684660683301	0.132249775303495	4721	tags=49%, list=26%, signal=36%	9353/6374/7060/3929/6372/6363/54210/7857/3577/6279/3579/7130/5294/6354/1441/6366/2660/7042/5142/3565/3071/83700/6347/1240/7057/1236/719/6357/6283/683/3553/6360/4283/6361/6375/728/6362/200576/6373/6355/1436/3689/5293/3672/6348/10563/3576/3680/7409/2207/3627/57118/6368/27202/6504/1435/6351/57580/6358
GOBP_NEGATIVE_REGULATION_OF_EPITHELIAL_CELL_PROLIFERATION	GOBP_NEGATIVE_REGULATION_OF_EPITHELIAL_CELL_PROLIFERATION	GOBP_NEGATIVE_REGULATION_OF_EPITHELIAL_CELL_PROLIFERATION	121	0.466777859125481	1.3323238731797	0.0291750503018109	0.163684660683301	0.132249775303495	4237	tags=33%, list=24%, signal=25%	6423/6422/8200/4804/1361/23213/367/7857/51146/4163/3249/1285/5617/26257/4208/5176/6678/687/7042/3851/6347/7057/22846/6091/3593/6591/348/5797/2321/7046/27152/350/79812/7474/1601/675/57560/4763/197358/7124
GOBP_SULFUR_COMPOUND_CATABOLIC_PROCESS	GOBP_SULFUR_COMPOUND_CATABOLIC_PROCESS	GOBP_SULFUR_COMPOUND_CATABOLIC_PROCESS	31	-0.402106	-1.49831	0.0292473916519154	0.1638760727318	0.132404427549457	1003	tags=29%, list=6%, signal=27%	3425/7263/189/11332/728226/4357/79094/1800/254552
GOBP_REGULATION_OF_DENDRITE_EXTENSION	GOBP_REGULATION_OF_DENDRITE_EXTENSION	GOBP_REGULATION_OF_DENDRITE_EXTENSION	24	0.603682927227432	1.46806415447785	0.0292740046838408	0.1638760727318	0.132404427549457	3561	tags=42%, list=20%, signal=33%	344901/6860/9699/23025/22999/127833/9362/6857/84258/9962
GOBP_TRANSLATIONAL_TERMINATION	GOBP_TRANSLATIONAL_TERMINATION	GOBP_TRANSLATIONAL_TERMINATION	15	-0.541006	-1.63777	0.0293170810306625	0.163935668816371	0.132452578480404	2327	tags=27%, list=13%, signal=23%	65094/143244/1984/327
GOBP_NEGATIVE_REGULATION_OF_FATTY_ACID_METABOLIC_PROCESS	GOBP_NEGATIVE_REGULATION_OF_FATTY_ACID_METABOLIC_PROCESS	GOBP_NEGATIVE_REGULATION_OF_FATTY_ACID_METABOLIC_PROCESS	28	0.596695572447353	1.49178905832056	0.029422929587801	0.164345755874402	0.132783910207232	317	tags=14%, list=2%, signal=14%	33/1268/345/1581
GOBP_BIOLOGICAL_PROCESS_INVOLVED_IN_INTRASPECIES_INTERACTION_BETWEEN_ORGANISMS	GOBP_BIOLOGICAL_PROCESS_INVOLVED_IN_INTRASPECIES_INTERACTION_BETWEEN_ORGANISMS	GOBP_BIOLOGICAL_PROCESS_INVOLVED_IN_INTRASPECIES_INTERACTION_BETWEEN_ORGANISMS	52	0.537787951293982	1.44587735489019	0.0295265426007257	0.164742464510672	0.133104432776596	3625	tags=44%, list=20%, signal=35%	2019/139411/9378/552/22829/57502/1814/266743/50944/2922/51297/2894/7101/9369/23542/6310/9379/1524/1141/54209/5021/4057/57555
GOBP_EXOCYTOSIS	GOBP_EXOCYTOSIS	GOBP_EXOCYTOSIS	343	0.410604118380201	1.20708533758576	0.0295885490995089	0.164906412015455	0.133237	3990	tags=28%, list=22%, signal=22%	83851/143425/1268/3745/115827/6616/126206/3356/22871/117194/2243/2266/120892/9515/26059/6860/140730/2244/9699/83849/8941/148/23025/11141/7166/5341/107/440279/8832/11031/2901/22999/5027/1142/339302/5294/729230/8973/7476/2213/127833/3684/57829/23208/10814/640/5865/116449/27445/5729/5579/8913/3565/3071/1230/10125/148281/9900/135/84106/695/2241/8911/341359/1812/9498/783/22841/8013/5030/6855/51762/335…
GOBP_POSITIVE_REGULATION_OF_SMOOTH_MUSCLE_CELL_MIGRATION	GOBP_POSITIVE_REGULATION_OF_SMOOTH_MUSCLE_CELL_MIGRATION	GOBP_POSITIVE_REGULATION_OF_SMOOTH_MUSCLE_CELL_MIGRATION	32	0.575955353453073	1.45981	0.0299003322259136	0.166460550002195	0.13449256786059	3073	tags=38%, list=17%, signal=31%	1545/3479/7448/9510/3488/8829/9732/5159/80310/8013/199/7099
GOBP_HORMONE_MEDIATED_SIGNALING_PATHWAY	GOBP_HORMONE_MEDIATED_SIGNALING_PATHWAY	GOBP_HORMONE_MEDIATED_SIGNALING_PATHWAY	181	0.437331465306113	1.27065417377663	0.03	0.166831683168317	0.134792426611082	5930	tags=40%, list=33%, signal=27%	2492/3973/196541/4250/1394/344901/6422/55885/5241/2099/7253/7200/190/122042/9420/59350/2103/367/8626/2908/1395/5915/167465/6750/6753/26508/5458/7101/8928/8284/8013/140880/26524/1393/6752/181/434/2180/2690/1601/25959/81285/6754/9575/6943/51366/9063/4838/2104/51738/9975/2100/7110/6258/8549/9113/2692/56937/8648/23543/5187/81606/6049/5781/11057/3717/57178/8085/4824/23376/26060/51569
GOBP_DETECTION_OF_EXTERNAL_BIOTIC_STIMULUS	GOBP_DETECTION_OF_EXTERNAL_BIOTIC_STIMULUS	GOBP_DETECTION_OF_EXTERNAL_BIOTIC_STIMULUS	25	0.596816534199432	1.46383220610093	0.0301274623406721	0.167058523596397	0.134975703379462	3211	tags=52%, list=18%, signal=43%	3929/7096/7097/10333/284297/64581/93978/23643/721/4671/58484/7099/54209
GOBP_NEGATIVE_REGULATION_OF_INTRACELLULAR_PROTEIN_TRANSPORT	GOBP_NEGATIVE_REGULATION_OF_INTRACELLULAR_PROTEIN_TRANSPORT	GOBP_NEGATIVE_REGULATION_OF_INTRACELLULAR_PROTEIN_TRANSPORT	43	0.548041743148516	1.45117094806601	0.0301399354144241	0.167058523596397	0.134975703379462	4283	tags=30%, list=24%, signal=23%	9370/283514/120892/347/948/3753/29969/284/5569/51715/160140/4763/55432
GOBP_MONOVALENT_INORGANIC_CATION_HOMEOSTASIS	GOBP_MONOVALENT_INORGANIC_CATION_HOMEOSTASIS	GOBP_MONOVALENT_INORGANIC_CATION_HOMEOSTASIS	151	0.451271930256765	1.30298284049882	0.0300902708124373	0.167058523596397	0.134975703379462	4107	tags=33%, list=23%, signal=26%	284525/6557/4879/6869/6332/552/120892/80763/57282/1579/185/3778/6507/10699/1814/50617/477/3552/4159/480/3766/285335/54734/1909/482/496/285195/553/6546/51458/25932/135/478/57468/9498/56833/6556/9497/144811/4881/3741/5166/84329/245972/525/1910/1657/5172/6508/554
GOBP_SENSORY_PERCEPTION_OF_BITTER_TASTE	GOBP_SENSORY_PERCEPTION_OF_BITTER_TASTE	GOBP_SENSORY_PERCEPTION_OF_BITTER_TASTE	44	0.544242388989229	1.44149882021735	0.0302049622437972	0.167235579564507	0.13511875656417	3135	tags=50%, list=17%, signal=41%	259292/5304/259289/259296/765/353164/259295/50836/1469/259290/50840/255022/50834/50832/346562/259286/83597/51308/285093/1472/50839/2779
GOBP_INORGANIC_ION_IMPORT_ACROSS_PLASMA_MEMBRANE	GOBP_INORGANIC_ION_IMPORT_ACROSS_PLASMA_MEMBRANE	GOBP_INORGANIC_ION_IMPORT_ACROSS_PLASMA_MEMBRANE	102	0.478059047103683	1.35273782414356	0.0302724520686176	0.167242890936461	0.135124663820807	2903	tags=31%, list=16%, signal=26%	284525/6557/100134444/25769/10060/3758/65267/3772/781/3763/221074/477/123041/799/480/3762/6547/3766/285335/1261/493/482/496/285195/6529/6546/3764/478/57468/3765/10021/56302
GOBP_POSITIVE_REGULATION_OF_INFLAMMATORY_RESPONSE	GOBP_POSITIVE_REGULATION_OF_INFLAMMATORY_RESPONSE	GOBP_POSITIVE_REGULATION_OF_INFLAMMATORY_RESPONSE	132	0.457309849067619	1.31082895601944	0.030241935483871	0.167242890936461	0.135124663820807	4262	tags=40%, list=24%, signal=31%	2167/1268/120892/3929/718/5733/185/9173/4889/59067/56670/6279/91662/51284/9180/5294/4317/729230/7097/26228/7292/5054/3572/1236/695/22861/81793/2113/54106/6283/3593/4023/241/940/3553/5138/3603/5008/51704/7099/5336/54209/5743/3558/7941/7474/6348/3458/8600/3569/90865/7124/9575
GOBP_CELLULAR_RESPONSE_TO_PROSTAGLANDIN_E_STIMULUS	GOBP_CELLULAR_RESPONSE_TO_PROSTAGLANDIN_E_STIMULUS	GOBP_CELLULAR_RESPONSE_TO_PROSTAGLANDIN_E_STIMULUS	15	0.662237438171154	1.49512524692658	0.0303766707168894	0.167635448115585	0.135441832201254	2877	tags=33%, list=16%, signal=28%	6422/5563/7292/54331/5030
GOBP_CELLULAR_RESPONSE_TO_ACIDIC_PH	GOBP_CELLULAR_RESPONSE_TO_ACIDIC_PH	GOBP_CELLULAR_RESPONSE_TO_ACIDIC_PH	16	-0.514593	-1.60906	0.0305873134593752	0.16861381628914	0.136232309272084	3577	tags=50%, list=20%, signal=40%	6548/11261/6337/9230/6339/10991/89872/6338
GOBP_PYRIMIDINE_NUCLEOSIDE_TRIPHOSPHATE_METABOLIC_PROCESS	GOBP_PYRIMIDINE_NUCLEOSIDE_TRIPHOSPHATE_METABOLIC_PROCESS	GOBP_PYRIMIDINE_NUCLEOSIDE_TRIPHOSPHATE_METABOLIC_PROCESS	23	-0.43693	-1.56725	0.0306640415033287	0.168852646840225	0.136425273515555	3470	tags=52%, list=19%, signal=42%	56474/83549/129607/4831/1854/79077/4833/1841/4830/54963/7298/4832
GOBP_KERATINOCYTE_DEVELOPMENT	GOBP_KERATINOCYTE_DEVELOPMENT	GOBP_KERATINOCYTE_DEVELOPMENT	13	-0.588668	-1.77912	0.0310452906200102	0.169518618543425	0.136963348419697	1161	tags=38%, list=6%, signal=36%	26154/126695/3849/2810/1775
GOBP_HEPATOCYTE_DIFFERENTIATION	GOBP_HEPATOCYTE_DIFFERENTIATION	GOBP_HEPATOCYTE_DIFFERENTIATION	15	-0.539022	-1.63176	0.030980434376244	0.169518618543425	0.136963348419697	1449	tags=27%, list=8%, signal=25%	5106/6881/55897/1543
GOBP_INTEGRIN_ACTIVATION	GOBP_INTEGRIN_ACTIVATION	GOBP_INTEGRIN_ACTIVATION	26	0.598621214373049	1.47780454412844	0.0311059907834101	0.169518618543425	0.136963348419697	2424	tags=31%, list=14%, signal=27%	2335/5341/64805/6387/10979/1307/83700/6403
GOBP_POSITIVE_REGULATION_OF_REGULATED_SECRETORY_PATHWAY	GOBP_POSITIVE_REGULATION_OF_REGULATED_SECRETORY_PATHWAY	GOBP_POSITIVE_REGULATION_OF_REGULATED_SECRETORY_PATHWAY	50	0.533596208338118	1.42586864126409	0.0310492505353319	0.169518618543425	0.136963348419697	3501	tags=34%, list=20%, signal=27%	143425/1268/3745/22871/6860/8941/3684/8913/3565/8911/341359/9498/783/3689/2268/6857/8912
GOBP_BONE_RESORPTION	GOBP_BONE_RESORPTION	GOBP_BONE_RESORPTION	63	0.514302168016752	1.40848318882525	0.0311203319502075	0.169518618543425	0.136963348419697	4152	tags=35%, list=23%, signal=27%	9607/3375/6696/50507/81501/5027/5745/4160/3690/338773/57817/1513/1901/1436/154/952/5166/29887/7128/4763/8600/3569
GOBP_REGULATION_OF_B_CELL_PROLIFERATION	GOBP_REGULATION_OF_B_CELL_PROLIFERATION	GOBP_REGULATION_OF_B_CELL_PROLIFERATION	63	0.513862466237284	1.40727900847566	0.0311203319502075	0.169518618543425	0.136963348419697	3947	tags=44%, list=22%, signal=35%	59067/115352/4332/3567/5788/10673/4208/2213/640/3565/3071/472/695/54106/683/1880/7099/1493/1141/3558/952/933/3586/604/23495/84433/22806/149041
GOBP_POSITIVE_REGULATION_OF_CALCIUM_ION_TRANSMEMBRANE_TRANSPORT	GOBP_POSITIVE_REGULATION_OF_CALCIUM_ION_TRANSMEMBRANE_TRANSPORT	GOBP_POSITIVE_REGULATION_OF_CALCIUM_ION_TRANSMEMBRANE_TRANSPORT	68	0.509069037060256	1.39775939755768	0.0310880829015544	0.169518618543425	0.136963348419697	3833	tags=38%, list=21%, signal=30%	10345/287/781/7220/57158/6769/9472/5354/799/5311/844/930/6262/342667/1812/4923/783/4283/6375/6373/5336/30845/2149/7070/9001/9992
GOBP_LEUKOCYTE_CELL_CELL_ADHESION	GOBP_LEUKOCYTE_CELL_CELL_ADHESION	GOBP_LEUKOCYTE_CELL_CELL_ADHESION	357	0.411844929014648	1.21208312447991	0.0310934527673872	0.169518618543425	0.136963348419697	4003	tags=34%, list=22%, signal=27%	2267/5897/3952/119/6708/3479/7704/6363/6441/4973/26279/2737/7356/11126/383/1378/6401/6387/59067/6279/3552/6402/10457/729230/3575/58494/7292/10690/5788/10673/2213/1949/7412/57829/6366/10332/114548/10725/3676/54900/3456/3678/80380/3565/3071/3572/10125/6347/11326/10875/135/1511/6403/1236/7369/4478/8654/11006/81704/100528032/9840/2736/2113/8740/22914/399/1960/3593/3683/940/3553/942/5175/340481/8013/3…
GOBP_NEGATIVE_REGULATION_OF_HYDROLASE_ACTIVITY	GOBP_NEGATIVE_REGULATION_OF_HYDROLASE_ACTIVITY	GOBP_NEGATIVE_REGULATION_OF_HYDROLASE_ACTIVITY	344	0.406948646093315	1.19631670431747	0.030969030969031	0.169518618543425	0.136963348419697	4476	tags=33%, list=25%, signal=25%	27329/5275/325/3273/50859/643394/6423/345/84651/221476/3697/51050/653145/120892/6695/90199/336/5858/5276/7448/718/1447/6694/4842/197/728113/5273/327657/404203/710/1293/89778/1378/9734/3082/1469/5055/3699/4318/1285/1410/720/5806/259240/3953/5054/4102/8434/4018/7077/341/4803/59082/2/153218/335/5176/7042/721/1473/3071/3698/4671/7057/135/100528032/8740/22914/12/5997/140880/1472/462/647174/815/27151/2…
[truncated: 1,387 more rows]

## Sheet: CC
ID	Description	setSize	enrichmentScore	NES	pvalue	p.adjust	qvalue	rank	leading_edge	core_enrichment
[truncated: 286 more rows]

[truncated: 1 more sheets: MF]
