# Supplementary material for: Study on the regulation mechanism of TBX5 gene and Gegen Qinlian decoction on colorectal cancer
Source: Front Oncol. 2026 Jan 14;15:1732015. doi: 10.3389/fonc.2025.1732015 (PMC12847017; doi:10.3389/fonc.2025.1732015)
Supplement: Supplementary file 1 [file DataSheet1.zip › Supplementary Table 6.xlsx]

## Sheet: 01.TBX5_KEGG
Supplementary Table S6 KEGG enrichment analysis results for TBX5.
ID	Description	setSize	enrichmentScore	NES	pvalue	p.adjust	qvalue	rank	leading_edge	core_enrichment
KEGG_RIBOSOME	KEGG_RIBOSOME	KEGG_RIBOSOME	87	-0.689265	-3.10885	1e-10	5.9e-09	4.87719298245614e-09	4494	tags=77%, list=25%, signal=58%	51187/51065/6166/6210/6194/6233/6218/6171/6135/6139/28998/6125/6165/6152/6191/51121/6134/6164/6138/6147/6122/6161/6206/4736/23521/6168/6167/6207/6130/6189/200916/6204/6169/6157/6133/6136/6143/6159/6222/140801/6155/6235/6202/6223/3921/6175/7311/2197/6142/6205/6188/11224/6231/6132/6203/6176/25873/6141/6234/6158/6137/6181/6209/6217/6187/6193/6227
KEGG_OXIDATIVE_PHOSPHORYLATION	KEGG_OXIDATIVE_PHOSPHORYLATION	KEGG_OXIDATIVE_PHOSPHORYLATION	101	-0.517756	-2.46213	1e-10	5.9e-09	4.87719298245614e-09	4184	tags=61%, list=23%, signal=47%	4718/4711/4697/1345/4712/4705/4694/9167/5464/1350/537/7385/4724/4702/7386/7388/4731/4710/6390/4715/9296/4707/4729/4708/1349/27068/64077/9114/4717/4714/1347/4722/4700/6389/4706/4695/1337/10975/4725/4704/9377/1340/440567/10312/1329/1327/126328/4723/533/56901/4713/29796/7384/27089/4716/1351/374291/4696/4728/4726/1537/4701
KEGG_NEUROACTIVE_LIGAND_RECEPTOR_INTERACTION	KEGG_NEUROACTIVE_LIGAND_RECEPTOR_INTERACTION	KEGG_NEUROACTIVE_LIGAND_RECEPTOR_INTERACTION	271	0.618790335403794	1.79201597431684	1e-10	5.9e-09	4.87719298245614e-09	3516	tags=54%, list=20%, signal=44%	2492/1137/2565/3973/4142/4988/3358/3952/3357/2895/2558/2587/2915/155/2891/1268/1394/2903/8001/1129/2566/4986/186/3356/6870/117/4158/11255/5340/6869/2554/2567/552/7253/2569/2741/122042/2911/2798/2846/84539/2834/7201/2561/2831/59350/5733/1136/185/3062/2916/148/1814/4889/2890/7252/10888/5737/2743/3274/4159/3355/799/4829/2901/2893/6865/5027/1142/2908/5617/8973/2913/1133/2688/2917/2358/3363/886/165829…
KEGG_PARKINSONS_DISEASE	KEGG_PARKINSONS_DISEASE	KEGG_PARKINSONS_DISEASE	99	-0.5007	-2.32403	1.59608383946416e-09	7.0626709896289e-08	5.83830667593468e-08	4184	tags=65%, list=23%, signal=50%	4718/4711/4697/1345/4712/4705/7054/4694/9167/1350/7318/7317/7385/4724/4702/7386/11315/9246/7388/7419/4731/4710/6390/4715/4707/4729/4708/118424/1349/4717/4714/1347/4722/4700/291/6389/4706/4695/1337/10975/4725/292/4704/9377/1340/440567/6570/293/1329/1327/4723/56901/4713/29796/7384/27089/4716/1351/374291/4696/4728/4726/1537/4701
KEGG_ECM_RECEPTOR_INTERACTION	KEGG_ECM_RECEPTOR_INTERACTION	KEGG_ECM_RECEPTOR_INTERACTION	83	0.665832112222034	1.86096	5.5108277625449e-08	1.95083302794089e-06	1.61264222946051e-06	4643	tags=65%, list=26%, signal=48%	1311/5649/7143/7060/7058/6696/7148/1301/131873/7448/948/9899/2335/63923/1293/3908/1281/3371/1290/1286/1278/1289/1277/22798/22801/3690/3676/6383/3678/3910/22987/3685/9900/7057/1282/50509/2814/1291/1284/3672/3339/3915/7450/3680/1292/3679/3688/3381/3696/2811/7059/3912/8516/3913
KEGG_CALCIUM_SIGNALING_PATHWAY	KEGG_CALCIUM_SIGNALING_PATHWAY	KEGG_CALCIUM_SIGNALING_PATHWAY	177	0.555534830602302	1.59485517189157	1.87825920908939e-06	5.5408646668137e-05	4.5803163169022e-05	3292	tags=41%, list=18%, signal=34%	3973/3358/3357/2915/774/155/2903/1129/492/3356/6870/5350/6869/552/2911/777/6261/4842/7201/491/5733/185/7220/779/148/4638/5153/107/5136/5737/3274/6865/5027/6263/1133/5535/2066/6547/3363/886/1909/814/3708/816/6262/493/5156/553/6546/5579/8913/5159/135/773/5026/8911/57105/1812/4923/108/3709/683/10800/5137/23236/815/2774/5336/91807/154/952/2149/5024
KEGG_DNA_REPLICATION	KEGG_DNA_REPLICATION	KEGG_DNA_REPLICATION	36	-0.622212	-2.396	4.69823019419649e-06	0.000118798106338968	9.82036085704229e-05	4463	tags=61%, list=25%, signal=46%	57804/4175/4173/5426/2237/5985/5427/6742/3978/5557/56655/6119/5111/4171/5982/23649/4176/5425/10535/84153/5424/4174
KEGG_FOCAL_ADHESION	KEGG_FOCAL_ADHESION	KEGG_FOCAL_ADHESION	196	0.526933878710245	1.51412036039312	1.52497773584129e-05	0.000337401324054885	0.000278910401686762	4837	tags=45%, list=27%, signal=34%	1311/3479/5063/5649/7143/7060/7058/6696/7148/1301/131873/7448/88/2335/10000/859/63923/1293/3908/1281/3371/4638/1290/1286/3082/56034/1278/1289/5294/4633/1277/22798/2318/5602/399694/22801/3690/5156/3676/93408/3678/5579/7424/3910/3685/10398/5159/7057/23533/1282/50509/80310/2321/1291/1284/2316/5290/3791/91807/5293/3672/3915/89/7450/2324/5295/3680/1292/2534/6093/3679/3688/3381/7409/7414/3696/6654/7059…
KEGG_BASE_EXCISION_REPAIR	KEGG_BASE_EXCISION_REPAIR	KEGG_BASE_EXCISION_REPAIR	33	-0.602652	-2.22855	1.9595243792304e-05	0.000385373127915313	0.000318565951711141	4463	tags=64%, list=25%, signal=48%	57804/252969/5426/5423/27301/328/2237/7374/5427/3978/23583/10039/56655/4968/5111/27343/5425/4595/4350/5424/4913
KEGG_PROTEASOME	KEGG_PROTEASOME	KEGG_PROTEASOME	43	-0.532399	-2.19007	3.24853750265561e-05	0.000574991137970042	0.000475312329335926	4863	tags=63%, list=27%, signal=46%	5687/5705/5685/5701/5708/5682/51371/5710/5695/5686/5704/5719/5693/5721/5690/5720/5692/5702/5689/5694/5714/5696/5698/5688/5709/5691/5699
KEGG_COMPLEMENT_AND_COAGULATION_CASCADES	KEGG_COMPLEMENT_AND_COAGULATION_CASCADES	KEGG_COMPLEMENT_AND_COAGULATION_CASCADES	69	0.617455578574188	1.71623354550058	4.7918377176161e-05	0.0007710502509255	0.000637383198802525	3270	tags=42%, list=18%, signal=34%	731/730/732/5648/729/2165/2243/5340/2266/718/1361/2244/2162/710/1378/3075/716/720/735/5054/715/4153/2/721/719/462/728/2158/2149
KEGG_RNA_POLYMERASE	KEGG_RNA_POLYMERASE	KEGG_RNA_POLYMERASE	28	-0.575032	-2.06922	0.000150434642812289	0.00221891098148126	0.00183424696060598	4015	tags=39%, list=22%, signal=31%	5435/9533/171568/5432/5437/5434/5439/51728/5436/5441/5438
KEGG_HYPERTROPHIC_CARDIOMYOPATHY_HCM	KEGG_HYPERTROPHIC_CARDIOMYOPATHY_HCM	KEGG_HYPERTROPHIC_CARDIOMYOPATHY_HCM	83	0.584771358994844	1.63440015330088	0.000163101563333412	0.00222069051615492	0.00183571800027079	4268	tags=46%, list=24%, signal=35%	3479/4624/7043/781/6444/5563/6445/1674/10369/779/3908/785/53632/4633/6442/22801/55799/6262/3690/3676/7042/6546/3678/1756/3685/783/4625/7169/3672/7273/3680/3679/3688/59285/3569/7139/7124/3696
KEGG_DILATED_CARDIOMYOPATHY	KEGG_DILATED_CARDIOMYOPATHY	KEGG_DILATED_CARDIOMYOPATHY	90	0.565029660559397	1.58290517168074	0.00038668429988667	0.0048887943628529	0.00404128704392835	4268	tags=43%, list=24%, signal=33%	3479/4624/5350/7043/781/6444/6445/1674/10369/779/3908/107/785/4633/6442/22801/55799/6262/3690/3676/7042/6546/3678/1756/3685/783/108/4625/111/7169/3672/7273/3680/3679/3688/59285/7139/7124/3696
KEGG_GLUTATHIONE_METABOLISM	KEGG_GLUTATHIONE_METABOLISM	KEGG_GLUTATHIONE_METABOLISM	48	-0.453557	-1.93606	0.000525412542669638	0.00619986800350173	0.0051250767320056	2501	tags=56%, list=14%, signal=49%	6241/4953/5226/2877/4259/4257/2947/9446/2940/2937/2678/2944/4258/2936/2539/26873/373156/119391/2954/124975/6723/3418/2879/2876/2948/2950/290
KEGG_SYSTEMIC_LUPUS_ERYTHEMATOSUS	KEGG_SYSTEMIC_LUPUS_ERYTHEMATOSUS	KEGG_SYSTEMIC_LUPUS_ERYTHEMATOSUS	54	0.617702524956011	1.67345799197345	0.000715202766633892	0.00791193060588742	0.00654034108961256	4237	tags=54%, list=24%, signal=41%	731/730/2903/732/729/718/88/716/720/735/2214/2213/715/2215/2209/721/1511/2212/940/942/3117/941/3586/89/1991/2904/3458/3118/7124
KEGG_PYRIMIDINE_METABOLISM	KEGG_PYRIMIDINE_METABOLISM	KEGG_PYRIMIDINE_METABOLISM	97	-0.333176	-1.52974	0.000819569226993138	0.00853316195163444	0.00705387755740224	4015	tags=41%, list=22%, signal=32%	5435/1635/9533/7378/3704/6241/5427/129607/4907/124583/5557/4831/1854/56655/377841/171568/955/5432/654364/5437/5434/318/23649/10587/4833/5439/5425/51728/1841/4830/5436/54963/7298/5424/7083/30833/978/4832/5441/5438
KEGG_CITRATE_CYCLE_TCA_CYCLE	KEGG_CITRATE_CYCLE_TCA_CYCLE	KEGG_CITRATE_CYCLE_TCA_CYCLE	30	-0.545764	-2.02342	0.000872556098994464	0.00858013497344556	0.00709270747135851	5765	tags=63%, list=32%, signal=43%	5162/8801/4967/3417/1431/3419/5091/1743/3420/5160/8802/2271/50/6390/5106/4191/6389/3421/3418
KEGG_PPAR_SIGNALING_PATHWAY	KEGG_PPAR_SIGNALING_PATHWAY	KEGG_PPAR_SIGNALING_PATHWAY	69	0.567554660086889	1.57753266849667	0.00111990642155182	0.0104328124534038	0.00862421011610539	3722	tags=30%, list=21%, signal=24%	9370/33/7350/2167/345/5346/1581/336/948/4973/1579/284541/1582/126129/335/10580/4023/2170/2168/28965/2180
KEGG_FRUCTOSE_AND_MANNOSE_METABOLISM	KEGG_FRUCTOSE_AND_MANNOSE_METABOLISM	KEGG_FRUCTOSE_AND_MANNOSE_METABOLISM	32	-0.489064	-1.7977	0.00171836360657025	0.0152075179181467	0.0125711863849087	3518	tags=47%, list=20%, signal=38%	5214/4351/29926/3795/29925/2762/230/226/5210/5372/7167/5211/229/29085/57016
KEGG_HEMATOPOIETIC_CELL_LINEAGE	KEGG_HEMATOPOIETIC_CELL_LINEAGE	KEGG_HEMATOPOIETIC_CELL_LINEAGE	84	0.535255943044719	1.49620918336145	0.00198000394598876	0.0166886046876195	0.0137955162151598	4398	tags=50%, list=25%, signal=38%	2993/948/1378/3554/3552/2322/3575/3567/1441/3568/3684/930/3690/2208/2209/3676/3678/3565/931/910/913/945/3553/1438/2814/1436/952/3672/7066/951/947/1791/933/3559/4311/911/920/3569/7124/929/2811/909
KEGG_ARRHYTHMOGENIC_RIGHT_VENTRICULAR_CARDIOMYOPATHY_ARVC	KEGG_ARRHYTHMOGENIC_RIGHT_VENTRICULAR_CARDIOMYOPATHY_ARVC	KEGG_ARRHYTHMOGENIC_RIGHT_VENTRICULAR_CARDIOMYOPATHY_ARVC	74	0.557035773386977	1.55100286284958	0.00256135397778887	0.02048064388658	0.0169301784135273	3969	tags=41%, list=22%, signal=32%	29119/1000/88/781/6444/6445/1674/10369/779/3908/785/2697/6442/22801/55799/6262/3690/3676/6546/3678/1756/3685/783/51176/3672/89/3680/3679/3688/59285
KEGG_CELL_ADHESION_MOLECULES_CAMS	KEGG_CELL_ADHESION_MOLECULES_CAMS	KEGG_CELL_ADHESION_MOLECULES_CAMS	127	0.499241504794325	1.42137103531967	0.00266132660673073	0.02048064388658	0.0169301784135273	4680	tags=46%, list=26%, signal=35%	1272/5010/22871/9378/6900/1000/57863/1462/57502/4685/6401/4684/6402/23705/10666/257194/58494/9071/5788/3684/7412/3676/6383/80380/8506/1002/83700/3685/6403/9369/23114/3897/6614/3683/940/942/5175/3117/5797/1493/9379/6693/3689/4897/947/941/933/57555/920/3680/3688/1003/3118/3696/6404/54413/8516/3112/3385
KEGG_AMINOACYL_TRNA_BIOSYNTHESIS	KEGG_AMINOACYL_TRNA_BIOSYNTHESIS	KEGG_AMINOACYL_TRNA_BIOSYNTHESIS	22	-0.55025	-1.8359	0.00375594772400718	0.027700114464553	0.0228981023524999	5715	tags=82%, list=32%, signal=56%	55699/23395/80222/10352/124454/57176/118672/57505/123263/79731/10056/92935/10667/2193/51067/25973/79587/54938
KEGG_CYTOKINE_CYTOKINE_RECEPTOR_INTERACTION	KEGG_CYTOKINE_CYTOKINE_RECEPTOR_INTERACTION	KEGG_CYTOKINE_CYTOKINE_RECEPTOR_INTERACTION	260	0.438856334915858	1.26953174094359	0.00800406174009762	0.0566687571198912	0.0468448244999398	4237	tags=40%, list=24%, signal=31%	3952/6374/658/8200/4804/7043/55504/6372/6363/3624/3977/3082/3577/6387/56034/59067/3554/944/3552/2322/2829/3579/9180/5617/6354/729230/2688/3575/7292/3567/1237/1441/10673/8995/3953/3568/6366/5156/7042/659/3456/116379/3565/1439/7424/3572/1230/643/1234/6347/5159/3556/1236/50615/269/8740/6357/3593/3595/3553/6360/4283/6361/2321/6375/1438/7046/943/6362/3587/5008/53833/1524/6373/6355/1436/3791/3558/8807/…
KEGG_VIRAL_MYOCARDITIS	KEGG_VIRAL_MYOCARDITIS	KEGG_VIRAL_MYOCARDITIS	68	0.526003083129844	1.4584256792473	0.0107846046492673	0.0734182701123198	0.0606906901315043	3483	tags=31%, list=19%, signal=25%	4619/4626/4620/4624/4629/6444/6445/8735/3908/4628/6442/1756/4621/3683/4625/940/942/3117/3689/27/941
KEGG_DRUG_METABOLISM_OTHER_ENZYMES	KEGG_DRUG_METABOLISM_OTHER_ENZYMES	KEGG_DRUG_METABOLISM_OTHER_ENZYMES	51	0.557041092670706	1.50466540922348	0.0113934388800901	0.0746903215472572	0.0617422223911314	3130	tags=39%, list=17%, signal=32%	1807/10720/54657/7363/221223/54579/7365/51733/54577/54490/10941/1548/1806/151531/64816/1553/54659/54600/54578/79799
KEGG_PENTOSE_PHOSPHATE_PATHWAY	KEGG_PENTOSE_PHOSPHATE_PATHWAY	KEGG_PENTOSE_PHOSPHATE_PATHWAY	27	-0.457501	-1.64989	0.0149513531970143	0.0912548108921218	0.0754351395421048	3518	tags=48%, list=20%, signal=39%	5214/5226/5236/2821/51071/25796/2539/6888/230/226/7086/5211/229
KEGG_LONG_TERM_DEPRESSION	KEGG_LONG_TERM_DEPRESSION	KEGG_LONG_TERM_DEPRESSION	68	0.514842042444658	1.42747995123836	0.0149148191120951	0.0912548108921218	0.0754351395421048	2432	tags=28%, list=14%, signal=24%	10842/2895/2915/2891/1394/3479/2977/2911/26279/6261/4842/2775/2890/5322/5592/3708/2892/5579/773
KEGG_NUCLEOTIDE_EXCISION_REPAIR	KEGG_NUCLEOTIDE_EXCISION_REPAIR	KEGG_NUCLEOTIDE_EXCISION_REPAIR	44	-0.382737	-1.58355	0.0155570255922859	0.0917864509944867	0.0758746160465873	5370	tags=45%, list=30%, signal=32%	5984/404672/5886/1069/1022/57804/5426/2067/5985/5427/3978/9978/56655/6119/5111/1643/2068/5982/5425/5424
KEGG_DRUG_METABOLISM_CYTOCHROME_P450	KEGG_DRUG_METABOLISM_CYTOCHROME_P450	KEGG_DRUG_METABOLISM_CYTOCHROME_P450	70	0.507701059009097	1.41106365311317	0.0201178922354138	0.114866675021556	0.0949537188700345	3337	tags=40%, list=19%, signal=33%	2327/10720/54657/125/7363/131/316/124/54579/7365/54577/54490/1571/10941/4129/1548/220/2328/64816/1553/54659/2949/1557/54600/54578/79799/2326/1544
KEGG_SPHINGOLIPID_METABOLISM	KEGG_SPHINGOLIPID_METABOLISM	KEGG_SPHINGOLIPID_METABOLISM	35	-0.39795	-1.51492	0.0225158894113807	0.124541013306699	0.10295094171651	4467	tags=37%, list=25%, signal=28%	130367/2720/7368/4758/339221/55512/56848/2717/129807/410/6610/9514/123099
KEGG_STEROID_HORMONE_BIOSYNTHESIS	KEGG_STEROID_HORMONE_BIOSYNTHESIS	KEGG_STEROID_HORMONE_BIOSYNTHESIS	55	0.511923434717066	1.38581869229751	0.0283315844700944	0.151960316703234	0.125616913599462	3130	tags=42%, list=17%, signal=35%	1545/10720/54657/1581/7363/1588/9420/6718/3290/54579/7365/6716/54577/54490/1583/10941/8630/64816/1589/54659/54600/54578/79799
KEGG_ARGININE_AND_PROLINE_METABOLISM	KEGG_ARGININE_AND_PROLINE_METABOLISM	KEGG_ARGININE_AND_PROLINE_METABOLISM	53	-0.334906	-1.43053	0.0330476913067298	0.172042392979152	0.142217618936082	2503	tags=42%, list=14%, signal=36%	2806/6303/4953/217/162417/26/4128/79814/2805/1152/95/5831/5625/4843/8659/1159/548596/6723/435/445/5009/1160
KEGG_MISMATCH_REPAIR	KEGG_MISMATCH_REPAIR	KEGG_MISMATCH_REPAIR	23	-0.439274	-1.48234	0.0420831360159255	0.212820430709109	0.175926493419959	3547	tags=52%, list=20%, signal=42%	6117/6118/5984/57804/5985/6742/3978/6119/5111/5982/5425/5424
KEGG_LEISHMANIA_INFECTION	KEGG_LEISHMANIA_INFECTION	KEGG_LEISHMANIA_INFECTION	69	0.486625065704159	1.35258679461838	0.0439223697650664	0.21595165134491	0.178514894659188	4237	tags=39%, list=24%, signal=30%	7043/718/1378/3552/7097/2214/3684/2215/2209/3676/7042/5579/3565/2212/3593/3553/3117/7099/4688/5743/3689/653361/3586/3688/3458/3118/7124
KEGG_TASTE_TRANSDUCTION	KEGG_TASTE_TRANSDUCTION	KEGG_TASTE_TRANSDUCTION	51	0.509368652451368	1.37589381101445	0.046218487394958	0.221099250511015	0.182770120850616	2557	tags=31%, list=14%, signal=27%	774/3745/259292/259289/259296/353164/259295/5136/50836/259290/50840/50834/50832/346562/773/259286
KEGG_ALPHA_LINOLENIC_ACID_METABOLISM	KEGG_ALPHA_LINOLENIC_ACID_METABOLISM	KEGG_ALPHA_LINOLENIC_ACID_METABOLISM	19	-0.45608	-1.46402	0.0488243476373365	0.227418671889699	0.187994025528803	2092	tags=37%, list=12%, signal=33%	8398/84647/5319/8399/50487/5320/64600
