# Supplementary material for: Study on the regulation mechanism of TBX5 gene and Gegen Qinlian decoction on colorectal cancer
Source: Front Oncol. 2026 Jan 14;15:1732015. doi: 10.3389/fonc.2025.1732015 (PMC12847017; doi:10.3389/fonc.2025.1732015)
Supplement: Supplementary file 1 [file DataSheet1.zip › Supplementary Table 7.xlsx]

## Sheet: 02.DEM
Supplementary Table S7 475 differentially expressed miRNAs
baseMean	log2FoldChange	lfcSE	stat	pvalue	padj
hsa-let-7a-1	20136.3306074408	-1.41879	0.234115160899514	-6.06023	1.35928439317305e-09	5.85058657561566e-09
hsa-let-7a-2	20079.9865554404	-1.41889	0.23449447393881	-6.05083	1.44100446693419e-09	6.17658761138181e-09
hsa-let-7a-3	20185.0212457734	-1.42103	0.233508062463726	-6.08559	1.16063187079473e-09	5.03753244760907e-09
hsa-let-7b	32852.1407229265	-3.61814	0.198359947500556	-18.2403	2.47149658418322e-74	1.41836442858959e-72
hsa-let-7c	1659.74071010849	-2.89313	0.39168178355235	-7.38642	1.50833323961154e-13	8.42220668388497e-13
hsa-let-7d	2213.60061369817	-4.24617	0.145911980138582	-29.1009	3.49481155195197e-186	1.80507016658319e-183
hsa-let-7e	1798.13576492789	-1.31073	0.310743813784517	-4.21805	2.46424977416148e-05	7.35713877661507e-05
hsa-let-7f-1	12910.6271632207	3.73206995907176	0.381146316123976	9.79169888620367	1.22224717574566e-22	1.07912934405579e-21
hsa-let-7f-2	13114.3688879866	3.76362392101635	0.382189148539366	9.8475425987368	7.02403211525461e-23	6.46365897680424e-22
hsa-let-7g	1915.96190374791	1.33032578053288	0.157732744006354	8.43404956220942	3.33905196356623e-17	2.16933375997731e-16
hsa-mir-1-1	81.2205785475061	5.46860201396637	0.768810041643265	7.1130730840582	1.13487143061432e-12	6.17011677802416e-12
hsa-mir-1-2	85.6717240214164	4.35587424047635	0.652744316038637	6.67317069401875	2.50334933471674e-11	1.22557339467412e-10
hsa-mir-101-1	9141.09304929393	4.82281896165714	0.204646469561008	23.5665876474815	8.48691834086857e-123	1.25242666373103e-120
hsa-mir-101-2	9201.72069903724	4.81604866882434	0.203700684446712	23.6427711664573	1.40077047167777e-123	2.41165982873855e-121
hsa-mir-106a	149.785846146155	3.2450110415848	0.549822371045285	5.90192617193005	3.59281946503613e-09	1.49051506320575e-08
hsa-mir-10a	220433.431108738	2.98177427836086	0.301019582484871	9.90558240014408	3.93669645001889e-23	3.69691584806319e-22
hsa-mir-10b	100368.135509352	1.96979068476158	0.280363880672761	7.02583613850283	2.12788070268977e-12	1.11578719080128e-11
hsa-mir-1180	39.8684700237532	-4.30842	0.328602923925449	-13.1113	2.83557274260787e-39	4.80187974280973e-38
hsa-mir-1181	1.50616633997921	-2.14957	0.502927353425351	-4.27411	1.91900876569326e-05	5.84759898218626e-05
hsa-mir-1224	7.60589324727117	-5.38435	0.895910866068267	-6.00992	1.85614563598473e-09	7.82611608968255e-09
hsa-mir-1226	4.29389947667809	-4.27607	0.354472968452938	-12.0632	1.65263040451925e-33	2.24627264193209e-32
hsa-mir-1227	0.520032759777166	-4.32916	0.582472485127155	-7.43238	1.066607718727e-13	5.98807485567929e-13
hsa-mir-1228	2.86656	-3.31183	0.317998016104598	-10.4146	2.12617187034502e-25	2.21852074956202e-24
hsa-mir-1229	1.97983562101127	-3.22719	0.460634600076997	-7.00596	2.45296586560491e-12	1.27332348702004e-11
hsa-mir-1234	0.230424029812078	-3.8219	0.998193869548443	-3.82882	0.000128760776661876	0.000361439897531841
hsa-mir-1237	0.219096870915485	-3.15465	0.938113995982879	-3.36276	0.000771672351253427	0.00200285813780098
hsa-mir-1245a	4.72310859905192	2.72587133187791	0.677136169798652	4.02558813641346	5.68330881223973e-05	0.000164911741658529
hsa-mir-1248	12.0435795273166	-1.29024	0.383992360313881	-3.36005	0.000779271174630763	0.00201402800871831
hsa-mir-1249	5.26667566119913	-4.23429	0.286923074358654	-14.7576	2.74909920629303e-49	7.67518778405595e-48
hsa-mir-1254-1	1.17043654366175	-2.19367	0.50021133514565	-4.38548	1.15729542838311e-05	3.6226853864235e-05
hsa-mir-1254-2	1.1237627835176	-2.40946	0.487247339058315	-4.94505	7.61229813171153e-07	2.67466121430545e-06
hsa-mir-1258	1.0664655955046	-1.71297	0.747502295876091	-2.2916	0.0219289602964286	0.0459485111282165
hsa-mir-125a	1213.28472744962	-4.4337	0.218086773297404	-20.33	6.98608927073856e-92	6.56057292424812e-90
hsa-mir-125b-1	429.221884726217	-3.24779	0.331253532863341	-9.80455	1.07623948394354e-22	9.66743814707548e-22
hsa-mir-125b-2	441.071012557849	-3.24002	0.332861125186523	-9.73384	2.1626318874372e-22	1.87730986531313e-21
hsa-mir-126	6530.31744135006	3.72749859378388	0.21971648433307	16.9650383998196	1.49002243206414e-64	7.32949129677267e-63
hsa-mir-1260b	0.222739370137235	-3.84818	1.38809647995603	-2.77227	0.00556670835795673	0.0128644513059716
hsa-mir-1266	45.766129081847	-1.89021	0.361310976762593	-5.23153	1.68109257281207e-07	6.24664973998155e-07
hsa-mir-127	2417.34267413653	-1.62105	0.217613197948629	-7.44925	9.38735687562742e-14	5.29898341667931e-13
hsa-mir-1270	1.85861555001159	-2.9883	0.448507511326323	-6.66276	2.68739471362047e-11	1.29723305568689e-10
hsa-mir-1271	7.83508502645256	-2.07868	0.35587051451248	-5.84112	5.18501830905692e-09	2.10871020206921e-08
hsa-mir-1275	2.24715	-1.74735	0.647604804423003	-2.69817	0.00697213649420483	0.0158639140936423
hsa-mir-1277	4.76344596570367	2.70701577198483	0.695517525156171	3.89208851549356	9.93849696938119e-05	0.000282045806850845
hsa-mir-1287	52.1034952313528	-1.30026	0.214964779853391	-6.04871	1.46007911458434e-09	6.23248646845298e-09
hsa-mir-129-1	8.83157136773498	-5.53975	0.55272184534328	-10.0227	1.21185143113615e-23	1.18098351732419e-22
hsa-mir-129-2	9.79833065412687	-5.52749	0.518507771424726	-10.6604	1.55947627056412e-26	1.71376488031142e-25
hsa-mir-1292	1.99457898872811	-2.2653	0.398405096260307	-5.68593	1.3010587557442e-08	5.18916484433883e-08
hsa-mir-1295a	0.889618695393094	-4.06449	0.466552117203021	-8.71175	2.99218440956439e-18	2.08846384802703e-17
hsa-mir-1296	17.8593244807065	-4.2073	0.254601309380268	-16.5251	2.42197673908925e-61	1.08778346586052e-59
hsa-mir-1301	18.6795492830019	-1.65055	0.238056987087313	-6.93342	4.10773201381172e-12	2.10063721300372e-11
hsa-mir-1304	12.6663789894612	2.22000310947626	0.889055591431775	2.49703520327798	0.0125236523328211	0.0272356481259035
hsa-mir-1306	28.3696636291452	-4.73032	0.212712853247977	-22.2381	1.47190598175354e-109	1.90059859893926e-107
hsa-mir-1307	5095.52228276918	-2.65854	0.225874494211359	-11.77	5.57216894032669e-32	7.28613989285756e-31
hsa-mir-130a	110.606579665717	1.24923214959786	0.261380337591313	4.77936543012325	1.75849324111618e-06	5.87871688696768e-06
hsa-mir-132	256.070424159689	-2.14712	0.220655761251816	-9.73061	2.23249087741609e-22	1.92180256364235e-21
hsa-mir-133a-1	58.119303482247	-4.67761	0.497363170571645	-9.40481	5.2124522706594e-21	4.20661187155559e-20
hsa-mir-133a-2	52.1517966069186	-4.77098	0.490747854884397	-9.72185	2.43313029697464e-22	2.06018327604492e-21
hsa-mir-133b	16.4123789405251	-2.78219	0.61799800274494	-4.50195	6.73339874211074e-06	2.16012450329205e-05
hsa-mir-1343	1.90263069650839	-4.17773	0.35627976479968	-11.726	9.38179790697597e-32	1.21142465473827e-30
hsa-mir-135b	315.251142597232	8.51779547682282	0.736627690579716	11.5632300899786	6.32827190497137e-31	7.87602997329569e-30
hsa-mir-136	104.580744169357	3.63679252501792	0.419099776801961	8.67762935301307	4.04103489373712e-18	2.8016033860607e-17
hsa-mir-138-1	1.46668660047947	-1.66952	0.593376481924698	-2.81359	0.00489916526963721	0.0114240129199441
hsa-mir-139	167.019311190634	-5.77063	0.292196029793337	-19.7492	8.15540377296492e-87	6.48040930574828e-85
hsa-mir-140	1969.21020510319	-2.16909	0.204853892529065	-10.5885	3.36958625360162e-26	3.58843567007265e-25
hsa-mir-141	5320.87596449228	4.7150804159053	0.2222348357208	21.2166575983119	6.70224283361587e-100	6.9234168471252e-98
hsa-mir-142	8093.51958402348	6.45031109820795	0.35890188981374	17.9723520028147	3.20820050569694e-72	1.74424795914997e-70
hsa-mir-143	458067.850524725	2.55610922756522	0.369920212640299	6.90989337760441	4.85018105894371e-12	2.46809706102899e-11
hsa-mir-144	243.215583661035	5.46763619026477	0.513945290270845	10.6385568537526	1.97159300578522e-26	2.12151622393347e-25
hsa-mir-145	10848.9046319996	-4.42091	0.337393380135862	-13.1031	3.16005258486922e-39	5.26505535511275e-38
hsa-mir-1468	14.9439166498087	-2.79179	0.285151423021714	-9.79056	1.23611875737609e-22	1.08212769183856e-21
hsa-mir-146a	690.763964385709	1.75086977115091	0.321011228784431	5.45423217057204	4.9184905468597e-08	1.88177804996521e-07
hsa-mir-147b	15.5254373620412	1.80122714350171	0.580726052960001	3.10168130794327	0.00192424995162434	0.00473273857149511
hsa-mir-148a	203207.303334708	3.65859859973864	0.257707514592758	14.1967090308567	9.60167486667054e-46	2.25421139483424e-44
hsa-mir-149	55.6924345324333	-5.00912	0.339488583659302	-14.7549	2.86164026542051e-49	7.77914314257735e-48
hsa-mir-150	1546.46591692314	-4.0807	0.337150241058482	-12.1035	1.0120013493758e-33	1.41269918095298e-32
hsa-mir-151a	7327.41456570646	1.64033232659279	0.194260250121283	8.4439936918061	3.06675754627778e-17	2.01780926452544e-16
hsa-mir-151b	3.04661834304239	-1.5923	0.367336012885491	-4.33474	1.45934952153956e-05	4.52705121846957e-05
hsa-mir-152	573.706819997991	3.14456959749234	0.227624461478261	13.8147261373868	2.07742782393725e-43	4.37955702474935e-42
hsa-mir-153-1	5.35026093661511	2.93230584201353	0.732203829212066	4.00476714956411	6.20785996165282e-05	0.000179627992727937
hsa-mir-153-2	129.512	5.14296081531708	0.595657483857981	8.63409082348285	5.91959540996527e-18	4.07662803899609e-17
hsa-mir-1538	0.789350499393519	-4.85848	0.403884863680548	-12.0294	2.49038299078176e-33	3.29816106343277e-32
hsa-mir-15a	366.083581369736	3.37723066188804	0.236700953295897	14.2679216744269	3.46759537100575e-46	8.3302930656952e-45
hsa-mir-15b	659.879176800965	-2.40751	0.188641028157658	-12.7624	2.65912033843268e-37	4.03951663176612e-36
hsa-mir-16-1	1034.2330630046	4.03336519173093	0.275622432165806	14.6336608382607	1.7131563384983e-48	4.31631828699693e-47
hsa-mir-16-2	1045.16121385746	4.15282596521709	0.276229360614973	15.0339774018649	4.39787229558499e-51	1.29800059466837e-49
hsa-mir-17	4291.75189795005	3.00427712859612	0.228778728322964	13.1318027275465	2.1644183035345e-39	3.72640684591857e-38
hsa-mir-181a-1	1557.24723639133	-3.20634	0.223143373690419	-14.369	8.10332714400376e-47	1.99303260470378e-45
hsa-mir-181a-2	2993.82013935367	-2.5577	0.196382345281701	-13.0241	8.92494734288038e-39	1.41838009310699e-37
hsa-mir-181b-1	319.992809176229	-1.08089	0.241926763333473	-4.46782	7.90189470358441e-06	2.51933865086503e-05
hsa-mir-181b-2	285.681211734806	-1.27086	0.261155990620975	-4.86629	1.13713904954417e-06	3.87334242942786e-06
hsa-mir-181d	59.3531109082208	1.78234901872279	0.396559589506466	4.49453011826291	6.97237349713477e-06	2.22986434134372e-05
hsa-mir-182	47739.8211311791	4.56365836102641	0.281029842823202	16.2390524621168	2.67016673552698e-59	1.06087778376899e-57
hsa-mir-183	24350.8888086938	2.62552816732962	0.282534702580865	9.29276348479055	1.50333416957658e-20	1.17647287664591e-19
hsa-mir-185	160.168402853973	1.20629051667074	0.186861280535661	6.45554024468185	1.07833518486975e-10	4.9071376474469e-10
hsa-mir-186	841.436544711306	1.19702090662033	0.167684954555777	7.13851108342679	9.43472644611726e-13	5.15665207345986e-12
hsa-mir-187	6.29308757776051	-4.39533	0.789958967458832	-5.56399	2.63670876657827e-08	1.01631349099827e-07
hsa-mir-188	22.7377345886866	3.21387393469467	0.622581245495462	5.16217595365728	2.4409568486159e-07	8.8785507909163e-07
hsa-mir-18a	103.084751051909	1.96744278008293	0.348455047586442	5.64618820622727	1.64044258760011e-08	6.49263292333683e-08
hsa-mir-190a	18.0800436794986	2.88493467961023	0.580610230181363	4.96879753343146	6.73693671811595e-07	2.37517256990231e-06
hsa-mir-1914	0.296850591065096	-2.99083	0.890171323957932	-3.35984	0.000779875317993537	0.00201402800871831
hsa-mir-192	220649.856155313	2.98484754608533	0.301468734286019	9.90101860199357	4.12056568551627e-23	3.83472464246694e-22
hsa-mir-193a	510.112800241893	-4.10767	0.267017443441589	-15.3835	2.11125636796067e-53	6.81539946282304e-52
hsa-mir-193b	122.474095084189	-3.52062	0.249560620608898	-14.1073	3.42654484527652e-45	7.86582405593476e-44
hsa-mir-194-1	25398.8839599201	1.8797289344962	0.221275651731797	8.49496507991118	1.97992431546865e-17	1.3195237534704e-16
hsa-mir-196a-1	428.217719999425	2.02241434444083	0.336023061769542	6.01867721158938	1.75848130579379e-09	7.44471798723356e-09
hsa-mir-196a-2	439.144817795122	2.83718441251442	0.348598450086468	8.13883255020403	3.99107502713536e-16	2.52931319204345e-15
hsa-mir-196b	10445.6030806714	2.44284781698986	0.413425928824202	5.90879199071381	3.44625529152605e-09	1.43547649844613e-08
hsa-mir-197	1204.33812283156	-5.30153	0.193555352262328	-27.3903	3.58192485194198e-165	1.23337612401869e-162
hsa-mir-1976	29.5947156530459	-4.40564	0.225226108089254	-19.561	3.32792405727151e-85	2.29183036744098e-83
hsa-mir-199a-1	3410.12770311329	1.65820113131817	0.267694783841724	6.1943722157044	5.85177927003921e-10	2.57384334019369e-09
hsa-mir-199a-2	6086.31699713856	2.0068091945948	0.282785797855372	7.09656994733931	1.27891232666344e-12	6.88081475751736e-12
hsa-mir-199b	8314.44332762972	2.70411766347938	0.301634412869911	8.96488446974917	3.10606303547062e-19	2.25955148988813e-18
hsa-mir-19a	200.319783929723	8.12476134023784	0.715006978189318	11.3631916723568	6.37713874148502e-30	7.75009919994591e-29
hsa-mir-19b-1	398.18421056516	6.12115364191767	0.444938420045048	13.757305204837	4.60369307615967e-43	9.51122989534587e-42
hsa-mir-19b-2	348.099331573949	6.67533268212061	0.537801527130187	12.4122605559368	2.24231185242287e-35	3.2624058359899e-34
hsa-mir-200c	36622.009181298	-1.80581	0.236850702341921	-7.62425	2.45461110247456e-14	1.44892186791784e-13
hsa-mir-203a	64326.7626342475	4.3651818238186	0.325797546237791	13.3984490498052	6.17398871248655e-41	1.13888041785689e-39
hsa-mir-203b	611.798195248188	5.6049570515503	0.449200157726587	12.4776382090272	9.88761840559978e-36	1.48027678449052e-34
hsa-mir-20a	1702.49186708555	4.91684614247946	0.291311643022287	16.8783028768379	6.4986317413052e-64	3.05140299489467e-62
hsa-mir-21	595358.428513415	5.7151249808048	0.161924148115245	35.2950751776518	6.98823881182901e-273	7.21885069261937e-270
hsa-mir-2110	8.48354208637118	-3.634	0.246493237120411	-14.7428	3.42403658015977e-49	8.84257446826261e-48
hsa-mir-2116	2.47021407516076	-3.21564	0.31337554439467	-10.2613	1.05272054029586e-24	1.06613756678983e-23
hsa-mir-214	68.4561344558686	-1.42238	0.272608540738805	-5.21765	1.81202815801441e-07	6.70905049185981e-07
hsa-mir-215	2851.61915072044	4.43236824517622	0.476852042639271	9.29505978551342	1.47123494186948e-20	1.16014175187113e-19
hsa-mir-217	112.974885542556	3.52765845067113	0.465310105414614	7.58130633661569	3.42092794661831e-14	1.98529133081838e-13
hsa-mir-218-1	26.2916448752799	1.26456500832416	0.4069319797542	3.10755868606836	0.00188639527751794	0.00465070721163732
hsa-mir-218-2	24.8838346949495	2.90775460516193	0.568397939414585	5.11570222819023	3.12575847482657e-07	1.13240835932243e-06
hsa-mir-219a-1	11.5185005499577	-1.67546	0.282846873101007	-5.92356	3.15038830164222e-09	1.31755105894592e-08
hsa-mir-22	132646.450548735	1.53177968619085	0.169590937727344	9.03220246740739	1.68250772411477e-19	1.23264572979472e-18
hsa-mir-223	1016.12516866119	2.59818938772363	0.37084137191377	7.00620153117052	2.44875126670439e-12	1.27332348702004e-11
hsa-mir-224	268.770895584381	2.19444364082837	0.319470225352256	6.86900833531111	6.46497293427787e-12	3.25771562980929e-11
hsa-mir-2277	2.79191624714128	-2.42571	0.367802680091302	-6.59513	4.24873600689887e-11	2.03191865515117e-10
hsa-mir-2355	102.805818339371	3.93560150929308	0.386609508119334	10.1797845801513	2.44101149907529e-24	2.44812124130561e-23
hsa-mir-24-1	2907.93916446098	1.84231640178926	0.141180693055748	13.0493508844143	6.40911347890483e-39	1.03447097245448e-37
hsa-mir-24-2	2928.23123349973	1.87906125562559	0.141128289566387	13.3145612506108	1.90488187576592e-40	3.45218066257228e-39
hsa-mir-26a-1	2433.30056696956	1.47815845551848	0.171479111633779	8.62004964590276	6.69250901360664e-18	4.57838530533487e-17
hsa-mir-26a-2	2437.69469782316	1.46916129192187	0.173618377174574	8.46201488477583	2.62796967171567e-17	1.74018760953993e-16
hsa-mir-26b	1884.50622706337	1.86661066971707	0.189563700390685	9.84687820437162	7.07060468905013e-23	6.46365897680424e-22
hsa-mir-27a	4653.52820534091	1.88280957009021	0.218725238559407	8.60810385893727	7.4278946576075e-18	5.04803630349247e-17
hsa-mir-28	14766.7608634982	-1.5765	0.151635404480538	-10.3967	2.5677254338568e-25	2.62619838928127e-24
hsa-mir-296	20.1968889080005	-2.87715	0.497466210509211	-5.78361	7.3112714454182e-09	2.92734240430892e-08
hsa-mir-29b-1	1266.69231575546	4.78560561226764	0.274928137465802	17.4067509290965	7.33292378141123e-68	3.7874551330989e-66
hsa-mir-29b-2	1277.93459918333	2.16383365709083	0.243343228564457	8.89210548350094	5.99617307542896e-19	4.30142137980425e-18
hsa-mir-29c	2821.4001227866	2.30236857821006	0.293852915822667	7.83510543621587	4.68449445129609e-15	2.88040640963623e-14
hsa-mir-301a	44.2794883976335	4.67798716409403	0.691287305505548	6.76706649585146	1.31419686440178e-11	6.59012311129632e-11
hsa-mir-301b	8.75842005715185	3.28722666584548	0.725744614786459	4.52945374842733	5.9136377433179e-06	1.90899618401481e-05
hsa-mir-3065	39.3507031002779	1.30377248761606	0.452435779936806	2.88167414124092	0.00395568584375906	0.00939361718759335
hsa-mir-3074	21.9553213185751	-2.38273	0.303593769406483	-7.84841	4.21350256867469e-15	2.60631625954548e-14
hsa-mir-30b	990.802737118009	2.58422561601625	0.244636436400822	10.5635352363544	4.39780533524542e-26	4.63564582786583e-25
hsa-mir-30c-2	597.573370416098	-1.027	0.194744971445405	-5.27356	1.33805833829311e-07	5.00802269368401e-07
hsa-mir-30d	15784.9291560015	-1.30665	0.198514598021107	-6.58213	4.63752892872133e-11	2.19750797402254e-10
hsa-mir-30e	26221.1826100474	1.57790167970368	0.165755659211197	9.51944378377576	1.74108440238575e-21	1.43883215013159e-20
hsa-mir-31	54.499909068733	4.4784	0.828961173321116	5.40242093612772	6.57474398001497e-08	2.50616624773264e-07
hsa-mir-3127	23.1310002150241	-3.3587	0.278537003350726	-12.0584	1.75197833971765e-33	2.35038133107576e-32
hsa-mir-3130-1	11.1037947872909	-1.54545	0.387626249063308	-3.98695	6.69282769269483e-05	0.000193119860518261
hsa-mir-3130-2	11.1340990569252	-1.66808	0.392766121738891	-4.24701	2.16639731816715e-05	6.50548962112401e-05
hsa-mir-3138	0.466635014741016	-3.80166	0.640448434378956	-5.93593	2.92183595406099e-09	1.22693355306708e-08
hsa-mir-3150b	11.1464675900975	-3.13069	0.497847032032257	-6.28845	3.20649297855957e-10	1.43389924106149e-09
hsa-mir-3154	0.362866439061104	-3.99882	0.678315975773758	-5.89522	3.74174936154537e-09	1.54609083619055e-08
hsa-mir-3155a	0.551314939055097	-2.28248	0.630310292766878	-3.62121	0.000293231954438405	0.000788824502434563
hsa-mir-3157	1.16969634622062	-2.25064	0.460845122531184	-4.88372	1.04105070079088e-06	3.59667349136113e-06
hsa-mir-3158-1	0.904788222442621	-2.3784	0.517506148673769	-4.59588	4.3092355957019e-06	1.40868366150635e-05
hsa-mir-3158-2	0.599188771987977	-1.75811	0.649802061309172	-2.70561	0.0068179325061079	0.0155472942137074
hsa-mir-3173	2.11091461922044	-4.31033	0.326576628530324	-13.1985	8.94708597373034e-40	1.5664982730277e-38
hsa-mir-3177	0.274035605203676	-2.40956	0.850468546696305	-2.83321	0.00460828521176444	0.0107746217816309
hsa-mir-3183	0.269959819827293	-2.99452	0.843190389501509	-3.55141	0.000383169240003578	0.00102013872403014
hsa-mir-3188	0.67846088956974	-3.36531	0.51960716846761	-6.47664	9.37846399711872e-11	4.34437368117652e-10
hsa-mir-3190	0.363663721157911	-2.01955	0.790269323221078	-2.55552	0.0106028091450502	0.0232541440484858
hsa-mir-3191	0.656988305013122	-2.49958	0.54125508843079	-4.61812	3.87240205823063e-06	1.2699020083023e-05
hsa-mir-3199-2	1.31465284109213	-2.5889	0.412853407796711	-6.27074	3.59335914342994e-10	1.59997413584617e-09
hsa-mir-32	105.387522106323	3.00393559466607	0.328036124009735	9.15733169245994	5.31963622026485e-20	3.98201754748811e-19
hsa-mir-3200	12.8701417733478	-1.66609	0.381248820181652	-4.3701	1.24191100931417e-05	3.87581290822215e-05
hsa-mir-320a	1302.80152599364	-1.69898	0.301692329638733	-5.63151	1.78637406038344e-08	7.04322291746602e-08
hsa-mir-320b-1	6.85430908711752	-1.07004	0.370294937148424	-2.88969	0.00385628004033176	0.0091792718578495
hsa-mir-320c-1	1.49383066286825	-3.06167	0.394092428800354	-7.76891	7.91619608080916e-15	4.78212312951805e-14
hsa-mir-320c-2	0.982748913746727	-1.91861	0.570335999693095	-3.36401	0.000768198242379108	0.00199886343671944
hsa-mir-323a	12.1255547892829	-2.25291	0.298488506747191	-7.54771	4.42972459222614e-14	2.54216972431645e-13
hsa-mir-323b	19.6918701296029	-1.26981	0.407387427440483	-3.11697	0.00182721984013178	0.00451559352836396
hsa-mir-324	99.5991624802375	-2.73155	0.175080881034892	-15.6016	7.0951016929108e-55	2.36427098347641e-53
hsa-mir-326	14.2580610377251	-3.86652	0.309974337017276	-12.4737	1.03902762019247e-35	1.53330790236974e-34
hsa-mir-328	117.763620730472	-6.49047	0.237645005018449	-27.3116	3.0862010700441e-164	7.97011426338889e-162
hsa-mir-330	71.2660015661834	-1.26236	0.278240992800108	-4.53692	5.70823005740113e-06	1.84846446686375e-05
hsa-mir-331	80.6933036432642	-1.98046	0.28494175217212	-6.9504	3.64246437643569e-12	1.87197298550152e-11
hsa-mir-335	667.65674965617	4.67495207151835	0.292172897317883	16.0006356319629	1.26477175148227e-57	4.50520420441788e-56
hsa-mir-337	73.3568339734909	2.0940801211176	0.296677165637928	7.05844724050406	1.68373400581354e-12	8.96544962889374e-12
hsa-mir-338	1486.90362012536	2.08950055565923	0.371162730087042	5.62960767954591	1.80619982855547e-08	7.09431339504866e-08
hsa-mir-339	132.899498579404	-2.16584	0.256528437356251	-8.44287	3.09633892379838e-17	2.02437854954666e-16
hsa-mir-33a	181.171175678899	2.6000273637706	0.395939680100045	6.56672592934771	5.1433586215505e-11	2.42606824477702e-10
hsa-mir-33b	20.9444911609046	2.84574003436984	0.659663700017801	4.31392546579878	1.6038103677362e-05	4.9307622317604e-05
hsa-mir-340	53.600509401271	2.06794443049852	0.316027017816796	6.54356847330478	6.0067962420895e-11	2.8077015918907e-10
hsa-mir-342	222.353259140696	-1.97383	0.262634346464733	-7.51551	5.66903305090765e-14	3.21764348438879e-13
hsa-mir-346	0.419700238471167	-4.98859	0.747802317255049	-6.67101	2.54053857593356e-11	1.23791337214121e-10
hsa-mir-34a	324.751392112908	1.80549424089949	0.230757768505548	7.82419700360416	5.10907469684524e-15	3.10451421284772e-14
hsa-mir-3605	10.1450027293122	-3.4807	0.355135660502751	-9.80106	1.11413298422746e-22	9.92154631643938e-22
hsa-mir-3609	2.66922292820028	-2.02885	0.700525260941093	-2.89619	0.003777295579839	0.00905323975399928
hsa-mir-361	859.47078291941	-1.67589	0.19073474842597	-8.78651	1.54274999570124e-18	1.09154845586259e-17
hsa-mir-3613	47.4478789947962	3.94055017857003	0.558062575079138	7.06112603593106	1.65158704535132e-12	8.83984154325345e-12
hsa-mir-3614	10.9509249671269	-2.16778	0.351274761891306	-6.17119	6.77774496491126e-10	2.96669938506497e-09
hsa-mir-3615	16.0645955364236	-3.48025	0.269974026311109	-12.8911	5.05356231383413e-38	7.79153711968755e-37
hsa-mir-3619	0.7555286004745	-2.48375	0.625897798691431	-3.9683	7.23880629019798e-05	0.000208292114144137
hsa-mir-3620	0.378303749209879	-4.40075	0.65100785886612	-6.7599	1.3808829860335e-11	6.89107306556814e-11
hsa-mir-3622a	1.00983325172391	-7.37623	1.03935629924031	-7.09692	1.27570866321668e-12	6.88081475751736e-12
hsa-mir-363	12.6881294156701	-1.99696	0.485202395816589	-4.11573	3.85962559921788e-05	0.000114240494097194
hsa-mir-3651	9.00071480731254	-1.57387	0.46127403797577	-3.41201	0.000644867381036092	0.001686450644583
hsa-mir-3652	6.80400970825146	-1.6297	0.456891876147491	-3.56693	0.000361186725205159	0.000966595562530906
hsa-mir-3653	37.383541579818	-1.71789	0.450096943428913	-3.81672	0.000135237971919365	0.000377569797277578
hsa-mir-365a	80.1247195880875	-1.66621	0.250049762150546	-6.66351	2.67359122357171e-11	1.29662898307492e-10
hsa-mir-365b	79.7354351429498	-1.63091	0.252080851187669	-6.46981	9.81287087650869e-11	4.52531054260423e-10
hsa-mir-3662	2.85433076308722	2.00740452499192	0.756461549307428	2.6536768813032	0.00796200286180138	0.017918843041919
hsa-mir-3677	27.8243880189562	2.56293680113638	0.501050037108046	5.11513144660982	3.13522546724313e-07	1.13240835932243e-06
hsa-mir-3678	0.720126718753384	-2.15321	0.591179170037668	-3.64224	0.000270280861354472	0.000728982062086605
hsa-mir-3682	2.67605485954892	1.93711492892512	0.665821987510352	2.90935860524582	0.0036217117031625	0.00872081163022579
hsa-mir-369	37.2981963952738	3.32121086467726	0.494515100526057	6.71609595165893	1.86657907080752e-11	9.22572334997211e-11
hsa-mir-3690-1	1.43702626117919	-2.70868	0.485916234136099	-5.57438	2.48410598379469e-08	9.61079206464387e-08
hsa-mir-370	26.8693199289223	-2.71198	0.233482598164018	-11.6153	3.44398484393363e-31	4.33858090705297e-30
hsa-mir-374a	2840.0289724402	6.97972826724419	0.321247019810369	21.726982156486	1.14055996068791e-104	1.30910937710068e-102
hsa-mir-374b	214.035641324159	3.86909570523152	0.290686036551276	13.3102220909363	2.01880744318295e-40	3.5955656703586e-39
hsa-mir-374c	5.6819497554787	2.96299597393506	1.25973692454826	2.35207519617446	0.0186690004348921	0.0392771434811477
hsa-mir-375	89721.6903000265	-3.20897	0.376369122141757	-8.52612	1.51337639190871e-17	1.01514143691019e-16
hsa-mir-376a-1	4.85483092202566	2.74682927459731	0.671401933098097	4.0911846379745	4.29175262497813e-05	0.000125591514492986
hsa-mir-376a-2	2.19466860053317	1.65943984066781	0.686630620017274	2.41678683165347	0.0156581840690936	0.0332771324573419
hsa-mir-376b	5.31968384146807	2.65020202628926	0.673094201163292	3.93734193773914	8.2389166105456e-05	0.000236411134963711
hsa-mir-376c	16.7985	4.04921628081154	0.665312989951886	6.0861825065288	1.15634623422672e-09	5.03753244760907e-09
hsa-mir-377	10.7525109755085	-1.45825	0.289983166821202	-5.02874	4.93702888990848e-07	1.7586037390605e-06
hsa-mir-378a	4404.57591787103	-2.97075	0.212291586601294	-13.9937	1.70246243328813e-44	3.81006693311394e-43
hsa-mir-378c	36.3668035642291	-1.15702	0.236960138921163	-4.88277	1.04603513361783e-06	3.60184764342405e-06
hsa-mir-379	2203.14166554587	4.01568464987176	0.248052212252954	16.1888685184421	6.04295660761806e-59	2.31199043543313e-57
hsa-mir-380	2.25759765134847	1.77448317755167	0.685598430982254	2.58822526038949	0.00964718701691077	0.0213852879580876
hsa-mir-383	2.46466	-2.76434	0.736202160518974	-3.75486	0.000173437202051057	0.000477761679249978
hsa-mir-3909	1.0845525669683	-2.22304	0.45686838909952	-4.86581	1.13988005667577e-06	3.87334242942786e-06
hsa-mir-3913-1	2.6908872304451	1.71645015567791	0.638186384088255	2.68957501832339	0.00715430647335118	0.0162070144451135
hsa-mir-3917	5.65546336683752	-4.02264	0.351439507499142	-11.4462	2.45721082643843e-30	3.0217842663225e-29
hsa-mir-3928	5.00445349028946	-3.19521	0.333541191980927	-9.57965	9.73720226169873e-22	8.11171769059257e-21
hsa-mir-3934	7.83162334553702	-1.28112	0.336833243752491	-3.80342	0.0001427106981435	0.000397358898065325
hsa-mir-3940	6.67218994942469	-3.98731	0.393581880640097	-10.1308	4.03263221186451e-24	4.00548949505388e-23
hsa-mir-3944	0.974644086472159	-3.55886	0.464599473186547	-7.66007	1.8583253560351e-14	1.10962433108917e-13
hsa-mir-411	24.2754437620347	4.32865493499033	0.670393189327821	6.45688978333822	1.06876675323052e-10	4.8851152924209e-10
hsa-mir-412	16.2530051345816	1.34106900460813	0.539032351001008	2.48791932825128	0.0128492875913016	0.0278338803596138
hsa-mir-421	15.0444661014435	3.14808767590168	0.651907517524143	4.82904030292164	1.37192641688896e-06	4.63137251191601e-06
hsa-mir-423	449.526253568821	-3.17165	0.16210486446944	-19.5654	3.04996725172705e-85	2.25044012216718e-83
hsa-mir-424	436.708953772272	5.29185798357067	0.389843121905501	13.5743269182351	5.68636565083434e-42	1.12961840717536e-40
hsa-mir-4286	0.339731192521696	-3.11317	0.795861318756275	-3.9117	9.16502608217628e-05	0.000260811899253116
hsa-mir-429	1193.45566877158	3.57205534954819	0.26033739910301	13.7208690025162	7.61472300625581e-43	1.5423546795024e-41
hsa-mir-431	32.0104584177994	-2.30941	0.251675599149119	-9.17614	4.46830695433151e-20	3.39394197340033e-19
hsa-mir-432	18.9970381732999	-2.92614	0.281400274665688	-10.3985	2.51911804726932e-25	2.60224894282921e-24
hsa-mir-4326	21.5342185445046	-2.15014	0.473542620345995	-4.54054	5.61098804117919e-06	1.82268888255915e-05
hsa-mir-433	4.85681651191085	-3.98209	0.285242964604596	-13.9603	2.72116320841135e-44	5.85616998810192e-43
hsa-mir-4433b	0.288512303868171	-3.46376	0.992866850241578	-3.48864	0.000485477710673368	0.00128260479571762
hsa-mir-4442	1.30100113467035	-1.94153	0.567267795084027	-3.4226	0.000620257509724126	0.00162620814097721
hsa-mir-4444-2	3.16143632520065	1.94468863431782	0.69563089722353	2.79557541518016	0.00518074129050508	0.0120533913357922
hsa-mir-4446	1.10825696699912	-2.86453	0.696715330755213	-4.11148	3.93132630508258e-05	0.000115699717183769
hsa-mir-4449	6.10152237410837	-1.563	0.5281591705786	-2.95934	0.0030829932793052	0.00747589684864382
hsa-mir-4453	1.07398152765092	-1.71928	0.649497765282915	-2.64709	0.00811867571881888	0.0182317217772607
hsa-mir-4469	0.183143519035564	-2.64964	1.10318551609957	-2.40181	0.0163141011739936	0.0344631217029354
hsa-mir-4479	0.45315945944782	-3.02759	0.607189570757535	-4.98624	6.15668164736365e-07	2.17803155538584e-06
hsa-mir-450a-1	8.62833867144604	3.36327278298399	0.666141193370591	5.04888875880239	4.44387394030622e-07	1.58841584094683e-06
hsa-mir-450a-2	8.73500823905782	3.36943935823145	0.662670002163428	5.08464144631747	3.68321197709384e-07	1.32569964192959e-06
hsa-mir-450b	27.451023089931	5.25687559720513	0.671322423857152	7.83062714783339	4.85442319875354e-15	2.96723027474107e-14
hsa-mir-451a	922.862850196182	2.54683124706839	0.381516462474595	6.67555	2.46310956954938e-11	1.21161532635453e-10
hsa-mir-452	360.443391666084	4.75645520847006	0.352225486292574	13.5040063640345	1.48098383134716e-41	2.83306721811411e-40
hsa-mir-4521	2.5442570466363	-2.18762	0.511557280811246	-4.27638	1.89953600756377e-05	5.80538667400406e-05
hsa-mir-4525	0.415660567400376	-2.85462	0.707912146787641	-4.03245	5.51988190099325e-05	0.000160620788837353
hsa-mir-454	25.1899310845668	4.86488566760298	0.641167789512679	7.58753909222505	3.26038266508921e-14	1.90281090002099e-13
hsa-mir-455	807.395599167428	-1.22501	0.329448033794686	-3.71837	0.00020050850819429	0.000547950499906618
hsa-mir-4632	0.46121033985202	-4.38034	0.573852649483159	-7.63321	2.28972439765577e-14	1.35935936941288e-13
hsa-mir-4638	2.49054642270941	-1.83378	0.43203344689322	-4.24454	2.19043012023126e-05	6.55859221506924e-05
hsa-mir-4640	0.587729584086947	-2.58317	0.545204694575636	-4.73799	2.15853343918773e-06	7.12384997661637e-06
hsa-mir-4646	0.17366971457576	-3.05343	1.19368806402361	-2.55798	0.0105281640898088	0.0231395606484521
hsa-mir-4651	0.158060361442075	-3.20542	1.41207175802095	-2.27001	0.0232068020433359	0.0483319082878346
hsa-mir-4658	0.248432088038138	-2.42738	1.06639719730001	-2.27624	0.0228313864942003	0.0476461055525432
hsa-mir-4660	0.981547319389997	-2.26584	0.542040630325456	-4.1802	2.91257839078444e-05	8.67058639100959e-05
hsa-mir-4662a	32.4752823493468	3.36172067369393	0.649733225108248	5.1740014882783	2.29132996908733e-07	8.42328775112886e-07
hsa-mir-4665	0.772097234253179	-3.16275	0.560081601623575	-5.64694	1.63326664206692e-08	6.48909400482742e-08
hsa-mir-4667	0.163864195171331	-2.92185	1.29344776443738	-2.25896	0.0238856414487593	0.0495459189087718
hsa-mir-4668	7.65223914942425	3.32463811322892	0.707623291227412	4.69831639863373	2.6231484748364e-06	8.62965724364968e-06
hsa-mir-4674	0.356091131072587	-2.02728	0.83397235208646	-2.43087	0.0150625933150339	0.0321480555670043
hsa-mir-4676	2.75636667717324	-3.17561	0.342686827079165	-9.2668	1.91806134063785e-20	1.4897423796082e-19
hsa-mir-4677	19.8693514746225	3.71028926964606	0.634080802819618	5.85144551474705	4.87318928725637e-09	1.98972511214855e-08
hsa-mir-4683	0.330766770108407	-2.79496	0.781023705519946	-3.57858	0.000345460117054238	0.000926909872511761
hsa-mir-4685	0.825210711573725	-3.91665	0.420706904562654	-9.30968	1.28217340895345e-20	1.02673266003792e-19
hsa-mir-4707	1.09388	-2.88516	0.558466417882963	-5.16623	2.38867211003834e-07	8.7190752285145e-07
hsa-mir-4708	0.292818609450182	-2.17847	0.966316697457634	-2.25441	0.0241706248450992	0.049936510929975
hsa-mir-4717	0.257490172632377	-2.82319	0.886119484931227	-3.18602	0.00144245681566283	0.00363428753799928
hsa-mir-4728	5.1573734287243	-3.67901	0.574102899082906	-6.40827	1.47176347746142e-10	6.63900293544825e-10
hsa-mir-4732	1.12728242893433	-5.54195	0.611810101976521	-9.05829	1.32514332507446e-19	9.77766467715652e-19
hsa-mir-4733	0.529049349944777	-2.24531	0.672396454283272	-3.33926	0.000840004965296619	0.00215852022176967
hsa-mir-4738	0.589314654498884	-2.68345	0.600996312172847	-4.46501	8.00661294330335e-06	2.5448711293638e-05
hsa-mir-4741	0.496002611554228	-2.34878	0.692932881712701	-3.38963	0.000699877215354734	0.00182568980672081
hsa-mir-4742	1.57829179234046	-1.65278	0.518093107000465	-3.19013	0.00142208269301317	0.00360051819088874
hsa-mir-4745	0.494130280520382	-2.73901	0.698583152515313	-3.92081	8.8250875115181e-05	0.000252529512448704
hsa-mir-4746	9.61159851993873	-2.10622	0.337647316488604	-6.23793	4.43411696824164e-10	1.96585529107022e-09
hsa-mir-4749	0.213640329953071	-2.98569	0.953783615103568	-3.13037	0.0017458771804604	0.00434576175280865
hsa-mir-4754	0.432027239649294	-4.42966	0.610192957760974	-7.25944	3.88691510829776e-13	2.13573580152744e-12
hsa-mir-4758	0.314127610984335	-3.03671	0.886447495229636	-3.4257	0.000613206133127873	0.00161181154076614
hsa-mir-4768	0.344126763508428	-2.51936	0.793383394159725	-3.17547	0.00149594158792664	0.00375074674836947
hsa-mir-4784	1.60757972645423	-1.83599	0.755184383135593	-2.43118	0.015049571359162	0.0321480555670043
hsa-mir-4787	0.974905345649364	-3.64492	0.557431932317026	-6.53877	6.20283824389019e-11	2.88627563330566e-10
hsa-mir-4791	4.37629934053278	2.45264331556097	0.770334128569252	3.18386947247979	0.00145320524997504	0.00365245991052121
hsa-mir-4800	0.201458758563723	-3.93339	1.23082964972201	-3.19572	0.00139481990220703	0.00354016943238296
hsa-mir-484	161.825815284041	-2.75254	0.181428208546508	-15.1715	5.46184823949723e-52	1.65943800923548e-50
hsa-mir-485	11.1802496163973	-3.80245	0.281450959391682	-13.5102	1.36201980036694e-41	2.65465368637556e-40
hsa-mir-486-1	220.81030901475	-5.8726	0.398281724802598	-14.7448	3.32099201270992e-49	8.79637115161371e-48
hsa-mir-486-2	223.472820700252	-5.9246	0.395003891677892	-14.9989	7.47016872539782e-51	2.14352341481554e-49
hsa-mir-487a	4.36835446178246	-2.64128	0.286547591674657	-9.2176	3.03824247196518e-20	2.32481812854817e-19
hsa-mir-490	22.3910011474095	-5.37403	1.00595945667076	-5.34219	9.18301871599175e-08	3.44947575767981e-07
hsa-mir-491	7.83003099866025	-1.44093	0.291953757536041	-4.93548	7.99536755240018e-07	2.7902752302802e-06
hsa-mir-493	39.8213115271718	1.32419608690571	0.293476618695277	4.51210080309889	6.41886671279154e-06	2.06563530040924e-05
hsa-mir-494	4.81566614697711	1.75565434848819	0.659808408772233	2.66085476502959	0.0077942568997462	0.0175796230948424
hsa-mir-495	18.7939833069233	3.17460871474286	0.592912391901461	5.35426271756935	8.59059691625363e-08	3.2387177425146e-07
hsa-mir-496	7.63509212536712	2.58093747067915	0.671381476190446	3.84421906502979	0.000120936938959099	0.000341332945204233
hsa-mir-497	36.5874046424272	-1.18717	0.258381155813678	-4.59465	4.3347629686422e-06	1.41255840586984e-05
hsa-mir-499a	4.61264089632962	2.67679101411375	0.882836857183922	3.03203359978897	0.00242912163399475	0.00591811945263344
hsa-mir-5000	5.24158140202153	2.57195702196317	0.657336467664908	3.9126948655377	9.12718336697092e-05	0.000260452497737043
hsa-mir-5001	2.24792737236399	-2.58642	0.367355980195352	-7.04063	1.91371317360298e-12	1.00860495323055e-11
hsa-mir-500a	1008.49698956942	-1.01749	0.235572352151533	-4.31924	1.56564337448207e-05	4.82778986817904e-05
hsa-mir-501	175.267523121156	-1.88566	0.267652488387452	-7.0452	1.85201835128366e-12	9.81094849680009e-12
hsa-mir-5010	2.34012397248674	-3.16731	0.316711117125944	-10.0006	1.51455538218232e-23	1.44864417573549e-22
hsa-mir-504	5.15868326688749	-7.17467	0.446210333182663	-16.0791	3.57434903138604e-58	1.31867948193635e-56
hsa-mir-505	160.630319488173	-1.98688	0.178028866971598	-11.1604	6.36888711647397e-29	7.56213838082483e-28
hsa-mir-508	42.355783317068	2.9307233025488	0.684314835436758	4.28271191969453	1.8462914699252e-05	5.65940382324252e-05
hsa-mir-5090	0.608602811641202	-4.32242	0.572506212506044	-7.55	4.35245597178498e-14	2.51178045746027e-13
hsa-mir-5091	2.26807067845582	-2.85785	0.410019150338193	-6.97004	3.16862116333014e-12	1.63659283086002e-11
hsa-mir-514a-1	4.99379872990129	2.81060091009317	0.991310346559338	2.83523814701245	0.00457915367236221	0.010750603962614
hsa-mir-514a-2	5.20586578691739	2.86585752502087	0.997299790545281	2.8736168925233	0.00405800878560733	0.00961450246681737
hsa-mir-514a-3	5.11948304058874	2.84115646463106	0.982108567077812	2.89291485674003	0.00381684749645068	0.00912685986998507
hsa-mir-5187	1.14855539119413	-3.69676	0.347152337646526	-10.6488	1.7657788461396e-26	1.92005215585495e-25
hsa-mir-5193	0.310238797176045	-3.77152	0.651421486055308	-5.78968	7.05211575990984e-09	2.83456637353575e-08
hsa-mir-542	449.017850798401	5.26083446389605	0.343003190556321	15.3375671385547	4.28973011397897e-53	1.34281551749705e-51
hsa-mir-543	4.14630199551442	-1.31029	0.346308237695474	-3.78361	0.000154571201169239	0.000429225943031785
hsa-mir-548f-1	3.59637753441781	2.34347931043948	0.861033580433802	2.72170489478332	0.00649461101296151	0.0148427725141355
hsa-mir-549a	4.51687104256814	2.62840715586696	0.717766583621424	3.66192466443001	0.000250327480855844	0.00067693269037719
hsa-mir-550a-3	4.63248694111043	-1.14294	0.363204978044803	-3.14683	0.00165052422730181	0.00411833702126273
hsa-mir-552	598.886274971772	5.10309810129479	0.455528429561841	11.2025897180628	3.95985632592626e-29	4.75643207521142e-28
hsa-mir-556	4.09684957890339	2.46376826490961	0.702221924919278	3.50853224241443	0.000450586614155269	0.00119347685236511
hsa-mir-5571	0.594983850161377	-1.97043	0.79264302495415	-2.4859	0.0129224279143465	0.0279265021663598
hsa-mir-5586	3.87068675558675	2.43923409259481	0.665068038208858	3.66764594366027	0.000244793830823641	0.000665452703265318
hsa-mir-5588	0.438653646773838	-1.77659	0.783292609963095	-2.26811	0.0233228006316739	0.0484757606690526
hsa-mir-559	2.18661676560561	1.62582297801997	0.712681690269748	2.28127507724325	0.0225321745443245	0.047116875109893
hsa-mir-5683	4.82937105065451	2.53202862659484	0.927988835823255	2.72851194847466	0.00636207853124205	0.0146045047172734
hsa-mir-5698	1.5862277441128	-3.38948	0.450489492116042	-7.524	5.31243634452747e-14	3.03190427839606e-13
hsa-mir-570	2.65779559901846	1.92449283642914	0.69347794409265	2.77513200358111	0.00551793063427456	0.0127803191596539
hsa-mir-574	225.408151164502	-4.59147	0.24525403215002	-18.7213	3.32034448738928e-78	2.01759756204301e-76
hsa-mir-576	35.6504470259416	1.26200010978644	0.339341065963625	3.71897255111974	0.000200034785476858	0.000547950499906618
hsa-mir-577	339.164981305041	7.60919943820637	0.782072892997979	9.72952714041456	2.25639394804898e-22	1.92632640358231e-21
hsa-mir-582	1112.01787190558	4.30549343710502	0.307701332222342	13.9924432761114	1.73352512929676e-44	3.81006693311394e-43
hsa-mir-584	936.308767818535	1.6616892773144	0.336554141500392	4.93736095448544	7.91868266642853e-07	2.77288108285447e-06
hsa-mir-589	165.265332556209	-2.73597	0.167956396466338	-16.2897	1.1672743637784e-59	5.02414340742955e-58
hsa-mir-590	77.7824543275734	6.48524457105469	0.668714830417486	9.69807199730546	3.0724946816331e-22	2.58039593994064e-21
hsa-mir-592	114.536801199863	7.32173126429901	0.792329413940011	9.24076670067098	2.44737214761445e-20	1.88666823021323e-19
hsa-mir-598	42.0339144095849	2.24972975206531	0.435254207378387	5.16877198181686	2.35637177020482e-07	8.63167389582121e-07
hsa-mir-605	2.3737285732734	-4.61364	0.352809379241707	-13.0769	4.46551080645036e-39	7.32202010010035e-38
hsa-mir-6087	0.615089379140267	-3.32545	0.934640814418554	-3.558	0.000373688889957529	0.000997469310920227
hsa-mir-6125	1.28331213712946	-3.65073	0.479374775639986	-7.6156	2.62468506656857e-14	1.54051117827575e-13
hsa-mir-6132	0.273816021147115	-4.00376	1.06385373310601	-3.76345	0.000167586419713827	0.000464120031003709
hsa-mir-615	5.25380670245567	-3.77292	0.905158701663241	-4.16824	3.06958276523794e-05	9.11172125428388e-05
hsa-mir-625	1410.60599639534	-1.10634	0.322419565864682	-3.43136	0.000600571958981068	0.00158262967762103
hsa-mir-627	7.2511488513441	2.51585586706108	0.680282344722585	3.69825247792816	0.000217088902024017	0.000591696136651212
hsa-mir-628	64.6205727389749	5.42050316257649	0.739536954889157	7.32959066716135	2.30856753406661e-13	1.27526752015551e-12
hsa-mir-632	1.4694267861903	-2.88103	0.434656303761964	-6.6283	3.39568806556826e-11	1.6315096612707e-10
hsa-mir-636	0.590246170341543	-1.82685	0.660712220928794	-2.76497	0.00569279023702369	0.0131264560599229
hsa-mir-639	2.53848393816793	-1.41185	0.551816920558957	-2.55855	0.010511003292811	0.0231395606484521
hsa-mir-642a	15.9817498112803	-4.60666	0.416809146045395	-11.0522	2.13923873345995e-28	2.45537067962681e-27
hsa-mir-643	2.40554891579526	1.65714661048681	0.663422121945262	2.49787662435462	0.0124939668538873	0.027228412995919
hsa-mir-6501	0.666007961744576	-2.843	0.59830150011207	-4.75179	2.01622692336161e-06	6.69698524704997e-06
hsa-mir-6503	0.858509273658807	-1.62195	0.615798354518884	-2.63389	0.00844116856600729	0.0188738682439081
hsa-mir-6507	0.551648707994779	-3.63322	0.657374344464421	-5.52687	3.25990239010731e-08	1.25185099218619e-07
hsa-mir-6509	1.53560675822078	-2.61808	0.422660763638408	-6.19428	5.85530672744934e-10	2.57384334019369e-09
hsa-mir-651	9.72881813900369	3.22688372986736	0.674974597520597	4.78074840404479	1.74643817402197e-06	5.85737218754769e-06
hsa-mir-6511b-1	3.95727235371182	-5.88631	0.305357207465396	-19.2768	8.41466527635492e-83	5.43271826904665e-81
hsa-mir-6511b-2	4.21643100097035	-5.98321	0.299847416785281	-19.9542	1.37869164452041e-88	1.18682372399132e-86
hsa-mir-6514	0.847180467140526	-1.71026	0.580544864280011	-2.94596	0.00321954282187909	0.00778873005855057
hsa-mir-652	87.0554970472329	-1.90765	0.205149887939508	-9.29881	1.42031452637849e-20	1.12860377365306e-19
hsa-mir-653	24.1005918859506	5.05585421919214	0.791352568560628	6.38887699371232	1.67108408565433e-10	7.50534721948228e-10
hsa-mir-655	5.3879912214138	2.7312327953206	0.664032730979662	4.11309965292095	3.90381764909593e-05	0.000115218389471888
hsa-mir-658	1.05658349846751	-3.20092	0.475302459690533	-6.73449	1.64502437855887e-11	8.16976049543902e-11
hsa-mir-660	145.927847884232	3.79470845579049	0.353339074458652	10.7395664111147	6.63552835914527e-27	7.45054434238811e-26
hsa-mir-664a	47.7476318033565	-1.34931	0.22909417100885	-5.88975	3.86772672723864e-09	1.5917775734014e-08
hsa-mir-664b	7.92471074296169	-2.38756	0.252980645457071	-9.43771	3.81006266816568e-21	3.09905097339775e-20
hsa-mir-668	0.203597128668403	-2.61985	1.05306602123674	-2.48783	0.012852624328689	0.0278338803596138
hsa-mir-671	21.7856732143225	-2.84488	0.181665602153697	-15.66	2.83888498982083e-55	9.77522731494974e-54
hsa-mir-6715b	4.31119888884801	-2.29364	0.530117688918384	-4.32666	1.5138682654106e-05	4.68211352745255e-05
hsa-mir-6716	1.68380022568283	-3.21029	0.337482902856882	-9.51245	1.86221234706188e-21	1.52671853532931e-20
hsa-mir-6720	1.97881751241677	-4.63206	0.397482910468784	-11.6535	2.20277417940715e-31	2.80921694731801e-30
hsa-mir-6726	0.516620837242629	-4.95971	0.580156021164751	-8.54892	1.24242272563448e-17	8.38838350052561e-17
hsa-mir-6727	0.212605446039545	-2.849	1.09108639135663	-2.61115	0.00902370330795153	0.0200894084420559
hsa-mir-6730	0.44435421558282	-3.86335	0.589839376553099	-6.54983	5.76028878914772e-11	2.70471741781345e-10
hsa-mir-6731	0.22436295168912	-2.22134	0.915644365890979	-2.42599	0.0152668639842291	0.0325168463829044
hsa-mir-6734	0.689576384466501	-3.26883	0.509741668067302	-6.41272	1.42949274839861e-10	6.47660530305159e-10
hsa-mir-6735	0.234521104493301	-2.18302	0.933241508941765	-2.33918	0.0193259803390077	0.0405767026223475
hsa-mir-6741	0.311957248056106	-3.88811	0.914651616556989	-4.25092	2.12894715451492e-05	6.41166883560906e-05
hsa-mir-6743	0.180341309881493	-4.11565	1.52993432580102	-2.69008	0.00714341502077961	0.0162070144451135
hsa-mir-6747	0.389708959365327	-2.7858	0.65460549219244	-4.25569	2.08401996539464e-05	6.2947152755926e-05
hsa-mir-6748	0.291709152656034	-2.59217	0.808385315963173	-3.20661	0.00134310297006727	0.00342497003953523
hsa-mir-6749	0.178684413523922	-4.00283	1.31444108511938	-3.04527	0.00232468564305898	0.00567706919451519
hsa-mir-6750	0.364316395855891	-3.44681	0.721396602701324	-4.77797	1.77076820769886e-06	5.9006566404933e-06
hsa-mir-6751	0.217859993156377	-3.00219	1.05969291081033	-2.83308	0.0046102447507075	0.0107746217816309
hsa-mir-6762	0.157806679978728	-3.49666	1.42179294710603	-2.45933	0.0139194775041343	0.0300184139076634
hsa-mir-6763	0.29577229696367	-2.60231	0.816565089865651	-3.1869	0.00143808329275713	0.00363212724063108
hsa-mir-6766	0.177700204186751	-2.79565	1.14291734621753	-2.44606	0.0144426272663799	0.0310817374295216
hsa-mir-6769a	0.27306503618006	-3.76294	1.00006457894903	-3.7627	0.000168089802528398	0.000464269427839131
hsa-mir-6777	0.534086966640491	-3.24517	0.658588725703352	-4.92746	8.3303342940978e-07	2.89738563158351e-06
hsa-mir-6779	0.289286949672962	-2.84942	0.888786528498363	-3.20596	0.0013461160077941	0.00342497003953523
hsa-mir-6783	1.24488128986101	-1.50665	0.563890310840328	-2.67188	0.00754280083259671	0.0170497007879046
hsa-mir-6784	0.187903858527025	-3.53837	1.13317190060016	-3.12254	0.00179298397679403	0.00444161258519959
hsa-mir-6788	0.220831986628976	-4.75409	1.29701862805254	-3.6654	0.000246955846040974	0.000669567950027103
hsa-mir-6793	1.28218632497568	-4.03215	0.363271525354359	-11.0995	1.26088709203394e-28	1.46347906300119e-27
hsa-mir-6797	0.598173594891238	-2.55326	0.623625778777689	-4.09422	4.23597973742405e-05	0.000124311564453382
hsa-mir-6798	1.01630550181599	-3.53937	0.480989403735717	-7.35852	1.85966282585435e-13	1.03281274145567e-12
hsa-mir-6802	1.03864584246009	-3.95167	0.355396759088695	-11.119	1.01346016263225e-28	1.18966403181717e-27
hsa-mir-6803	0.88113038511992	-4.90637	0.37779462465396	-12.9869	1.4523429758757e-38	2.2731368092115e-37
hsa-mir-6806	2.28863085734731	-1.18775	0.42567766701364	-2.79025	0.00526665761201221	0.0122257467712553
hsa-mir-6807	0.315843567345245	-2.76854	0.847036784537127	-3.2685	0.00108117770702968	0.00276449646376647
hsa-mir-6808	1.10865168063847	-3.94985	0.401941139436236	-9.82693	8.62080734016552e-23	7.81166138806227e-22
hsa-mir-6810	0.405263148050688	-4.01705	0.62146175183074	-6.46387	1.02057887291635e-10	4.68559100321151e-10
hsa-mir-6812	0.296681289232793	-4.24751	0.870713969189308	-4.8782	1.07060878329409e-06	3.66204924881719e-06
hsa-mir-6820	1.29980228424315	-3.50425	0.419698480134844	-8.34946	6.85774921583953e-17	4.40003412420014e-16
hsa-mir-6821	0.309138340539095	-2.53437	1.00926262720287	-2.51111	0.0120351076958919	0.0262838609933538
hsa-mir-6824	0.348626404379493	-3.04321	0.688489491445088	-4.42012	9.86466002255139e-06	3.10676640344378e-05
hsa-mir-6833	0.528334201447799	-3.99941	0.482001647583422	-8.2975	1.06324210085076e-16	6.77980919863476e-16
hsa-mir-6837	2.59225262194126	-1.57208	0.357366955955918	-4.39907	1.08714306977566e-05	3.41343097592174e-05
hsa-mir-6842	8.11779919924533	-2.52807	0.315786478995925	-8.00564	1.18849809666543e-15	7.48608862106945e-15
hsa-mir-6851	0.344543298614077	-3.16324	0.713709891392091	-4.43211	9.3316020241614e-06	2.94787305533906e-05
hsa-mir-6852	0.887168876052543	-2.61739	0.465021506674507	-5.62854	1.81743625410278e-08	7.09503048260896e-08
hsa-mir-6853	0.143418109673344	-3.55063	1.45550655014774	-2.43945	0.01470970783958	0.0315671820269355
hsa-mir-6855	0.334257959030034	-2.07428	0.810740851570029	-2.5585	0.0105125047648691	0.0231395606484521
hsa-mir-6871	0.204813491511672	-2.93358	1.14871204476193	-2.5538	0.0106555316999394	0.0233202632331301
hsa-mir-6875	0.618424576737453	-3.05014	0.56748241931502	-5.37486	7.66418552533568e-08	2.90003796618013e-07
hsa-mir-6877	0.918707753074134	-2.76439	0.458652239924954	-6.0272	1.66826964592601e-09	7.09186232198178e-09
hsa-mir-6879	0.524821638343987	-4.56531	0.50136072754059	-9.10583	8.56096709475074e-20	6.36221511430037e-19
hsa-mir-6882	0.26616547675478	-2.51526	0.862803829792659	-2.91521	0.00355448204040448	0.00857892511153699
hsa-mir-6885	0.297134176810726	-2.62839	0.85844432033515	-3.06181	0.00220003376155719	0.00538539070068383
hsa-mir-6887	0.486169106794525	-4.90445	0.635663778976332	-7.71548	1.20524093951089e-14	7.23845285182994e-14
hsa-mir-6891	0.632141320918985	-2.705	0.70776621772248	-3.82188	0.000132438090363884	0.000370754870856078
hsa-mir-6892	6.27739347488432	-3.38047	0.280104843385318	-12.0686	1.54776599351195e-33	2.13178969506379e-32
hsa-mir-6894	0.376533369026216	-3.32561	0.681409476804673	-4.88048	1.05827029614021e-06	3.63187114921209e-06
hsa-mir-6895	0.31202424471056	-2.9724	0.951546264654854	-3.12376	0.00178556922085813	0.00443387741621743
hsa-mir-7-1	161.968726203684	2.6893679198042	0.29353140268177	9.16211313417753	5.08908472431518e-20	3.8372441753413e-19
hsa-mir-7-2	13.8933579059825	4.02486783186788	0.715114640719658	5.62828335861988	1.82011914607103e-08	7.09503048260896e-08
hsa-mir-7-3	13.9546185686853	3.50490404536678	0.71321235558511	4.91425031818385	8.91228227504077e-07	3.08939180876413e-06
hsa-mir-708	165.500137512459	4.56322355863653	0.417092237883044	10.9405621686877	7.37412301953343e-28	8.37084514195388e-27
hsa-mir-7110	0.432705742518256	-3.6841	0.63466431018388	-5.8048	6.44417622218552e-09	2.6105231519677e-08
hsa-mir-7114	0.329623530580158	-2.97225	0.799272857811004	-3.71869	0.000200255348372575	0.000547950499906618
hsa-mir-7155	0.947078237061337	-3.97683	0.452846604514471	-8.78185	1.60806490130921e-18	1.13002111772273e-17
hsa-mir-744	125.798269883762	-2.5758	0.241196431782788	-10.6793	1.27283313498622e-26	1.41380282628039e-25
hsa-mir-760	3.86036490266646	-3.67141	0.413015290097837	-8.88928	6.1505826483232e-19	4.38175991428819e-18
hsa-mir-7641-1	2.65863849587281	-4.02779	0.804116296403706	-5.00896	5.4725203179401e-07	1.94265068331001e-06
hsa-mir-7641-2	0.996253391348047	-5.04609	0.869989088021101	-5.80018	6.62455320887853e-09	2.67311072842637e-08
hsa-mir-766	27.4038205982455	-5.10832	0.212436667951374	-24.0463	9.11868909840009e-128	1.88392116772946e-125
hsa-mir-770	0.211352518915046	-2.98591	1.23584299527735	-2.41609	0.0156882512165784	0.0332771324573419
hsa-mir-7702	3.93399506921849	-4.31521	0.54599554848973	-7.90338	2.71439137688415e-15	1.69937351049777e-14
hsa-mir-7705	3.06005192923005	2.11254619457134	0.687094041677241	3.07460997538922	0.00210777995342575	0.00517182112087602
hsa-mir-7706	7.31574654127083	-3.28093	0.268064861625701	-12.2393	1.91686990696108e-34	2.75017585262611e-33
hsa-mir-7845	0.395506980709701	-3.20185	0.667159832530164	-4.79922	1.59286494743782e-06	5.35970518144387e-06
hsa-mir-7846	0.805692414270047	-2.93125	0.556430888535013	-5.26794	1.37959463363427e-07	5.144842081387e-07
hsa-mir-7854	1.15549368835272	-2.55639	0.456570890820416	-5.59911	2.15460945605268e-08	8.36733672218955e-08
hsa-mir-8072	0.625067820746944	-1.95136	0.680394565281101	-2.86798	0.00413096770154221	0.00976496484140298
hsa-mir-874	60.684467397545	-2.83692	0.282727058411196	-10.0341	1.07889523102707e-23	1.0614274034771e-22
hsa-mir-877	7.20519802519945	-2.54002	0.368541467380463	-6.8921	5.49747698573864e-12	2.7837714344451e-11
hsa-mir-885	1.01763227195672	-4.48789	1.26491646503304	-3.54797	0.000388210674745059	0.00103090392547981
hsa-mir-887	6.96960200370226	-2.32506	0.259853016697158	-8.94759	3.63316643626815e-19	2.62451813193356e-18
hsa-mir-889	45.1614868268601	5.45745196994401	0.648321364886488	8.41781910256733	3.83557426815885e-17	2.47634263688006e-16
hsa-mir-891a	4.55061	-2.38989	0.619073001480345	-3.86044	0.000113185222443623	0.000320329684340446
hsa-mir-9-1	360.18247731714	1.24704206193446	0.474336292207152	2.62902519251015	0.0085630017069958	0.0191049260547012
hsa-mir-9-2	359.989811601662	1.24878280741175	0.473211553828345	2.63895248818192	0.00831626351942577	0.0186349245456981
hsa-mir-9-3	359.532536649964	1.1535968208599	0.47298583115918	2.43896697292751	0.0147293143630038	0.0315671820269355
hsa-mir-92a-1	31827.5742594803	-2.44021	0.243980660602905	-10.0016	1.49887205659829e-23	1.44704190137013e-22
hsa-mir-92a-2	29312.9097803716	-2.40722	0.240944216157747	-9.99077	1.67269154642659e-23	1.58522052060428e-22
hsa-mir-92b	231.901120604917	-3.72066	0.276605324494082	-13.4511	3.03183789349699e-41	5.69434280724071e-40
hsa-mir-937	9.4993262530563	-2.67762	0.406409107246663	-6.58848	4.44346684089593e-11	2.11525403071221e-10
hsa-mir-939	4.40686036174937	-1.66766	0.320132934438823	-5.20929	1.89568863114902e-07	6.99373698563194e-07
hsa-mir-940	10.2041974680736	-1.76032	0.346766260742152	-5.07639	3.84681234079276e-07	1.37977678751351e-06
hsa-mir-95	47.7303145582192	2.69217617296996	0.442931685492167	6.0780844115465	1.21626729065607e-09	5.2569209675637e-09
hsa-mir-96	58.6994805974597	5.05289419556532	0.643337329967517	7.85419088897025	4.02361088438958e-15	2.50384942384002e-14
hsa-mir-98	155.736439364489	3.96087687644001	0.327142641299187	12.1074918901129	9.63968438358623e-34	1.36408136551296e-32
hsa-mir-99b	48136.5706432125	-3.61795	0.22272868928393	-16.2438	2.47261328903909e-59	1.02168381103095e-57
