# Supplementary material for: Study on the regulation mechanism of TBX5 gene and Gegen Qinlian decoction on colorectal cancer
Source: Front Oncol. 2026 Jan 14;15:1732015. doi: 10.3389/fonc.2025.1732015 (PMC12847017; doi:10.3389/fonc.2025.1732015)
Supplement: Supplementary file 1 [file DataSheet1.zip › Supplementary Table 8.xlsx]

## Sheet: Sheet1
Supplementary Table S8 Mesh parameters for the molecular docking process.
Drug	Gene	Active ingredient	center_x	center_y	center_z	size_x	size_y	size_z	Vina score(kcal/mol)
gancao	SLC6A3	(R)-Canadine	4.877	6.944	-6.332	22	22	35	-8
gancao	SLC6A3	(L)-alpha-Terpineol	4.877	6.944	-6.332	26	26	35	-7.1
gancao	SLC6A3	7-Methoxy-2-methyl-isoflavone	4.877	6.944	-6.332	21	21	35	-6.9
gancao	SLC6A3	DBP	4.877	6.944	-6.332	26	26	35	-6.1
gancao	SLC6A3	DIBP	4.877	6.944	-6.332	26	26	35	-6.3
gancao	SLC6A3	formononetin	4.877	6.944	-6.332	21	21	35	-8.5
gancao	SLC6A3	Glypallichalcone	4.877	6.944	-6.332	22	22	35	-8.9
gancao	SLC6A3	HMO	4.877	6.944	-6.332	21	21	35	-8.7
gancao	SLC6A3	Karenzu-DK2	4.877	6.944	-6.332	21	21	35	-8.9
gancao	SLC6A3	Medicarpin	4.877	6.944	-6.332	26	26	35	-7.2
gancao	SLC6A3	Vestitol-(00)	4.877	6.944	-6.332	21	21	35	-7.2
gancao	TBX5	(L)-alpha-Terpineol	-2.496	2.073	12.201	24	29	26	-5.8
gancao	TBX5	7-Methoxy-2-methyl-isoflavone	-2.496	2.073	12.201	21	29	21	-8.1
gancao	TBX5	anethole	-2.496	2.073	12.201	24	29	26	-5.2
gancao	TBX5	butylated	-2.496	2.073	12.201	24	29	26	-6.4
gancao	TBX5	DBP	-2.496	2.073	12.201	20	29	26	-5.3
gancao	TBX5	DIBP	-2.496	2.073	12.201	20	29	26	-6.7
gancao	TBX5	formononetin	-2.496	2.073	12.201	21	29	21	-6.5
gancao	TBX5	Glypallichalcone	-2.496	2.073	12.201	22	29	22	-6.7
gancao	TBX5	HMO	-2.496	2.073	12.201	21	29	21	-7.2
gancao	TBX5	Karenzu-DK2	-2.496	2.073	12.201	21	29	21	-6.6
gancao	TBX5	licochalconea	-2.496	2.073	12.201	23	29	23	-7.3
gancao	TBX5	Medicarpin	-2.496	2.073	12.201	20	29	26	-6.9
gancao	TBX5	Vestitol	-2.496	2.073	12.201	21	29	21	-6.5
gancao	TBX5	WLN-4OVR	-2.496	2.073	12.201	20	29	26	-5.4
gegen	MAP2	formononetin	1.031	-33.584	-26.979	21	21	21	-6.1
gegen	TBX5	formononetin	-2.496	2.073	12.201	21	29	21	-6.5
huanglian	SLC6A3	(R)-Canadine	4.877	6.944	-6.332	22	22	35	-8
huanglian	SLC6A3	Cinnamicacid_3_4dimethoxy-(8CI)	4.877	6.944	-6.332	26	26	35	-6.3
huanglian	SLC6A3	Corydaldine	4.877	6.944	-6.332	26	26	35	-6
huanglian	SLC6A3	FER	4.877	6.944	-6.332	26	26	35	-7.1
huanglian	SLC6A3	hydroxytyrosol	4.877	6.944	-6.332	26	26	35	-6.6
huanglian	TBX5	(R)-Canadine	-2.496	2.073	12.201	22	29	22	-7.3
huanglian	TBX5	Cinnamicacid_3_4dimethoxy-(8CI)	-2.496	2.073	12.201	24	29	26	-5.7
huanglian	TBX5	Corydaldine	-2.496	2.073	12.201	24	29	26	-5.3
huanglian	TBX5	FER	-2.496	2.073	12.201	19	29	26	-5.6
huanglian	TBX5	hydroxytyrosol	-2.496	2.073	12.201	24	29	26	-5.1
